# Supplementary material for: Four-pronged negative feedback of DSB machinery in meiotic DNA-break control in mice
Source: Nucleic Acids Res. 2021 Feb 22;49(5):2609–28. doi: 10.1093/nar/gkab082 (PMC7969012; doi:10.1093/nar/gkab082)
Supplement: gkab082_Supplemental_Files [file gkab082_supplemental_files.zip]

Archive with 4 entries (4 files):
- Data file 1.xlsx
- Data file 2.xlsx
- RGB value extractor imageJ macro.rtf
- Supplementary figures.pdf
