# Supplementary material for: Four-pronged negative feedback of DSB machinery in meiotic DNA-break control in mice
Source: Nucleic Acids Res. 2021 Feb 22;49(5):2609–28. doi: 10.1093/nar/gkab082 (PMC7969012; doi:10.1093/nar/gkab082)
Supplement: gkab082_Supplemental_Files [file gkab082_supplemental_files.zip › Data file 1.xlsx]

## Sheet: wt
wild type, 2 biological repeats
Red (IHO1)	Green (DMC1)		cell	axis fragment	pixel position along axis fragment
276.034	106.65		1	1	1
277.771	101.393		1	1	2
227.065	100.645		1	1	3
277.966	100.06		1	1	4
332.681	75.8387		1	1	5
363.175	80.2767		1	1	6
375.042	79.3437		1	1	7
350.851	78.2767		1	1	8
314.728	79.7047		1	1	9
347.2	81.0597		1	1	10
311.194	74.7107		1	1	11
353.252	83.2507		1	1	12
360.942	84.0367		1	1	13
400.952	81.3817		1	1	14
443.052	75.1587		1	1	15
411.7	82.4107		1	1	16
372.49	75.9777		1	1	17
380.176	80.6907		1	1	18
306.478	81.5247		1	1	19
357.551	81.3487		1	1	20
363.692	67.1087		1	1	21
415.298	128.869		1	1	22
367.966	248.785		1	1	23
337.351	253.279		1	1	24
396.026	269.791		1	1	25
263.399	474.632		1	1	26
279.547	500.361		1	1	27
303.96	506.268		1	1	28
288.054	240.693		1	1	29
260.888	201.057		1	1	30
252.977	125.82		1	1	31
272.639	118.61		1	1	32
319.801	120.465		1	1	33
362.182	105.404		1	1	34
398.213	116.44		1	1	35
335.239	76.9347		1	1	36
296.189	73.8347		1	1	37
324.334	76.4847		1	1	38
246.186	74.6797		1	1	39
376.139	59.5997		1	1	40
321.891	67.1317		1	1	41
413.179	56.6767		1	1	42
500.845	79.3237		1	1	43
507.938	75.4887		1	1	44
488.818	79.8177		1	1	45
436.566	91.6977		1	1	46
357.682	94.1757		1	1	47
308.885	72.3927		1	1	48
335.37	67.6717		1	1	49
365.072	58.7557		1	1	50
437.492	59.0607		1	1	51
440.691	67.1757		1	1	52
409.571	64.5637		1	1	53
276.728	59.5577		1	1	54
251.244	61.7717		1	1	55
178.351	63.6797		1	1	56
161.41	69.6487		1	1	57
242.358	70.7207		1	1	58
192.697	68.6907		1	1	59
239.813	68.3547		1	1	60
305.311	62.1437		1	1	61
73.4559	156.607		1	2	1
80.2919	233.366		1	2	2
103.879	250.479		1	2	3
124.986	321.954		1	2	4
212.164	284.816		1	2	5
217.229	272.78		1	2	6
288.501	217.166		1	2	7
347.148	106.4		1	2	8
343.844	86.1987		1	2	9
340.226	84.8877		1	2	10
409.652	76.3737		1	2	11
515.795	92.3687		1	2	12
458.203	114.593		1	2	13
514.678	73.8007		1	2	14
593.981	43.6957		1	2	15
569.834	55.5787		1	2	16
582.821	44.3197		1	2	17
609.632	30.1087		1	2	18
556.166	25.7077		1	2	19
554.78	29.3147		1	2	20
501.36	35.3617		1	2	21
477.544	29.1737		1	2	22
460.678	30.2727		1	2	23
473.309	22.9307		1	2	24
436.602	33.6007		1	2	25
483.26	20.8607		1	2	26
570.411	30.3857		1	2	27
570.845	43.1467		1	2	28
654	36.8097		1	2	29
637.061	28.4017		1	2	30
621.757	27.7107		1	2	31
570.974	25.1337		1	2	32
575.516	31.1017		1	2	33
420.218	18.2457		1	2	34
291.403	23.8527		1	2	35
313.778	26.9607		1	2	36
229.046	23.7597		1	2	37
128.295	20.7787		1	2	38
201.954	20.8067		1	2	39
136.745	24.3507		1	2	40
240.455	52.2127		1	3	1
248.22	77.3637		1	3	2
255.464	70.5987		1	3	3
274.739	94.4197		1	3	4
268.496	134.16		1	3	5
205.173	202.422		1	3	6
223	236.508		1	3	7
154.401	223.879		1	3	8
168.767	203.626		1	3	9
172.55	350.217		1	3	10
163.688	220.893		1	3	11
188.254	368.572		1	3	12
243.097	578.738		1	3	13
331.919	616.698		1	3	14
339.839	546.794		1	3	15
396.398	382.024		1	3	16
359.841	247.255		1	3	17
371.841	171.364		1	3	18
370.932	82.5987		1	3	19
371.881	67.9617		1	3	20
362.911	64.5267		1	3	21
338.888	63.8457		1	3	22
315.631	54.5107		1	3	23
319.383	51.4447		1	3	24
331.646	48.0067		1	3	25
347.229	49.3247		1	3	26
364.75	45.5837		1	3	27
395.141	45.6247		1	3	28
526.02	45.5797		1	3	29
562.112	47.2887		1	3	30
674.751	46.8277		1	3	31
768.782	44.7297		1	3	32
764.73	56.9867		1	3	33
644.314	68.2117		1	3	34
460.824	55.1077		1	3	35
314.521	48.4527		1	3	36
228.041	45.6307		1	3	37
203.517	47.3877		1	3	38
207.941	38.8157		1	3	39
142.267	38.0887		1	4	1
182.854	43.4757		1	4	2
212.849	43.1497		1	4	3
193.993	50.9347		1	4	4
162.403	48.4577		1	4	5
139.466	70.8577		1	4	6
132.098	76.5587		1	4	7
135.385	98.3487		1	4	8
142.576	109.424		1	4	9
152.778	98.2217		1	4	10
202.515	56.7697		1	4	11
186.443	63.3447		1	4	12
191.953	71.6547		1	4	13
207.023	74.9987		1	4	14
212.911	91.0427		1	4	15
203.284	120.206		1	4	16
194.787	202.744		1	4	17
175.109	323.191		1	4	18
156.945	423.321		1	4	19
140.275	479.748		1	4	20
121.579	408.116		1	4	21
104.246	314.65		1	4	22
94.6869	198.273		1	4	23
103.515	126.961		1	4	24
121.931	89.4297		1	4	25
149.921	74.3367		1	4	26
184.34	63.9087		1	4	27
213.856	62.7777		1	4	28
233.892	58.6127		1	4	29
244.944	55.0807		1	4	30
290.286	51.3207		1	4	31
377.555	50.8677		1	4	32
347.331	51.4307		1	4	33
376.439	61.2447		1	4	34
401.038	52.8177		1	4	35
467.421	79.9887		1	4	36
417.585	57.3997		1	4	37
456.13	67.1777		1	4	38
552.292	71.2137		1	4	39
577.863	67.2637		1	4	40
279.868	46.1027		1	4	41
606.317	67.5547		1	4	42
256.654	48.6267		1	4	43
355.417	65.4037		1	4	44
434.855	60.2747		1	4	45
494.315	55.4897		1	4	46
525.033	60.7467		1	4	47
408.295	42.3097		1	4	48
534.342	57.1317		1	4	49
350.52	44.0867		1	4	50
302.655	47.7447		1	4	51
306.203	47.5897		1	4	52
275.305	44.4617		1	4	53
259.172	53.1467		1	4	54
197.185	54.1397		1	4	55
171.504	50.3147		1	4	56
208.935	53.8827		1	4	57
224.451	51.7877		1	4	58
302.694	49.3867		1	4	59
371.387	49.5857		1	4	60
365.771	58.4817		1	4	61
366.973	48.3287		1	4	62
319.399	44.3527		1	4	63
208.496	58.9677		1	4	64
184.675	55.6417		1	4	65
209.156	57.4977		1	4	66
235.959	36.7647		1	4	67
202.132	38.0227		1	4	68
197.989	40.1207		1	4	69
169.795	46.0007		1	4	70
168.299	43.0437		1	4	71
205.305	52.2267		1	4	72
237.167	39.3457		1	4	73
262.418	37.1407		1	4	74
299.438	35.1057		1	4	75
256.312	44.6827		1	4	76
232.336	41.1977		1	4	77
218.177	46.0027		1	4	78
314.688	42.4567		1	4	79
201.319	37.1867		1	4	80
191.068	41.3897		1	4	81
202.956	46.4067		1	4	82
230.171	42.7717		1	4	83
283.438	44.4137		1	4	84
317.868	51.8077		1	4	85
361.629	78.4977		1	4	86
339.471	133.759		1	4	87
357.808	265.637		1	4	88
317.223	260.529		1	4	89
264.459	306.689		1	4	90
228.966	256.101		1	4	91
231.138	247.282		1	4	92
265.028	139.71		1	4	93
216.375	62.0597		1	4	94
242.461	56.8547		1	4	95
370.809	64.7957		1	4	96
416.5	61.4357		1	4	97
437.05	53.8397		1	4	98
304.776	58.0437		1	4	99
402.537	66.1597		1	4	100
238.378	64.6667		1	4	101
169.808	54.9997		1	4	102
469.622	64.4887		1	5	1
519.141	58.4307		1	5	2
525.616	57.4697		1	5	3
674.523	61.4467		1	5	4
783.525	72.1497		1	5	5
807.473	72.0957		1	5	6
758.04	96.7697		1	5	7
650.055	138.084		1	5	8
570.315	219.061		1	5	9
547.146	327.88		1	5	10
594.151	372.262		1	5	11
720.607	369.087		1	5	12
858.404	275.865		1	5	13
944.864	183.926		1	5	14
923.791	126.62		1	5	15
623.902	167.797		1	5	16
583.233	80.6177		1	5	17
537.304	70.4567		1	5	18
386.256	58.5807		1	5	19
308.231	46.0377		1	5	20
243.967	74.4157		1	5	21
163.601	44.2977		1	5	22
132.817	41.6487		1	5	23
112.841	45.9287		1	5	24
103.32	44.2227		1	5	25
130.906	36.2897		1	5	26
88.0129	26.8017		1	5	27
121.423	35.1767		1	5	28
261.765	31.4967		1	5	29
193.561	30.2837		1	5	30
284.442	45.0277		1	5	31
317.837	44.5007		1	5	32
323.173	55.4007		1	5	33
308.942	56.7917		1	5	34
312.195	57.0577		1	5	35
329.21	59.3347		1	5	36
455.62	63.4537		1	5	37
409.928	91.7647		1	5	38
383.801	86.5677		1	5	39
339.298	101.588		1	5	40
335.639	154.175		1	5	41
246.469	126.483		1	5	42
234.615	179.121		1	5	43
168.572	409.595		1	5	44
140.289	446.033		1	5	45
101.76	1431.43		1	5	46
124.572	1092.47		1	5	47
67.8369	1574.7		1	5	48
60.0619	1564.97		1	5	49
62.8549	1502.47		1	5	50
44.1399	1112.84		1	5	51
41.9739	959.907		1	5	52
32.5879	546.032		1	5	53
31.1109	259.969		1	5	54
59.4829	149.494		1	5	55
79.7159	97.7917		1	5	56
78.9799	109.767		1	5	57
100.698	86.3917		1	5	58
107.765	57.7757		1	5	59
106.759	47.1417		1	5	60
96.8499	49.9767		1	5	61
80.2829	56.5187		1	5	62
89.7149	49.2497		1	5	63
120.139	46.9607		1	5	64
167.69	52.4207		1	5	65
202.972	46.7987		1	5	66
212.114	31.6237		1	5	67
164.7	38.8577		1	5	68
187.344	28.5797		1	5	69
135.806	33.6707		1	5	70
194.038	37.5357		1	5	71
220.263	36.3807		1	5	72
230.662	27.8347		1	5	73
306.605	25.9227		1	5	74
93.4769	42.6817		1	6	1
95.4749	42.6047		1	6	2
115.513	43.9787		1	6	3
191.089	94.2117		1	6	4
216.46	231.833		1	6	5
264.346	189.672		1	6	6
324.83	289.852		1	6	7
329.362	322.783		1	6	8
347.277	324.022		1	6	9
318.371	257.491		1	6	10
232.977	142.18		1	6	11
313.477	199.324		1	6	12
260.543	53.9037		1	6	13
278.699	48.0157		1	6	14
306.763	43.2627		1	6	15
292.591	46.2047		1	6	16
260.287	41.0317		1	6	17
235.936	42.9167		1	6	18
319.886	36.6557		1	6	19
248.354	45.9697		1	6	20
252.14	43.1667		1	6	21
263.009	41.9287		1	6	22
280.476	45.8437		1	6	23
311.857	46.5647		1	6	24
316.879	41.0297		1	6	25
335.726	36.8537		1	6	26
400.035	31.0987		1	6	27
518.156	97.6997		1	7	1
626.215	121.203		1	7	2
691.351	129.225		1	7	3
706.86	139.447		1	7	4
661.456	118.534		1	7	5
576.068	116.543		1	7	6
463.753	184.893		1	7	7
363.376	314.533		1	7	8
310.376	436.279		1	7	9
291.782	475.207		1	7	10
455.373	482.648		1	7	11
334.604	350.337		1	7	12
354.617	223.38		1	7	13
386.961	201.809		1	7	14
343.157	98.0777		1	7	15
309.013	75.7057		1	7	16
306.425	82.4677		1	7	17
412.11	91.7227		1	7	18
396.422	69.1377		1	7	19
450.386	73.2107		1	7	20
419.264	73.7237		1	7	21
433.829	71.8617		1	7	22
382.733	64.6777		1	7	23
259.98	43.4617		2	1	1
447.216	50.2097		2	1	2
737.481	42.5837		2	1	3
976.194	49.0037		2	1	4
1141.92	51.6937		2	1	5
1224.7	53.0547		2	1	6
1079.87	57.9057		2	1	7
1142.7	58.6467		2	1	8
796.511	55.1107		2	1	9
653.924	54.4117		2	1	10
607.189	65.1547		2	1	11
516.64	70.2447		2	1	12
490.78	126.783		2	1	13
566.209	106.497		2	1	14
842.569	85.7537		2	1	15
706.024	88.2027		2	1	16
946.869	82.5777		2	1	17
1156.27	68.7387		2	1	18
1439.8	81.9147		2	1	19
1299.03	72.9817		2	1	20
1330.24	80.2557		2	1	21
1400.56	77.6857		2	1	22
1518.55	86.4997		2	1	23
1752.27	99.3907		2	1	24
1467.11	88.7317		2	1	25
1370.89	87.7057		2	1	26
1152.14	104.857		2	1	27
949.594	168.463		2	1	28
864.698	417.127		2	1	29
954.328	825.649		2	1	30
1114.03	1136.78		2	1	31
1272.17	1071.46		2	1	32
1516.78	724.892		2	1	33
1227.37	562.219		2	1	34
1082.18	242.078		2	1	35
981.078	145.966		2	1	36
1036.76	142.283		2	1	37
1258.66	136.191		2	1	38
1609.27	111.479		2	1	39
2003.28	91.8197		2	1	40
2351.83	106.329		2	1	41
2485.04	123.717		2	1	42
2332.52	126.147		2	1	43
1870.79	108.241		2	1	44
1246.9	102.106		2	1	45
1475.44	81.7937		2	1	46
764.893	80.2657		2	1	47
324.053	23.9877		2	2	1
495.605	33.5137		2	2	2
684.752	24.2697		2	2	3
794.287	41.8077		2	2	4
833.64	33.2767		2	2	5
817.624	23.4857		2	2	6
824.037	24.5307		2	2	7
814.385	23.8837		2	2	8
769.578	25.0307		2	2	9
726.21	33.0967		2	2	10
744.709	22.6717		2	2	11
815.659	13.5457		2	2	12
899.143	31.0087		2	2	13
969.197	34.7457		2	2	14
909.618	44.6497		2	2	15
810.912	59.4537		2	2	16
704.145	56.1567		2	2	17
662.382	63.1867		2	2	18
759.543	62.8437		2	2	19
982.525	111.731		2	2	20
1293.54	86.2357		2	2	21
1684.01	983.33		2	2	22
1767.27	376.473		2	2	23
1747.14	877.883		2	2	24
2062.64	1263.37		2	2	25
1630.1	1438.27		2	2	26
1291.15	1559.79		2	2	27
1250.31	823.602		2	2	28
1158.28	456.593		2	2	29
1105.05	185.678		2	2	30
879.968	359.66		2	2	31
725.976	130.117		2	2	32
582.88	106.617		2	2	33
290.165	74.1497		2	2	34
278.731	35.1807		2	2	35
183.332	35.2397		2	2	36
270.575	34.6547		2	2	37
347.428	26.3827		2	2	38
390.154	26.0477		2	2	39
1112.72	113.324		2	3	1
1196.66	120.741		2	3	2
1293.62	115.876		2	3	3
1394.97	182.282		2	3	4
1393.29	383.724		2	3	5
1319.76	666.923		2	3	6
1182.23	844.586		2	3	7
1052.01	877.481		2	3	8
1188.18	779.749		2	3	9
1471.87	367.182		2	3	10
1374.22	691.706		2	3	11
1678.91	161.206		2	3	12
1795.68	136.704		2	3	13
1638.36	93.4087		2	3	14
1512.86	92.5907		2	3	15
1150.1	85.4447		2	3	16
633.186	68.7417		2	3	17
617.173	73.4497		2	3	18
1384.05	68.1377		2	4	1
1347.56	67.7947		2	4	2
1145.29	59.1997		2	4	3
1061.31	62.6327		2	4	4
863.848	56.1807		2	4	5
982.633	58.4667		2	4	6
731.258	65.0087		2	4	7
701.361	71.3487		2	4	8
710.998	73.8817		2	4	9
707.631	77.1927		2	4	10
670.016	79.4897		2	4	11
798.8	70.7737		2	4	12
784.945	67.1617		2	4	13
724.878	72.3627		2	4	14
702.702	72.3397		2	4	15
781.112	66.5647		2	4	16
677.073	69.2477		2	4	17
680.217	62.8117		2	4	18
627.968	72.6097		2	4	19
645.225	63.6937		2	4	20
664	66.6507		2	4	21
631.004	70.9977		2	4	22
642.824	70.3787		2	4	23
507.764	64.9097		2	4	24
529.822	62.3827		2	4	25
611.576	72.2697		2	4	26
657.015	83.4467		2	4	27
652.186	88.2527		2	4	28
719.112	94.1407		2	4	29
748.185	110.179		2	4	30
990.296	98.0757		2	4	31
1220.24	111.531		2	4	32
1285.47	87.7047		2	4	33
1456.62	87.8687		2	4	34
1476.65	103.621		2	4	35
1514.02	71.8177		2	4	36
1268.15	73.8937		2	4	37
1117.84	78.3327		2	4	38
1124.26	83.6227		2	4	39
854.438	77.0507		2	4	40
1267.05	213.027		2	4	41
874.246	130.651		2	4	42
869.632	288.377		2	4	43
882.131	316.071		2	4	44
983.661	239.732		2	4	45
1158.74	259.189		2	4	46
1069.22	110.79		2	4	47
1028.55	205.898		2	4	48
811.659	167.359		2	4	49
761.418	166.299		2	4	50
722.523	160.837		2	4	51
422.296	126.949		2	4	52
361.78	114.204		2	4	53
553.947	95.2677		2	4	54
425.937	114.344		2	4	55
633.972	112.901		2	4	56
555.961	151.954		2	4	57
631.074	182.611		2	4	58
415.682	530.653		2	4	59
609.837	469.061		2	4	60
445.998	634.156		2	4	61
722.797	616.136		2	4	62
470.027	613.183		2	4	63
753.266	345.726		2	4	64
828.403	242.857		2	4	65
983.19	117.346		2	4	66
1072.93	113.381		2	4	67
1149.59	92.9397		2	4	68
986.272	88.0787		2	4	69
670.941	80.5907		2	4	70
877.997	86.1707		2	4	71
560.551	79.4497		2	4	72
539.187	83.5397		2	4	73
555.045	89.8307		2	4	74
1108.39	36.7137		2	5	1
1409.54	31.3767		2	5	2
1553.84	28.9707		2	5	3
1521.22	78.0367		2	5	4
1397.47	173.583		2	5	5
1312.88	275.291		2	5	6
1686.35	242.509		2	5	7
1315.33	307.372		2	5	8
1062.83	176.776		2	5	9
971.659	102.95		2	5	10
1451.11	62.3607		2	5	11
1029.98	40.8007		2	5	12
1340.5	29.8877		2	5	13
1318.14	24.6757		2	5	14
1454.57	48.7877		2	5	15
1415.5	47.9947		2	5	16
889.874	31.3607		2	5	17
997.472	59.3517		2	5	18
1022.48	49.8687		2	5	19
720.296	25.0557		2	5	20
769.072	27.0277		2	5	21
714.76	21.5237		2	5	22
610.794	19.1317		2	5	23
716.177	21.3117		2	5	24
342.163	13.7187		2	5	25
538.152	13.7247		2	5	26
361.48	17.7397		2	5	27
321.15	15.9277		2	5	28
397.663	16.1167		2	5	29
413.718	22.4687		2	5	30
385.23	22.2197		2	5	31
500.558	23.7027		2	5	32
666.62	24.2647		2	5	33
846.507	25.9517		2	5	34
929.415	20.2807		2	5	35
991.992	30.7987		2	5	36
896.27	34.7747		2	5	37
1147.08	53.1377		2	5	38
1075.58	46.2587		2	5	39
1141.29	76.8147		2	5	40
1186.79	66.1567		2	5	41
1162.03	107.883		2	5	42
1170.85	98.7557		2	5	43
1250.75	121.693		2	5	44
1083.52	109.516		2	5	45
1011.43	103.009		2	5	46
1158.31	55.4667		2	5	47
1108.2	78.1967		2	5	48
1204.81	37.4627		2	5	49
1177.9	36.8827		2	5	50
1315.1	27.0397		2	5	51
1216.83	18.2197		2	5	52
1227.85	23.1977		2	5	53
1341.7	22.9407		2	5	54
1249.13	22.3867		2	5	55
1181.26	24.0437		2	5	56
1431.81	19.6937		2	5	57
1169.77	26.4567		2	5	58
1326.82	31.2077		2	5	59
1562.3	29.1947		2	5	60
1586.97	27.0407		2	5	61
1687.33	38.1587		2	5	62
1470.76	42.2927		2	5	63
1288	38.9437		2	5	64
1598.83	34.9757		2	5	65
1075.56	33.6907		2	5	66
1146.36	31.9597		2	5	67
1210.58	33.1267		2	5	68
1420.58	34.4077		2	5	69
1229.87	32.8147		2	5	70
1399.68	39.4287		2	5	71
1349.72	36.5497		2	5	72
1238.97	51.0637		2	5	73
1398.96	50.7797		2	5	74
1523.27	64.1777		2	5	75
1873.08	186.941		2	5	76
1890.82	109.732		2	5	77
2210.76	189.543		2	5	78
2157.31	338.689		2	5	79
1758.17	442.635		2	5	80
1249.95	433.727		2	5	81
1103.36	299.14		2	5	82
566.143	191.995		2	5	83
515.872	28.2917		2	6	1
578.963	35.3207		2	6	2
593.947	37.5157		2	6	3
580.623	44.4067		2	6	4
676.292	41.5117		2	6	5
488.83	70.4927		2	6	6
422.144	79.4057		2	6	7
370.508	102.479		2	6	8
399.772	118.276		2	6	9
245.968	257.621		2	6	10
321.455	239.89		2	6	11
234.651	381.826		2	6	12
216.607	583.678		2	6	13
221.707	564.024		2	6	14
267.723	498.038		2	6	15
231.096	292.702		2	6	16
448.673	258.734		2	6	17
400.521	128.275		2	6	18
614.051	139.995		2	6	19
773.376	139.162		2	6	20
764.244	83.4347		2	6	21
698.48	59.3127		2	6	22
257.369	85.1597		2	7	1
326.644	97.2297		2	7	2
455.177	100.419		2	7	3
729.812	119.793		2	7	4
1042.16	113.871		2	7	5
1349.44	132.11		2	7	6
1492.92	132.124		2	7	7
1670.47	139.157		2	7	8
1699.5	136.322		2	7	9
1635.54	119.031		2	7	10
1612.24	106.214		2	7	11
1514.6	115.084		2	7	12
1389.25	175.475		2	7	13
1112.65	208.173		2	7	14
953.835	248.35		2	7	15
738.321	235.683		2	7	16
719.945	160.375		2	7	17
638.113	195.859		2	7	18
545.105	223.324		2	7	19
592.066	172.434		2	7	20
446.72	465.121		2	7	21
450.083	575.363		2	7	22
517.458	467.748		2	7	23
505.613	500.53		2	7	24
488.281	493.823		2	7	25
550.634	327.54		2	7	26
662.223	279.516		2	7	27
1035.77	107.163		2	7	28
1227.35	133.062		2	7	29
1840.92	87.5237		2	7	30
1713.86	97.3347		2	7	31
1975.48	71.7237		2	7	32
1806.77	68.6367		2	7	33
1795.82	72.3827		2	7	34
1914.35	69.9297		2	7	35
1471.75	69.3747		2	7	36
1739.52	69.1987		2	7	37
1405.7	120.25		2	7	38
1592.05	161.777		2	7	39
1947.05	192.637		2	7	40
2340.44	200.154		2	7	41
2732.87	216.25		2	7	42
2551.55	168.018		2	7	43
2377.06	176.206		2	7	44
1890.77	166.211		2	7	45
1670.62	65.1197		2	7	46
746.061	30.3147		2	8	1
770.797	36.1367		2	8	2
887.189	42.7527		2	8	3
995.695	28.3287		2	8	4
965.536	33.8147		2	8	5
1022.87	34.9647		2	8	6
1175.52	34.3347		2	8	7
1042.55	57.0457		2	8	8
1048.72	51.8467		2	8	9
1110.35	66.3237		2	8	10
1189.85	75.6167		2	8	11
1491.07	126.792		2	8	12
1177.58	117.908		2	8	13
1585.57	125.05		2	8	14
1213.21	128.427		2	8	15
933.217	128.759		2	8	16
946.61	164.632		2	8	17
499.265	134.724		2	8	18
760.452	182.97		2	8	19
649.95	179.27		2	8	20
575.651	188.946		2	8	21
545.179	204.989		2	8	22
527.426	196.879		2	8	23
572.542	169.663		2	8	24
722.601	115.389		2	8	25
838.087	103.636		2	8	26
958.084	83.4387		2	8	27
970.83	101.318		2	8	28
1317.35	54.8527		2	8	29
1119.44	56.9267		2	8	30
1151.58	64.2997		2	8	31
1255.87	55.3057		2	8	32
1206.31	53.5087		2	8	33
1135.04	53.8367		2	8	34
899.12	56.1657		2	8	35
757.303	68.5487		2	8	36
882.841	77.6217		2	8	37
733.745	76.4157		2	8	38
827.68	77.5337		2	8	39
813.714	91.0667		2	8	40
929.456	117.436		2	8	41
633.186	167.207		2	8	42
850.568	121.554		2	8	43
428.615	349.165		2	8	44
413.209	290.845		2	8	45
373.687	415.417		2	8	46
298.339	730.12		2	8	47
306.91	742.756		2	8	48
289.245	345.93		2	8	49
380.079	681.342		2	8	50
407.092	155.695		2	8	51
472.283	187.799		2	8	52
790.091	138.29		2	8	53
870.48	103.787		2	8	54
944.201	96.9527		2	8	55
1042.05	91.1527		2	8	56
1220.36	90.1467		2	8	57
1256.43	90.0627		2	8	58
1354.86	85.8087		2	8	59
1570.2	86.2247		2	8	60
1627.28	79.5847		2	8	61
1747.88	77.7047		2	8	62
1830.74	92.8247		2	8	63
1954.85	105.653		2	8	64
2046.9	97.4127		2	8	65
2199.53	125.79		2	8	66
2392.85	111.843		2	8	67
2273.01	120.01		2	8	68
2051.9	131.97		2	8	69
1722.75	127.237		2	8	70
1395.81	157.536		2	8	71
1202.57	137.571		2	8	72
930.288	231.067		2	8	73
882.072	226.993		2	8	74
1002.03	203.499		2	8	75
639.925	234.339		2	8	76
461.261	440.449		2	8	77
452.227	713.429		2	8	78
405.264	900.721		2	8	79
376.907	1065.06		2	8	80
382.664	1128.52		2	8	81
438.904	932.335		2	8	82
463.797	1052.94		2	8	83
611.081	478.989		2	8	84
608.47	789.779		2	8	85
770.005	274.975		2	8	86
1037.73	137.681		2	8	87
1262.23	123.759		2	8	88
1454.14	121.845		2	8	89
1358.68	123.379		2	8	90
1512.45	178.636		2	8	91
1150.27	134.328		2	8	92
1030.88	182.375		2	8	93
1014.02	313.591		2	8	94
1241.3	491.813		2	8	95
1056.73	515.37		2	8	96
1094.91	489.871		2	8	97
1054.31	358.795		2	8	98
954.259	243.953		2	8	99
885.224	492.966		2	8	100
936.438	261.017		2	8	101
810.117	402.014		2	8	102
814.433	421.547		2	8	103
686.087	411.544		2	8	104
584.823	345.708		2	8	105
897.907	186.104		2	8	106
579.965	152.4		2	8	107
545.68	99.9397		2	8	108
457.264	90.7487		2	8	109
415.684	96.0447		2	8	110
316.567	101.589		2	8	111
292.637	101.695		2	8	112
1551.89	76.115		3	1	1
2042.71	84.278		3	1	2
2303.85	74.294		3	1	3
2344.71	70.429		3	1	4
2247.92	48.797		3	1	5
2033.54	48.123		3	1	6
1839.34	51.395		3	1	7
1904.97	44.727		3	1	8
1871.4	52.026		3	1	9
2111.27	55.105		3	1	10
2047.11	56.922		3	1	11
2132.52	67.335		3	1	12
1790.82	58.873		3	1	13
2017.85	59.381		3	1	14
1488.06	68.038		3	1	15
1349.7	69.428		3	1	16
904.918	68.702		3	1	17
452.955	50.064		3	1	18
342.412	60.05		3	1	19
407.844	78.453		3	1	20
297.629	54.844		3	1	21
289.695	63.095		3	1	22
330.231	58.162		3	1	23
466.879	60.34		3	1	24
657.784	60.77		3	1	25
880.845	65.137		3	1	26
1054.53	66.968		3	1	27
960.475	71.194		3	1	28
816.998	67.96		3	1	29
737.821	62.5		3	1	30
1381.88	90.572		3	1	31
784.319	73.469		3	1	32
993.987	76.009		3	1	33
1249.19	92.395		3	1	34
1410.26	117.91		3	1	35
1456	168.171		3	1	36
1332.09	287.075		3	1	37
1220.66	557.549		3	1	38
1101.4	824.857		3	1	39
994.082	877.273		3	1	40
906.11	681.723		3	1	41
819.68	372.062		3	1	42
767.262	171.825		3	1	43
753.109	100.303		3	1	44
815.597	87.147		3	1	45
948.427	89.005		3	1	46
1081.92	79.968		3	1	47
1152	68.542		3	1	48
1106.86	63.727		3	1	49
939.102	68.752		3	1	50
701.133	80.789		3	1	51
503.578	96.713		3	1	52
399.607	129.581		3	1	53
380.642	139.354		3	1	54
451.835	140.14		3	1	55
486.597	40.193		3	2	1
502.914	45.669		3	2	2
480.199	64.204		3	2	3
477.618	66.923		3	2	4
791.331	46.894		3	2	5
550.761	80.732		3	2	6
570.069	81.93		3	2	7
532.05	79.636		3	2	8
456.463	75.807		3	2	9
429.683	66.337		3	2	10
516.842	55.389		3	2	11
702.148	59.476		3	2	12
911.392	68.948		3	2	13
1067.68	78.856		3	2	14
1129.99	93.219		3	2	15
1130.46	155.175		3	2	16
1116.54	310.728		3	2	17
1077.41	566.687		3	2	18
988.278	809.512		3	2	19
879.839	888.593		3	2	20
826.203	735.484		3	2	21
890.899	472.823		3	2	22
1032.61	244.476		3	2	23
1153.16	128.64		3	2	24
1170.57	102.543		3	2	25
1109.36	106.432		3	2	26
1042.6	108.969		3	2	27
1014.04	109.142		3	2	28
991.226	104.397		3	2	29
946.201	70.502		3	2	30
933.299	62.443		3	2	31
735.199	56.723		3	2	32
891.146	398.298		3	3	1
1054.89	467.472		3	3	2
1305.03	397.136		3	3	3
1173.44	310.543		3	3	4
1169.64	241.647		3	3	5
1170.75	182.339		3	3	6
942.719	100.059		3	3	7
842.099	71.641		3	3	8
884.354	79.635		3	3	9
877.672	63.128		3	3	10
889.879	61.016		3	3	11
887.756	60.559		3	3	12
693.09	59.339		3	3	13
775.968	58.558		3	3	14
531.57	56.282		3	3	15
465.072	64.551		3	3	16
464.462	63.056		3	3	17
581.449	71.208		3	3	18
557.435	67.889		3	3	19
566.556	63.877		3	3	20
623.288	77.795		3	3	21
721.958	93.051		3	3	22
735.566	115.909		3	3	23
750.491	133.217		3	3	24
713.401	198.973		3	3	25
720.462	502.233		3	3	26
711.081	597.805		3	3	27
862.33	858.447		3	3	28
1138.51	952.948		3	3	29
1505.63	770.178		3	3	30
2349.89	688.926		3	3	31
1594.48	692.554		3	3	32
1274.48	810.354		3	3	33
1516.23	207.109		3	3	34
1137.5	364.266		3	3	35
977.492	246.234		3	3	36
815.984	115.353		3	3	37
813.928	80.61		3	3	38
595.691	91.139		3	3	39
518.711	77.979		3	3	40
479.923	67.65		3	3	41
473.873	64.644		3	3	42
532.099	69.766		3	3	43
600.617	70.073		3	3	44
655.879	68.559		3	3	45
692.381	74.214		3	3	46
646.047	75.134		3	3	47
703.937	88.435		3	3	48
834.403	119.527		3	3	49
1006.6	130.689		3	3	50
1280.97	239.878		3	3	51
1132.85	197.741		3	3	52
1186.74	295.847		3	3	53
1659.53	437.94		3	3	54
1805.93	483.612		3	3	55
2001.03	474.652		3	3	56
2025.39	348.237		3	3	57
363.361	65.396		3	4	1
419.218	65.174		3	4	2
507.017	73.434		3	4	3
668.737	83.133		3	4	4
741.932	119.864		3	4	5
762.821	197.941		3	4	6
751.728	309.473		3	4	7
760.665	377.987		3	4	8
812.803	356.318		3	4	9
870.333	261.913		3	4	10
871.492	158.416		3	4	11
792.532	111.391		3	4	12
670.605	105.7		3	4	13
558.832	93.943		3	4	14
478.434	85.069		3	4	15
432.444	70.063		3	4	16
443.773	71.485		3	4	17
451.933	64.338		3	4	18
475.251	56.263		3	4	19
571.344	53.29		3	4	20
710.811	52.782		3	4	21
721.737	50.534		3	4	22
696.609	50.028		3	4	23
626.225	53.822		3	4	24
443.589	46.428		3	4	25
382.503	55.025		3	4	26
463.778	53.734		3	4	27
690.327	52.799		3	4	28
829.309	48.279		3	4	29
1020.19	47.137		3	4	30
1145.29	50.6		3	4	31
1084.39	43.182		3	4	32
991.469	52.444		3	4	33
756.66	57.726		3	4	34
507.128	55.508		3	4	35
514.736	348.114		3	5	1
657.732	495.299		3	5	2
838.113	521.73		3	5	3
1012.95	368.466		3	5	4
1138.59	217.752		3	5	5
1184.81	121.012		3	5	6
1138.35	113.862		3	5	7
1002.3	103.721		3	5	8
881.706	87.12		3	5	9
1217.03	88.536		3	5	10
1054.74	79.105		3	5	11
1231.48	89.478		3	5	12
1440.03	87.387		3	5	13
1568.69	81.744		3	5	14
1496.88	91.8		3	5	15
1406.2	86.675		3	5	16
1423.07	88.614		3	5	17
1355.22	83.868		3	5	18
1281.34	72.482		3	5	19
961.653	97.236		3	5	20
1081.61	76.967		3	5	21
779.607	89.617		3	5	22
708.703	79.901		3	5	23
711.378	72.272		3	5	24
704.075	77.657		3	5	25
659.451	90.982		3	5	26
591.047	82.393		3	5	27
102.758	89.918		3	6	1
129.035	140.396		3	6	2
149.322	214.958		3	6	3
183.161	219.114		3	6	4
297.56	307.693		3	6	5
625.06	254.366		3	6	6
880.133	191.834		3	6	7
939.328	217.423		3	6	8
1183.24	164.275		3	6	9
1034.64	301.841		3	6	10
784.654	511.178		3	6	11
563.391	789.002		3	6	12
474.279	877.638		3	6	13
468.614	903.631		3	6	14
514.511	912.954		3	6	15
573.535	360.956		3	6	16
494.44	222.279		3	6	17
812.475	223.404		3	7	1
899.424	339.425		3	7	2
867.524	354.298		3	7	3
876.028	337.115		3	7	4
785.628	272.077		3	7	5
900.089	286.497		3	7	6
708.86	136.125		3	7	7
919.066	234.201		3	7	8
948.358	131.85		3	7	9
565.198	80.158		3	7	10
851.932	97.035		3	7	11
730.084	73.881		3	7	12
701.081	67.674		3	7	13
777.495	65.381		3	7	14
801.911	66.977		3	7	15
996.639	62.973		3	7	16
1071.32	53.561		3	7	17
1150.17	59.994		3	7	18
1153.57	53.45		3	7	19
1085.7	65.773		3	7	20
1001.27	72.155		3	7	21
969.346	82.927		3	7	22
1024.13	92.383		3	7	23
1207.81	81.369		3	7	24
1253.13	77.439		3	7	25
1214.31	74.135		3	7	26
1090.99	60.324		3	7	27
1077.84	58.306		3	7	28
945.487	59.814		3	7	29
765.738	60.59		3	7	30
889.595	76.709		3	7	31
828.972	64.437		3	7	32
1261.21	127.302		3	7	33
1223.37	61.424		3	7	34
1351.02	156.641		3	7	35
1385.75	161.831		3	7	36
1144.5	211.513		3	7	37
1011.03	171.737		3	7	38
661.217	116.323		3	7	39
409.648	165.115		3	7	40
318.585	129.92		3	7	41
310.77	56.788		3	7	42
1528.95	108.739		3	8	1
1357.07	118.868		3	8	2
1106.77	108.241		3	8	3
1332.85	106.354		3	8	4
693.84	99.274		3	8	5
613.652	102.694		3	8	6
631.424	92.647		3	8	7
637.188	95.87		3	8	8
686.583	94.045		3	8	9
680.624	94.272		3	8	10
670.607	97.458		3	8	11
756.549	98.91		3	8	12
686.529	119.794		3	8	13
796.551	111.481		3	8	14
873.475	135.48		3	8	15
662.175	258.072		3	8	16
695.029	262.562		3	8	17
526.19	422.988		3	8	18
591.694	617.21		3	8	19
532.518	467.64		3	8	20
638.172	929.993		3	8	21
740.575	717.407		3	8	22
860.889	896.799		3	8	23
984.115	723.028		3	8	24
1024.16	712.851		3	8	25
1247.57	178.88		3	8	26
1012.58	247.816		3	8	27
1074.83	154.531		3	8	28
1190.92	292.35		3	8	29
1201.88	110.43		3	8	30
1107.66	101.441		3	8	31
1086.22	97.522		3	8	32
1329.76	104.501		3	8	33
945.353	96.122		3	8	34
1025.86	88.055		3	8	35
945.402	84.213		3	8	36
687.231	79.564		3	8	37
1008.08	98.233		3	9	1
1070.17	89.712		3	9	2
1052.85	85.371		3	9	3
1220.93	80.173		3	9	4
1300.2	79.097		3	9	5
1314.69	80.907		3	9	6
1521.3	92.984		3	9	7
1397.35	91.822		3	9	8
1465.87	92.988		3	9	9
1482.47	91.132		3	9	10
1529.14	91.534		3	9	11
1579.64	88.354		3	9	12
1629.12	96.95		3	9	13
1688.99	102.669		3	9	14
1615.86	93.979		3	9	15
1418.08	105.013		3	9	16
1317.13	118.742		3	9	17
1110.08	126.753		3	9	18
1066.8	136.784		3	9	19
1087.48	159.459		3	9	20
1085.72	171.021		3	9	21
743.849	233.972		3	9	22
722.832	246.277		3	9	23
686.746	338.771		3	9	24
447.84	710.836		3	9	25
413.044	1027.97		3	9	26
385.997	1347.82		3	9	27
384.065	1458.23		3	9	28
425.107	1155.67		3	9	29
549.874	704.598		3	9	30
498.191	832.575		3	9	31
812.076	329.201		3	9	32
865.222	227.11		3	9	33
918.793	229.287		3	9	34
987.613	172.964		3	9	35
1225.97	160.626		3	9	36
1637.46	647.225		3	10	1
1564.43	1066.7		3	10	2
1326.81	1328.32		3	10	3
1094.34	1293.75		3	10	4
949.772	974.222		3	10	5
930.567	584.34		3	10	6
1012.59	316.807		3	10	7
1106.14	196.609		3	10	8
1135.79	141.704		3	10	9
1077.02	130.823		3	10	10
998.316	111.75		3	10	11
975.334	102.905		3	10	12
1003.43	100.742		3	10	13
1042.65	85.254		3	10	14
1171.7	82.884		3	10	15
995.336	78.839		3	10	16
914.383	69.884		3	10	17
927.592	72.533		3	10	18
1022.69	74.172		3	10	19
1096.76	75.048		3	10	20
1100.65	66.655		3	10	21
1042.48	71.878		3	10	22
1003.64	78.157		3	10	23
968.949	75.78		3	10	24
1289.09	78.374		3	10	25
892.654	64.416		3	10	26
821.781	72.806		3	10	27
802.674	68.588		3	10	28
874.064	68.825		3	10	29
911.364	71.89		3	10	30
1054.14	75.067		3	10	31
865.523	78.243		3	10	32
743.172	73.703		3	10	33
668.579	77.933		3	10	34
711.898	76.912		3	10	35
810.008	78.013		3	10	36
907.438	70.508		3	10	37
968.45	79.874		3	10	38
1015.06	87.15		3	10	39
1038.53	87.026		3	10	40
1105.55	485.306		3	11	1
1199	674.634		3	11	2
1306.05	598.568		3	11	3
1348.5	660.298		3	11	4
1167.21	648.512		3	11	5
1153.62	388.581		3	11	6
1207.13	579.755		3	11	7
1196.05	242.047		3	11	8
977.82	229.212		3	11	9
966.424	376.128		3	11	10
1021.29	306.33		3	11	11
996.571	690.514		3	11	12
1076.02	900.484		3	11	13
1054.37	813.387		3	11	14
1028.28	365.695		3	11	15
1128.02	210.418		3	11	16
910.77	223.527		3	11	17
1066.06	166.557		3	11	18
900.035	138.53		3	11	19
947.384	107.129		3	11	20
989.908	112.152		3	11	21
1167.5	93.74		3	11	22
1193.93	97.824		3	11	23
1137.03	102.348		3	11	24
1114.08	96.395		3	11	25
1047.62	111.87		3	11	26
778.7	117.013		3	11	27
945.352	157.217		3	11	28
561.65	125.717		3	11	29
582.232	144.247		3	11	30
681.989	199.524		3	11	31
794.898	248.187		3	11	32
872.015	264.475		3	11	33
934.33	225.959		3	11	34
969.386	171.283		3	11	35
1018.02	188.618		3	11	36
1034.23	170.094		3	11	37
971.811	206.449		3	11	38
805.884	272.183		3	11	39
704.662	517.174		3	11	40
545.556	665.555		3	11	41
1194.83	192.533		3	12	1
1119.16	268.355		3	12	2
913.908	176.39		3	12	3
925.936	270.231		3	12	4
950.709	350.887		3	12	5
983.091	386.369		3	12	6
1088.24	330.705		3	12	7
1186.68	235.449		3	12	8
1192.02	152.553		3	12	9
1171.46	131.633		3	12	10
1234.76	132.118		3	12	11
1185.98	121.312		3	12	12
1281.47	127.065		3	12	13
1339.53	124.171		3	12	14
1364.85	238.473		3	12	15
1328.11	248.836		3	12	16
1398.9	212.192		3	12	17
1337.29	316.061		3	12	18
1256.96	215.033		3	12	19
1344.08	285.977		3	12	20
1174.86	140.962		3	12	21
1263.79	126.779		3	12	22
1440.2	135.022		3	12	23
1340.55	131.138		3	12	24
1542.08	114.037		3	12	25
1158.9	110.813		3	12	26
1092.11	115.969		3	12	27
1109.1	132.272		3	12	28
1263.01	129.803		3	12	29
1405.69	119.74		3	12	30
1327.88	48.972		3	13	1
1728.18	65.114		3	13	2
1836.77	97.369		3	13	3
1662.72	135.057		3	13	4
1201.4	155.294		3	13	5
723.753	145.818		3	13	6
486.933	110.27		3	13	7
545.428	83.404		3	13	8
745.475	78.43		3	13	9
909.564	74.496		3	13	10
928.8	80.901		3	13	11
822.91	98.396		3	13	12
648.852	137.406		3	13	13
485.524	227.604		3	13	14
380.931	344.659		3	13	15
327.387	384.471		3	13	16
323.749	315.644		3	13	17
449.1	217.665		3	13	18
758.694	104.574		3	13	19
1197.92	78.893		3	13	20
1323.48	83.749		3	13	21
1521.06	82.24		3	13	22
1428.11	78.426		3	13	23
1088.77	73.304		3	13	24
696.406	72.431		3	13	25
437.688	78.744		3	13	26
367.353	64.238		3	13	27
299.898	70.903		3	13	28
343.379	65.245		3	13	29
414.092	64.871		3	13	30
561.907	65.219		3	13	31
813.531	56.188		3	13	32
1167.56	54.626		3	13	33
1491.29	62.79		3	13	34
1667.6	68.229		3	13	35
1608.14	68.719		3	13	36
1291.38	74.786		3	13	37
1429.37	66.905		3	13	38
556.783	46.629		3	14	1
621.671	48.6		3	14	2
656.13	50.842		3	14	3
686.631	40.42		3	14	4
828.821	38.08		3	14	5
978.095	33.321		3	14	6
1111.76	35.831		3	14	7
1189.18	47.654		3	14	8
1076.21	62.312		3	14	9
938.555	67.062		3	14	10
924.993	55.813		3	14	11
532.882	60.347		3	14	12
398.635	41.351		3	14	13
367.871	41.993		3	14	14
472.313	53.74		3	14	15
591.597	45.791		3	14	16
854.66	47.619		3	14	17
1074.51	40.683		3	14	18
1319.52	40.112		3	14	19
1483.79	47.06		3	14	20
1585.51	41.492		3	14	21
1745.29	37.408		3	14	22
1855.43	51.499		3	14	23
1932.15	65.839		3	14	24
2059.49	79.616		3	14	25
1635.03	101.778		3	14	26
1694.33	248.22		3	14	27
1259.61	354.633		3	14	28
1687.2	437.828		3	14	29
1406.36	273.931		3	14	30
803.105	576.321		3	14	31
983.34	123.586		3	14	32
661.984	131.048		3	14	33
499.393	145.304		3	14	34
444.445	129.955		3	14	35
513.05	104.313		3	14	36
688.622	80.726		3	14	37
952.658	57.767		3	14	38
1232.7	44.885		3	14	39
1431.53	41.327		3	14	40
1506.77	37.203		3	14	41
1454.64	39.755		3	14	42
1290.4	34.675		3	14	43
1249.03	27.849		3	14	44
1076.45	35.287		3	14	45
705.552	30.7		3	14	46
508.103	36.19		3	14	47
446.149	34.622		3	14	48
423.555	32.208		3	14	49
404.249	32.403		3	14	50
435.24	30.045		3	14	51
559.74	27.566		3	14	52
771.131	23.486		3	14	53
1009.21	24.211		3	14	54
1213.28	26.53		3	14	55
1291.09	29.154		3	14	56
1268.6	32.38		3	14	57
1144	39.455		3	14	58
989.071	35.365		3	14	59
1323.64	35.529		3	14	60
1332.66	37.473		3	14	61
1808.07	43.242		3	14	62
2324.08	40.224		3	14	63
2682.28	54.887		3	14	64
2854.52	69.048		3	14	65
1004.35	51.225		3	15	1
1258.89	44.561		3	15	2
1568.11	45.685		3	15	3
1769.22	48.404		3	15	4
1877.9	37.79		3	15	5
1934.92	55.958		3	15	6
1963.01	63.878		3	15	7
1959.69	90.513		3	15	8
1937.54	88.607		3	15	9
1869.49	87.742		3	15	10
1757.19	67.181		3	15	11
1644.8	47.486		3	15	12
1584.68	41.367		3	15	13
1594.16	47.759		3	15	14
1692.3	54.72		3	15	15
1811.03	57.095		3	15	16
1824.34	64.287		3	15	17
1637.1	131.085		3	15	18
1320.6	261.27		3	15	19
968.589	362.312		3	15	20
879.587	379.321		3	15	21
1604.42	377.059		3	15	22
1474.56	315.23		3	15	23
1739.32	100.761		3	15	24
1856.8	59.387		3	15	25
1673.58	42.709		3	15	26
1405.94	36.755		3	15	27
1434.74	34.115		3	15	28
1299.05	42.272		3	15	29
1481.95	53.743		3	15	30
1320.96	60.603		3	15	31
1309.08	58.463		3	15	32
1282.77	49.169		3	15	33
1040.5	37.144		3	15	34
942.023	31.986		3	15	35
813.514	215.059		3	16	1
1126.4	204.43		3	16	2
1460.7	182.183		3	16	3
1634.21	157.306		3	16	4
1574.26	144.153		3	16	5
1377.92	172.638		3	16	6
1250.05	186.457		3	16	7
1274.26	200.052		3	16	8
1307.53	272.079		3	16	9
1238.34	498.225		3	16	10
1045	760.488		3	16	11
918.574	859.021		3	16	12
1134.8	612.481		3	16	13
1232.41	999.277		3	16	14
1351.3	1176.28		3	16	15
1532.19	968.195		3	16	16
1692.14	676.814		3	16	17
1777.28	315.544		3	16	18
1700.49	182.232		3	16	19
1808.19	179.297		3	16	20
1516.51	146.449		3	16	21
1529.94	142.816		3	16	22
1667.98	198.374		3	16	23
1639.89	180.647		3	16	24
1733.35	211.649		3	16	25
1707.51	226.754		3	16	26
1728.76	205.413		3	16	27
398.506	40.689		3	17	1
546.273	41.136		3	17	2
595.522	53.033		3	17	3
862.497	66.481		3	17	4
897.543	69		3	17	5
777.683	107.124		3	17	6
877.868	89.68		3	17	7
572.809	325.506		3	17	8
565.722	330.203		3	17	9
513.827	436.812		3	17	10
575.655	480.747		3	17	11
607.602	405.021		3	17	12
679.835	97.467		3	17	13
948.17	291.83		3	17	14
884.343	78.857		3	17	15
1645.84	106.652		3	17	16
1806.56	79.557		3	17	17
2311.63	78.929		3	17	18
2250.54	77.211		3	17	19
2250.75	90.249		3	17	20
1131.39	33.46		3	18	1
1032.33	43.835		3	18	2
1151.18	37.518		3	18	3
1102.66	44.89		3	18	4
479.727	201.433		3	18	5
1027.5	79.199		3	18	6
704.416	143.696		3	18	7
368.883	365.468		3	18	8
338.844	381.684		3	18	9
442.399	424.801		3	18	10
605.4	381.361		3	18	11
861.424	471.511		3	18	12
870.932	238.875		3	18	13
1066.33	167.362		3	18	14
1175.11	146.735		3	18	15
1209.64	112.887		3	18	16
1070.89	117.339		3	18	17
1141.72	82.021		3	18	18
963.558	48.806		3	18	19
611.186	40.979		3	18	20
1085.08	61.048		3	18	21
480.588	32.938		3	18	22
542.096	31.934		3	18	23
432.593	21.419		3	18	24
371.547	15.992		3	18	25
476.686	23.56		3	18	26
335.354	17.652		3	18	27
340.82	21.932		3	18	28
385.206	23.312		3	18	29
720.027	22.588		3	18	30
452.903	21.953		3	18	31
643.319	15.705		3	18	32
914.206	28.314		3	18	33
1192.63	26.126		3	18	34
1315.09	20.901		3	18	35
1438.93	17.349		3	18	36
1460.99	15.246		3	18	37
1053.66	10.348		3	18	38
1154.95	15.588		3	18	39
740.126	4.341		3	18	40
362.849	7.9		3	18	41
436.982	8.835		3	18	42
674.559	63.421		3	19	1
774.671	60.864		3	19	2
663.639	56.082		3	19	3
946.944	63.496		3	19	4
868.291	69.116		3	19	5
901.561	66.273		3	19	6
976.059	90.391		3	19	7
1015.44	111.844		3	19	8
1032.28	128.511		3	19	9
996.996	144.005		3	19	10
942.476	209.496		3	19	11
868.768	387.369		3	19	12
765.961	647.039		3	19	13
673.682	791.806		3	19	14
695.1	717.618		3	19	15
825.403	485.484		3	19	16
994.408	261.976		3	19	17
1119.23	146.77		3	19	18
1126.96	117.402		3	19	19
1146.76	119.809		3	19	20
1069.52	85.724		3	19	21
1064.82	86.571		3	19	22
1201.99	109.916		3	19	23
1071.53	90.197		3	19	24
1204.33	100.633		3	19	25
1036.97	91.302		3	19	26
1157.14	235.198		3	19	27
741.034	109.6		3	19	28
762.487	441.749		3	19	29
666.018	627.887		3	19	30
687.924	399.903		3	19	31
543.84	549.96		3	19	32
1285.75	57.226		3	20	1
1707.71	60.566		3	20	2
2106.73	62.503		3	20	3
2378.33	63.402		3	20	4
2490.3	67.824		3	20	5
2520.8	64.97		3	20	6
2486.79	72.484		3	20	7
2325.95	75.891		3	20	8
2060.48	76.103		3	20	9
1960.98	78.008		3	20	10
1695.63	71.877		3	20	11
1366.82	71.203		3	20	12
1205.48	74.911		3	20	13
1068.07	74.234		3	20	14
966.669	112.079		3	20	15
821	198.964		3	20	16
671.87	352.567		3	20	17
597.308	452.021		3	20	18
689.758	446.576		3	20	19
964.825	343.298		3	20	20
1255.97	201.02		3	20	21
1394.34	117.711		3	20	22
1274.78	86.022		3	20	23
983.706	76.558		3	20	24
696.285	69.928		3	20	25
493.596	62.431		3	20	26
381.507	54.156		3	20	27
324.335	52.886		3	20	28
250.504	43.149		3	20	29
180.685	44.06		3	20	30
122.519	49.49		3	20	31
739.915	591.541		4	1	1
771.767	901.587		4	1	2
889.795	972.622		4	1	3
739.602	1178.27		4	1	4
630.381	1129.78		4	1	5
638.445	925.16		4	1	6
821.581	545.538		4	1	7
875.012	310.933		4	1	8
887.518	552.209		4	1	9
888.265	206.45		4	1	10
838.473	189.272		4	1	11
664.42	211.585		4	1	12
482.649	213.663		4	1	13
354.639	205.344		4	1	14
303.232	159.94		4	1	15
329.85	117.413		4	1	16
428.953	95.2572		4	1	17
544.847	96.1152		4	1	18
634.195	83.9092		4	1	19
711.153	77.2602		4	1	20
790.317	77.2562		4	1	21
920.865	65.9422		4	1	22
1077.32	69.1542		4	1	23
1164.01	73.7722		4	1	24
1178.95	66.3272		4	1	25
1029.91	53.1422		4	1	26
995.979	59.4912		4	1	27
1359.2	55.6132		4	1	28
1153.51	53.6842		4	1	29
1504.05	46.6862		4	1	30
1369.98	48.0062		4	1	31
1328.16	53.0632		4	1	32
1525.29	47.3832		4	1	33
1381.26	46.8242		4	1	34
1207.92	49.3462		4	1	35
1779.17	51.7032		4	1	36
1093.23	53.6732		4	1	37
959.005	51.3702		4	1	38
1043.56	51.3252		4	1	39
844.523	56.3322		4	1	40
791.278	48.2292		4	1	41
937.782	65.5912		4	1	42
634.558	54.3352		4	1	43
567.155	50.8212		4	1	44
533.48	49.1932		4	1	45
750.469	52.9322		4	1	46
707.776	63.0992		4	1	47
873.979	66.2052		4	1	48
1074.93	66.1932		4	1	49
1159.36	71.9602		4	1	50
1202.2	64.0942		4	1	51
1482.6	68.5622		4	1	52
1131.17	61.8622		4	1	53
1113.57	62.3442		4	1	54
1036.01	59.1882		4	1	55
1133.8	63.4882		4	1	56
1059.94	63.2212		4	1	57
337.296	334.695		4	2	1
399.792	643.582		4	2	2
536.34	809.11		4	2	3
595.957	532.902		4	2	4
511.969	205.536		4	2	5
410.393	168.093		4	2	6
444.073	172.609		4	2	7
532.048	124.944		4	2	8
794.03	101.22		4	2	9
918.246	72.1452		4	2	10
988.553	79.3592		4	2	11
945.856	80.4942		4	2	12
1110.64	80.8482		4	2	13
1079.82	67.3512		4	2	14
952.794	73.2012		4	2	15
879.872	62.5512		4	2	16
762.009	70.0862		4	2	17
735.356	68.8832		4	2	18
975.851	78.4772		4	2	19
1302.47	90.9132		4	2	20
1416.93	86.8252		4	2	21
1633.04	97.2642		4	2	22
1802.6	96.5972		4	2	23
1461.7	93.0362		4	2	24
1219.14	82.1732		4	2	25
1158.58	89.9622		4	2	26
1152.01	111.385		4	2	27
1191.32	121.621		4	2	28
1284.78	157.982		4	2	29
996.81	483.96		4	2	30
1502.7	269.423		4	2	31
844.856	785.928		4	2	32
729.592	931.226		4	2	33
1433.36	891.127		4	2	34
1103.19	1042.86		4	2	35
1318.66	1003.61		4	2	36
1453.74	645.742		4	2	37
1457.15	734.126		4	2	38
1614.17	196.047		4	2	39
1244.88	131.47		4	2	40
897.239	104.353		4	2	41
685.756	82.3682		4	2	42
274.02	45.4752		4	3	1
493.612	51.3002		4	3	2
1126.46	52.7152		4	3	3
924.236	52.5702		4	3	4
1212.02	48.5452		4	3	5
1329.73	52.6822		4	3	6
1282.12	55.5312		4	3	7
1162.5	50.6692		4	3	8
1028.55	69.6672		4	3	9
1126.69	78.9342		4	3	10
878.244	80.2722		4	3	11
791.224	73.6442		4	3	12
737.803	80.9152		4	3	13
720.413	94.4132		4	3	14
659.143	102.658		4	3	15
591.07	100.888		4	3	16
568.453	160.369		4	3	17
715.362	340.561		4	3	18
974.247	539.974		4	3	19
1212.25	679.129		4	3	20
1469.48	675.665		4	3	21
1478.39	468.106		4	3	22
1424.16	259.312		4	3	23
1395.09	143.271		4	3	24
1141.24	110.497		4	3	25
961.082	125.113		4	3	26
916.507	140.131		4	3	27
795.412	138.437		4	3	28
659.235	130.584		4	3	29
701.158	111.423		4	3	30
789.493	96.5062		4	3	31
843.749	88.4212		4	3	32
684.766	94.3372		4	3	33
85.3628	631.16		4	4	1
85.1028	892.18		4	4	2
90.6668	1055.11		4	4	3
100.939	1044.82		4	4	4
97.3258	797.079		4	4	5
106.698	574.243		4	4	6
161.471	598.956		4	4	7
137.9	278.83		4	4	8
256.495	255.604		4	4	9
282.619	161.605		4	4	10
326.828	133.687		4	4	11
403.963	104.745		4	4	12
439.24	88.2942		4	4	13
391.13	74.8632		4	4	14
344.097	70.4532		4	4	15
309.39	167.058		4	5	1
324.278	133.68		4	5	2
237.113	221.295		4	5	3
276.741	172.336		4	5	4
430.089	143.21		4	5	5
459.114	153.569		4	5	6
559.355	277.868		4	5	7
555.476	352.923		4	5	8
575.611	244.061		4	5	9
583.698	549.493		4	5	10
675.95	1025.21		4	5	11
624.657	1009.32		4	5	12
750.471	1268.3		4	5	13
931.08	705.32		4	5	14
941.231	745.774		4	5	15
970.089	502.177		4	5	16
1002.27	235.671		4	5	17
788.795	111.819		4	5	18
673.62	105.544		4	5	19
718.959	96.3362		4	5	20
536.805	90.6982		4	5	21
397.837	88.2432		4	5	22
443.365	96.0422		4	5	23
403.278	101.76		4	5	24
318.778	100.016		4	5	25
310.613	103.434		4	5	26
303.611	111.798		4	5	27
326.983	112.292		4	5	28
345.949	105.928		4	5	29
609.856	61.8962		4	7	1
660.685	62.4502		4	7	2
669.572	67.3612		4	7	3
675.337	79.3072		4	7	4
734.208	131.654		4	7	5
849.724	235.021		4	7	6
976.506	352.548		4	7	7
1004.31	397.565		4	7	8
904.112	360.965		4	7	9
766.126	239.335		4	7	10
699.048	150.482		4	7	11
1171.85	191.239		4	7	12
876.599	72.0572		4	7	13
1180.35	58.9442		4	7	14
1225.89	48.4912		4	7	15
1344.8	48.3132		4	7	16
1330.88	46.2322		4	7	17
1505.59	50.3662		4	7	18
1200.02	40.1582		4	7	19
1142.86	41.6802		4	7	20
1277.84	49.7292		4	7	21
1084.35	30.3042		4	7	22
910.397	39.1782		4	7	23
846.148	37.9602		4	7	24
241.981	226.106		4	8	1
260.663	333.479		4	8	2
287.649	349.084		4	8	3
305.562	473.242		4	8	4
301.638	580.056		4	8	5
295.034	652.961		4	8	6
319.456	559.231		4	8	7
315.842	367.685		4	8	8
331.75	197.648		4	8	9
358.63	107.522		4	8	10
415.995	81.8332		4	8	11
482.284	78.8532		4	8	12
562.059	67.8612		4	8	13
607.276	57.0462		4	8	14
575.732	48.4232		4	8	15
572.294	61.6042		4	8	16
629.191	59.1762		4	8	17
394.384	58.5832		4	8	18
373.261	56.6442		4	8	19
466.607	51.6342		4	8	20
581.407	50.9172		4	8	21
673.351	49.0572		4	8	22
681.125	48.6922		4	8	23
609.192	40.7242		4	8	24
647.157	37.4942		4	8	25
72.2818	73.2188		5	1	1
91.7868	84.4098		5	1	2
128.274	88.2408		5	1	3
122.545	83.2398		5	1	4
138.081	90.6008		5	1	5
151.123	95.6158		5	1	6
269.336	86.8548		5	1	7
314.939	93.1488		5	1	8
415.096	85.3188		5	1	9
468.131	99.7078		5	1	10
540.588	94.5798		5	1	11
491.557	99.6248		5	1	12
571.699	105.913		5	1	13
600.23	104.433		5	1	14
581.287	120.727		5	1	15
598.663	149.848		5	1	16
469.457	291.081		5	1	17
398.542	315.989		5	1	18
328.939	455.244		5	1	19
315.605	497.942		5	1	20
254.456	454.663		5	1	21
334.858	316.609		5	1	22
321.423	268.767		5	1	23
392.878	176.888		5	1	24
287.847	159.927		5	1	25
379.81	127.535		5	1	26
402.34	110.542		5	1	27
412.613	81.4508		5	1	28
389.258	62.6088		5	1	29
331.257	53.1448		5	1	30
233.524	52.5428		5	1	31
282.845	53.3688		5	1	32
193.856	65.0528		5	1	33
178.208	61.2808		5	1	34
149.771	51.7868		5	1	35
171.723	53.0938		5	1	36
189.957	56.1048		5	1	37
159.003	62.3698		5	1	38
169.709	59.4798		5	1	39
133.801	67.2428		5	1	40
142.506	67.9338		5	1	41
147.704	69.2318		5	1	42
145.525	72.1428		5	1	43
135.714	72.0768		5	1	44
126.961	81.2718		5	1	45
125.313	85.2138		5	1	46
149.909	87.7888		5	1	47
141.29	76.5228		5	1	48
198.739	85.6848		5	1	49
234.987	72.8288		5	1	50
246.413	62.1378		5	1	51
251.474	71.5848		5	1	52
285.869	80.6858		5	1	53
299.083	80.7338		5	1	54
209.927	75.5978		5	1	55
212.779	80.1858		5	1	56
231.098	72.5448		5	1	57
200.362	69.1728		5	1	58
156.306	66.4908		5	1	59
114.899	77.1638		5	1	60
91.0638	90.9968		5	1	61
75.0158	92.9288		5	1	62
74.5888	80.0298		5	1	63
79.7098	97.4148		5	1	64
116.922	104.927		5	1	65
89.4838	91.0228		5	1	66
86.0338	97.0328		5	1	67
98.5258	83.9268		5	1	68
116.518	89.8418		5	1	69
148.478	73.3588		5	1	70
188.952	86.0118		5	1	71
230.594	82.0588		5	1	72
259.857	85.9338		5	1	73
274.056	89.5428		5	1	74
285.283	90.0208		5	1	75
277.124	97.6798		5	1	76
284.338	100.005		5	1	77
307	95.7898		5	1	78
342.06	102.105		5	1	79
391.068	101.76		5	1	80
410.791	109.217		5	1	81
407.057	118.183		5	1	82
367.285	122.506		5	1	83
314.521	124.766		5	1	84
273.262	130.293		5	1	85
253.423	117.411		5	1	86
237.556	110.585		5	1	87
220.693	113.443		5	1	88
207.989	102.064		5	1	89
204.978	125.846		5	1	90
205.444	183.612		5	1	91
205.884	266.961		5	1	92
224.443	80.5998		5	2	1
326.654	87.2018		5	2	2
542.301	78.6408		5	2	3
452.594	79.8608		5	2	4
686.03	87.5488		5	2	5
724.27	90.2478		5	2	6
840.063	95.2718		5	2	7
958.764	86.3378		5	2	8
829.29	85.9888		5	2	9
755.414	96.3628		5	2	10
717.626	111.16		5	2	11
582.286	136.909		5	2	12
320.248	360.108		5	2	13
269.436	255.889		5	2	14
217.569	378.765		5	2	15
172.801	541.053		5	2	16
136.991	618.014		5	2	17
93.8008	390.553		5	2	18
83.2658	487.212		5	2	19
72.5968	342.614		5	2	20
57.4548	133.396		5	2	21
69.3268	103.11		5	2	22
111.927	100.586		5	2	23
136.335	82.8708		5	2	24
178.86	74.4498		5	2	25
229.822	77.7808		5	2	26
230.719	54.0648		5	2	27
282.591	56.3928		5	2	28
323.377	47.1148		5	2	29
345.162	64.4908		5	2	30
374.111	57.0888		5	2	31
394.943	30.7638		5	2	32
268.295	39.8008		5	2	33
76.6468	156.613		5	3	1
93.3818	309.396		5	3	2
75.4678	367.641		5	3	3
95.2658	458.349		5	3	4
132.569	602.027		5	3	5
241.564	595.842		5	3	6
227.627	678.599		5	3	7
356.983	400.149		5	3	8
450.396	218.302		5	3	9
434.328	134.938		5	3	10
431.641	126.602		5	3	11
380.415	94.4548		5	3	12
224.784	88.1508		5	3	13
375.883	96.1368		5	3	14
168.716	85.3708		5	3	15
168.379	77.9148		5	3	16
94.0298	78.8858		5	3	17
87.4888	95.1848		5	3	18
575.896	128.601		5	4	1
507.221	126.619		5	4	2
481.672	112.166		5	4	3
533.292	109.215		5	4	4
505.638	118.391		5	4	5
388.755	114.127		5	4	6
341.869	120.097		5	4	7
327.504	121.672		5	4	8
353.119	118.932		5	4	9
305.363	136.257		5	4	10
343.231	134		5	4	11
386.565	141.136		5	4	12
366.632	157.247		5	4	13
370.656	163.094		5	4	14
396.251	159.712		5	4	15
345.936	159.578		5	4	16
287.958	165.751		5	4	17
224.35	150.522		5	4	18
202.488	145.897		5	4	19
246.592	141.544		5	4	20
336.033	131.067		5	4	21
423.848	128.113		5	4	22
472.625	127.859		5	4	23
485.892	139.111		5	4	24
475.249	142.664		5	4	25
435.723	134.347		5	4	26
371.273	141.477		5	4	27
303.342	144.721		5	4	28
236.474	155.564		5	4	29
203.562	223.085		5	4	30
199.335	347.493		5	4	31
411.677	495.713		5	4	32
237.923	528.916		5	4	33
264.655	562.602		5	4	34
311.244	468.829		5	4	35
352.23	336.221		5	4	36
295.889	289.609		5	4	37
342.853	217.012		5	4	38
335.609	156.917		5	4	39
304.368	147.863		5	4	40
230.363	147.131		5	4	41
171.428	140.692		5	4	42
195.775	145.389		5	4	43
173.012	140.154		5	4	44
153.269	134.916		5	4	45
129.13	132.435		5	4	46
118.315	127.545		5	4	47
133.58	121.594		5	4	48
159.323	120.434		5	4	49
115.284	117.918		5	4	50
173.346	116.153		5	4	51
166.544	118.32		5	4	52
146.454	109.594		5	4	53
125.267	88.7108		5	5	1
171.747	134.545		5	5	2
184.098	266.603		5	5	3
179.048	409.983		5	5	4
229.258	483.514		5	5	5
173.202	562.522		5	5	6
149.956	433.146		5	5	7
155.355	263.617		5	5	8
230.214	447.54		5	5	9
150.164	124.199		5	5	10
154.471	94.6038		5	5	11
168.103	88.9658		5	5	12
193.491	97.2678		5	5	13
236.353	109.63		5	5	14
254.363	100.755		5	5	15
292.253	98.2258		5	5	16
296.704	98.7198		5	5	17
300.679	113.695		5	5	18
254.537	110.674		5	5	19
216.471	114.975		5	5	20
238.641	114.792		5	5	21
208.027	110.182		5	5	22
154.288	95.4678		5	5	23
121.715	96.2918		5	5	24
8.93677	31.3698		5	6	1
30.2078	37.9488		5	6	2
51.4138	38.7438		5	6	3
114.536	43.0268		5	6	4
189.865	32.6488		5	6	5
253.778	32.1348		5	6	6
290.174	34.0978		5	6	7
[truncated: 5,821 more rows]

## Sheet: ATRwt
Atr wt, 2 biological repeats
Red (IHO1)	Green (DMC1)		cell	axis fragment	pixel position along axis fragment
4060.51	233.204		1	1	1
4060.51	239.604		1	1	2
4060.51	277.684		1	1	3
3992.35	386.324		1	1	4
3796.67	618.164		1	1	5
3060.19	877.364		1	1	6
2287.71	546.004		1	1	7
1904.83	789.684		1	1	8
1412.67	1140.72		1	1	9
878.749	1289.2		1	1	10
590.429	964.404		1	1	11
556.349	1136.4		1	1	12
432.189	847.284		1	1	13
268.509	163.924		1	1	14
220.189	49.524		1	1	15
230.749	25.524		1	1	16
276.989	0		1	1	17
387.549	0.0840446		1	1	18
561.949	3.12404		1	1	19
683.869	15.764		1	1	20
775.229	29.204		1	1	21
831.869	50.164		1	1	22
1036.83	73.044		1	1	23
1074.91	76.404		1	1	24
1389.95	120.244		1	1	25
994.109	33.844		1	1	26
642.909	0		1	1	27
483.869	0		1	1	28
632.509	0		1	1	29
644.029	0		1	1	30
648.509	0		1	1	31
962.429	0		1	1	32
804.029	0		1	1	33
884.669	0		1	1	34
1254.43	0		1	1	35
1097.15	0		1	1	36
1130.27	0		1	1	37
1028.83	0		1	1	38
909.149	0		1	1	39
754.269	0		1	1	40
814.749	0		1	1	41
966.429	0		1	1	42
986.749	0		1	1	43
1077.95	0		1	1	44
1292.67	2.48404		1	1	45
1694.27	18.964		1	1	46
2198.75	48.564		1	1	47
2542.11	70.484		1	1	48
2496.83	64.564		1	1	49
2346.59	51.764		1	1	50
1875.39	23.444		1	1	51
1395.87	8.08404		1	1	52
1585.63	8.40404		1	1	53
1237.63	0		1	1	54
1093.95	0		1	1	55
1100.51	0.244045		1	1	56
1480.83	10.484		1	1	57
1402.11	5.84404		1	1	58
1306.27	9.68404		1	1	59
1341.15	12.084		1	1	60
1016.51	1.36404		1	1	61
667.709	0		1	1	62
816.189	0		1	1	63
1103.39	2.48404		1	1	64
1319.39	7.44404		1	1	65
1463.55	12.884		1	1	66
1473.63	15.284		1	1	67
1524.99	20.884		1	1	68
2105.79	48.884		1	1	69
1972.83	47.124		1	1	70
2062.91	47.604		1	1	71
1826.27	32.084		1	1	72
1508.03	21.044		1	1	73
1312.83	11.284		1	1	74
808.989	0		1	1	75
599.869	0		1	1	76
776.029	0		1	1	77
1057.79	10.004		1	1	78
1346.11	30.964		1	1	79
1405.79	34.964		1	1	80
1360.03	31.124		1	1	81
964.989	17.844		1	1	82
643.069	3.76404		1	1	83
681.309	9.84404		1	1	84
669.469	22.644		1	1	85
784.669	52.244		1	1	86
805.629	79.284		1	1	87
772.989	126.324		1	1	88
494.269	217.684		1	1	89
596.509	312.724		1	1	90
288.989	474.324		1	1	91
292.349	927.604		1	1	92
288.829	1891.92		1	1	93
305.469	2234.16		1	1	94
226.429	3410.64		1	1	95
157.789	3392.88		1	1	96
166.909	3079.92		1	1	97
118.269	2708.08		1	1	98
132.509	1851.92		1	1	99
93.9487	1217.52		1	1	100
113.149	503.444		1	1	101
94.5887	153.684		1	1	102
92.0287	136.084		1	1	103
112.189	115.284		1	1	104
193.469	344.564		1	1	105
359.549	891.604		1	1	106
435.229	1304.24		1	1	107
643.389	1486.48		1	1	108
935.229	1198.64		1	1	109
1046.75	1078.16		1	1	110
1134.27	486.324		1	1	111
1138.59	139.124		1	1	112
878.749	27.124		1	1	113
455.869	3.12404		1	1	114
284.989	0		1	1	115
353.949	0		1	1	116
262.269	0		1	1	117
583.549	0.404045		1	1	118
1058.43	10.164		1	1	119
1449.95	24.404		1	1	120
1467.55	19.284		1	1	121
1253.15	6.96404		1	1	122
1066.11	0		1	1	123
752.669	0		1	1	124
572.029	0		1	1	125
587.549	0		1	1	126
592.669	0		1	1	127
662.589	0		1	1	128
591.709	0		1	1	129
626.909	0		1	2	1
972.189	0		1	2	2
1416.99	22.004		1	2	3
1745.79	34.964		1	2	4
1968.83	52.084		1	2	5
1961.63	61.364		1	2	6
1709.47	47.284		1	2	7
1603.07	42.004		1	2	8
1373.79	26.964		1	2	9
1083.07	15.124		1	2	10
760.189	12.404		1	2	11
470.269	51.284		1	2	12
259.069	217.044		1	2	13
158.909	554.164		1	2	14
142.109	950.004		1	2	15
184.349	1169.84		1	2	16
306.589	1061.84		1	2	17
569.309	683.124		1	2	18
903.229	347.604		1	2	19
1200.67	142.164		1	2	20
1004.19	441.684		1	2	21
920.189	96.404		1	2	22
746.429	63.284		1	2	23
458.909	41.844		1	2	24
295.869	128.244		1	2	25
312.669	372.884		1	2	26
490.269	746.004		1	2	27
764.029	1016.72		1	2	28
1035.07	1046.48		1	2	29
1111.71	754.004		1	2	30
1011.23	609.364		1	2	31
905.149	269.204		1	2	32
715.069	94.004		1	2	33
367.869	19.124		1	2	34
191.229	2.64404		1	2	35
51.8687	0		1	2	36
51.7087	0		1	2	37
26.9087	0		1	2	38
23.0687	0		1	2	39
10.9087	0		1	2	40
8.02874	0		1	2	41
13.3087	0		1	2	42
34.1087	0		1	2	43
201.789	0		1	2	44
367.709	0		1	2	45
485.309	0		1	2	46
595.869	38.644		1	2	47
629.149	45.204		1	2	48
709.949	27.604		1	2	49
487.389	264.404		1	2	50
584.829	223.124		1	2	51
521.789	662.964		1	2	52
673.309	845.204		1	2	53
751.229	702.324		1	2	54
986.109	963.604		1	2	55
1128.19	557.044		1	2	56
1397.63	264.724		1	2	57
1547.55	226.644		1	2	58
1656.67	148.564		1	2	59
1241.31	141.044		1	2	60
1418.43	77.204		1	2	61
1383.07	58.004		1	2	62
1168.19	49.364		1	2	63
1417.95	52.724		1	2	64
1501.95	56.884		1	2	65
1600.51	58.644		1	2	66
1441.95	64.404		1	2	67
1332.03	87.284		1	2	68
1166.59	160.404		1	2	69
1218.11	558.164		1	2	70
991.549	767.124		1	2	71
828.669	1210.64		1	2	72
588.669	1557.68		1	2	73
625.149	1691.6		1	2	74
732.349	1272.24		1	2	75
978.269	1110.48		1	2	76
1354.43	751.924		1	2	77
1586.59	444.564		1	2	78
1785.31	952.884		1	2	79
1974.75	725.204		1	2	80
1981.15	799.284		1	2	81
2042.27	763.604		1	2	82
2446.43	340.564		1	2	83
2544.99	246.164		1	2	84
2388.99	212.404		1	2	85
2030.75	156.724		1	2	86
1869.63	94.484		1	2	87
1928.83	81.364		1	2	88
2046.59	73.364		1	2	89
1943.39	58.964		1	2	90
1515.71	27.284		1	2	91
1021.63	6.32404		1	2	92
753.629	0		1	2	93
737.789	4.40404		1	2	94
991.869	7.12404		1	2	95
1235.23	21.684		1	2	96
1693.47	29.684		1	2	97
1523.07	31.924		1	2	98
1432.83	26.164		1	2	99
1301.95	17.204		1	2	100
1075.55	6.64404		1	2	101
935.869	0		1	2	102
836.509	0		1	2	103
627.069	0		1	2	104
567.389	0		1	2	105
448.829	0		1	2	106
476.989	0		1	2	107
402.909	0		1	2	108
342.909	0		1	2	109
276.349	0		1	2	110
333.629	0		1	2	111
499.869	0		1	2	112
515.869	0		1	2	113
458.589	0		1	2	114
378.269	0		1	2	115
184.349	0		1	2	116
85.9487	0		1	2	117
123.069	0		1	2	118
212.669	0		1	2	119
334.909	0		1	2	120
550.909	0		1	2	121
735.709	0		1	2	122
767.069	0		1	2	123
657.309	0		1	2	124
565.149	0		1	2	125
299.389	0		1	2	126
109.629	0		1	2	127
98.9087	0		1	2	128
59.0687	0		1	2	129
122.589	0		1	2	130
160.029	0		1	2	131
126.269	0		1	2	132
88.1887	0		1	2	133
1391.55	34.484		1	3	1
1256.67	20.564		1	3	2
1429.95	23.924		1	3	3
1763.55	51.444		1	3	4
2392.19	100.884		1	3	5
2770.59	126.964		1	3	6
2651.87	129.044		1	3	7
2194.43	101.524		1	3	8
1708.19	60.564		1	3	9
1392.35	49.844		1	3	10
1192.83	37.204		1	3	11
907.389	18.964		1	3	12
694.909	12.884		1	3	13
586.269	21.364		1	3	14
570.909	76.244		1	3	15
689.629	133.524		1	3	16
687.549	68.564		1	3	17
799.869	131.124		1	3	18
760.829	52.884		1	3	19
803.069	55.924		1	3	20
699.709	21.364		1	3	21
799.069	35.444		1	3	22
621.309	31.924		1	3	23
565.469	32.244		1	3	24
632.349	39.124		1	3	25
732.029	40.404		1	3	26
732.669	23.284		1	3	27
852.509	31.764		1	3	28
1071.07	35.124		1	3	29
1228.83	34.964		1	3	30
1178.27	44.724		1	3	31
1161.47	62.484		1	3	32
1242.91	84.564		1	3	33
1227.23	100.404		1	3	34
1099.07	88.724		1	3	35
1161.15	160.244		1	3	36
1119.71	309.204		1	3	37
990.589	327.764		1	3	38
914.589	451.444		1	3	39
677.789	1248.72		1	3	40
589.949	1258.64		1	3	41
605.789	1467.12		1	3	42
649.629	1394.48		1	3	43
569.149	1018.8		1	3	44
370.589	425.044		1	3	45
368.829	435.764		1	3	46
267.389	531.924		1	3	47
285.789	463.764		1	3	48
329.949	892.084		1	3	49
272.509	649.364		1	3	50
228.029	292.564		1	3	51
285.149	552.404		1	3	52
322.269	315.924		1	3	53
435.229	467.764		1	3	54
733.469	82.164		1	3	55
786.909	119.444		1	3	56
1143.87	90.644		1	3	57
1261.63	67.764		1	3	58
1380.67	71.444		1	3	59
1186.11	49.844		1	3	60
1056.35	45.364		1	3	61
950.269	30.644		1	3	62
1016.19	39.124		1	3	63
1235.87	54.804		1	3	64
1490.27	74.644		1	3	65
1619.71	93.044		1	3	66
2068.83	136.884		1	3	67
1716.03	111.924		1	3	68
1658.27	119.284		1	3	69
1229.15	99.124		1	3	70
848.349	86.804		1	3	71
535.549	238.164		1	3	72
427.069	369.524		1	3	73
433.149	696.724		1	3	74
447.069	1792.88		1	3	75
489.469	2859.76		1	3	76
570.909	2709.68		1	3	77
653.149	2829.84		1	3	78
979.549	2684.24		1	3	79
1382.27	2130		1	3	80
1725.15	1104.08		1	3	81
1797.95	500.244		1	3	82
1598.75	292.884		1	3	83
1304.99	235.764		1	3	84
1012.51	195.124		1	3	85
681.149	77.364		1	3	86
504.029	113.364		1	3	87
395.069	29.044		1	3	88
335.069	19.124		1	3	89
377.629	2.96404		1	3	90
535.389	0.244045		1	3	91
700.189	14.164		1	3	92
992.189	12.884		1	3	93
1176.35	26.804		1	3	94
1442.75	34.484		1	3	95
2053.79	67.924		1	3	96
1704.19	52.084		1	3	97
2256.83	80.564		1	3	98
2158.27	73.524		1	3	99
2027.23	59.604		1	3	100
132.509	0		1	4	1
229.149	0		1	4	2
460.029	0		1	4	3
807.709	2.32404		1	4	4
1206.59	23.604		1	4	5
1432.35	36.884		1	4	6
1399.71	39.604		1	4	7
1159.23	27.604		1	4	8
1346.91	37.044		1	4	9
1013.15	21.204		1	4	10
849.149	10.004		1	4	11
1116.83	27.924		1	4	12
1101.79	40.084		1	4	13
1623.39	80.404		1	4	14
1689.63	99.764		1	4	15
1938.27	122.324		1	4	16
2030.75	132.884		1	4	17
2111.71	175.764		1	4	18
1992.19	182.644		1	4	19
1914.11	269.364		1	4	20
1855.87	619.924		1	4	21
1761.15	1502.32		1	4	22
1920.19	2103.92		1	4	23
1529.47	2719.12		1	4	24
1625.31	3107.12		1	4	25
1738.43	2890		1	4	26
1699.07	2000.56		1	4	27
1482.43	1034.96		1	4	28
1434.75	974.484		1	4	29
1149.15	338.004		1	4	30
1251.07	198.644		1	4	31
1504.67	155.924		1	4	32
1868.19	141.524		1	4	33
2125.95	133.844		1	4	34
2159.39	136.404		1	4	35
2220.03	136.884		1	4	36
1558.11	77.364		1	4	37
1103.55	35.444		1	4	38
755.709	8.08404		1	4	39
908.509	22.644		1	4	40
763.709	8.08404		1	4	41
880.669	20.404		1	4	42
1059.71	20.404		1	4	43
997.149	31.604		1	4	44
978.109	32.404		1	4	45
1141.31	38.164		1	4	46
1080.51	91.444		1	4	47
1160.35	71.924		1	4	48
1167.07	89.204		1	4	49
1127.07	69.364		1	4	50
1026.27	38.804		1	4	51
951.069	33.844		1	4	52
763.069	29.044		1	4	53
668.829	12.404		1	4	54
561.949	195.924		1	4	55
622.109	356.564		1	4	56
759.229	347.444		1	4	57
888.349	178.484		1	4	58
1034.75	403.444		1	4	59
1239.23	248.724		1	4	60
1551.87	447.924		1	4	61
1667.55	136.724		1	4	62
1824.67	113.204		1	4	63
1809.31	98.324		1	4	64
1588.67	61.204		1	4	65
1806.43	98.484		1	4	66
1139.39	27.604		1	4	67
949.789	23.444		1	4	68
823.229	7.60404		1	4	69
787.869	7.44404		1	4	70
1183.71	30.804		1	4	71
1042.75	19.924		1	4	72
1235.07	31.284		1	4	73
1509.47	54.644		1	4	74
1779.87	72.724		1	4	75
1796.03	69.364		1	4	76
1594.59	57.684		1	4	77
1343.55	53.044		1	4	78
1156.35	48.724		1	4	79
824.989	102.324		1	4	80
689.149	324.884		1	4	81
649.309	900.084		1	4	82
767.229	1786.48		1	4	83
791.549	2008.08		1	4	84
894.269	1942.48		1	4	85
924.829	1162.48		1	4	86
894.749	706.484		1	4	87
706.909	189.044		1	4	88
670.429	217.204		1	4	89
416.189	68.884		1	4	90
353.309	38.804		1	4	91
471.069	7.76404		1	4	92
761.629	15.764		1	4	93
1010.59	18.324		1	4	94
1108.99	18.324		1	4	95
1222.43	21.524		1	4	96
1484.03	42.804		1	4	97
1899.87	72.404		1	4	98
2094.27	93.684		1	4	99
2144.99	95.764		1	4	100
1805.63	75.764		1	4	101
1413.95	49.364		1	4	102
819.229	8.24404		1	4	103
546.109	0		1	4	104
577.949	0		1	4	105
735.229	0.244045		1	4	106
965.309	10.804		1	4	107
1281.47	42.964		1	4	108
1582.59	72.404		1	4	109
1625.63	74.324		1	4	110
1761.31	65.684		1	4	111
2118.43	77.684		1	4	112
2762.43	108.724		1	4	113
2953.63	127.444		1	4	114
3229.95	136.884		1	4	115
3169.63	129.684		1	4	116
2598.75	91.604		1	4	117
1995.55	52.884		1	4	118
1629.79	27.924		1	4	119
2228.67	62.804		1	4	120
1643.39	26.964		1	4	121
1738.27	34.004		1	4	122
1765.31	36.724		1	4	123
1754.59	34.484		1	4	124
1603.87	31.764		1	4	125
1350.91	24.084		1	4	126
1070.91	26.164		1	4	127
804.349	61.684		1	4	128
631.069	109.364		1	4	129
515.869	114.324		1	4	130
432.509	75.284		1	4	131
419.389	0		1	4	132
453.949	0		1	4	133
525.469	0		1	4	134
682.109	0		1	4	135
789.789	1.68404		1	4	136
755.229	1.84404		1	4	137
656.029	1.20404		1	4	138
905.629	15.924		1	4	139
834.589	9.20404		1	4	140
1360.03	45.364		1	4	141
1567.71	60.084		1	4	142
1744.67	81.044		1	4	143
1587.55	119.924		1	4	144
1512.51	150.964		1	4	145
879.069	190.324		1	4	146
793.309	226.004		1	4	147
705.469	510.644		1	4	148
715.549	972.404		1	4	149
556.349	1273.04		1	4	150
515.069	1620.08		1	4	151
551.869	1513.2		1	4	152
737.789	1099.28		1	4	153
926.589	1120.88		1	4	154
891.069	866.164		1	4	155
1017.31	574.324		1	4	156
681.469	368.244		1	4	157
622.269	403.604		1	4	158
575.869	191.604		1	4	159
533.949	158.324		1	4	160
399.229	47.284		1	4	161
242.109	8.56404		1	4	162
247.229	12.564		1	4	163
275.709	0.884045		1	4	164
443.389	6.48404		1	4	165
621.469	12.884		1	4	166
1034.43	29.204		1	4	167
1776.51	77.524		1	4	168
2559.39	129.044		1	4	169
3181.31	172.724		1	4	170
3071.55	171.444		1	4	171
2724.19	155.764		1	4	172
2036.67	116.724		1	4	173
1962.91	104.884		1	4	174
1251.39	55.604		1	4	175
1052.35	34.484		1	4	176
1354.91	71.444		1	4	177
1468.67	109.044		1	4	178
1506.59	155.924		1	4	179
1586.11	187.284		1	4	180
1156.67	558.484		1	4	181
824.029	1452.08		1	4	182
570.589	1778.48		1	4	183
704.029	1644.4		1	4	184
253.629	2034.8		1	4	185
180.029	1439.6		1	4	186
172.189	641.844		1	4	187
220.509	208.404		1	4	188
329.949	42.964		1	4	189
488.189	8.56404		1	4	190
610.909	12.244		1	4	191
624.349	13.844		1	4	192
480.189	6.64404		1	4	193
426.749	3.44404		1	4	194
480.829	3.76404		1	4	195
415.549	0		1	4	196
493.789	0		1	4	197
539.229	0		1	4	198
953.629	271.604		1	5	1
1167.71	378.804		1	5	2
1357.79	481.684		1	5	3
1531.55	917.044		1	5	4
1833.95	2332.08		1	5	5
1920.19	3277.68		1	5	6
1906.27	3785.84		1	5	7
1845.47	3741.84		1	5	8
2000.99	2763.92		1	5	9
2000.35	1924.4		1	5	10
2258.75	1502		1	5	11
1942.91	751.604		1	5	12
1491.55	463.604		1	5	13
1358.75	637.364		1	5	14
736.669	475.764		1	5	15
534.429	712.084		1	5	16
466.909	1526.96		1	5	17
482.589	2707.6		1	5	18
586.749	3379.12		1	5	19
686.749	3468.08		1	5	20
705.949	3141.68		1	5	21
720.509	2331.12		1	5	22
727.229	1184.08		1	5	23
991.229	696.404		1	5	24
1372.19	912.084		1	5	25
2104.83	2267.92		1	5	26
1937.63	2327.92		1	5	27
1984.19	3104.08		1	5	28
1694.75	2847.44		1	5	29
1373.47	2790.16		1	5	30
1081.15	1019.92		1	5	31
1105.15	425.364		1	5	32
1331.71	493.044		1	5	33
1628.35	262.164		1	5	34
1811.71	244.084		1	5	35
1885.79	229.684		1	5	36
1783.07	251.124		1	5	37
1551.71	563.444		1	5	38
1245.15	840.564		1	5	39
1084.35	1091.76		1	5	40
915.549	1331.76		1	5	41
899.709	852.084		1	5	42
887.069	358.004		1	5	43
847.229	771.124		1	5	44
737.949	134.964		1	5	45
812.989	95.604		1	5	46
932.189	105.204		1	5	47
1049.79	132.564		1	5	48
1070.43	97.684		1	5	49
1093.15	150.484		1	5	50
1095.71	192.404		1	5	51
1146.75	211.924		1	5	52
1136.51	236.724		1	5	53
950.589	605.524		1	5	54
1122.27	1680.88		1	5	55
946.909	1555.92		1	5	56
1067.87	2525.68		1	5	57
1200.99	2343.6		1	5	58
1133.95	2336.24		1	5	59
970.589	3178.16		1	5	60
643.229	2645.2		1	5	61
647.069	2739.12		1	5	62
453.149	2283.92		1	5	63
497.469	1086.96		1	5	64
603.229	494.324		1	5	65
748.189	330.804		1	5	66
715.069	104.564		1	5	67
632.029	65.684		1	5	68
535.869	33.524		1	5	69
737.949	46.484		1	5	70
618.589	31.604		1	5	71
806.749	51.604		1	5	72
1502.11	109.204		1	5	73
1812.19	129.844		1	5	74
2430.75	158.484		1	5	75
2606.43	170.004		1	5	76
2399.87	145.844		1	5	77
2036.99	112.404		1	5	78
1494.11	55.444		1	5	79
1485.79	49.684		1	5	80
1641.79	61.204		1	5	81
1801.95	68.564		1	5	82
1579.39	48.564		1	5	83
1838.43	64.244		1	5	84
1507.23	44.564		1	5	85
1340.19	36.244		1	5	86
1393.63	40.884		1	5	87
1102.91	24.084		1	5	88
873.629	18.324		1	5	89
751.549	10.804		1	5	90
528.029	0.884045		1	5	91
2425.47	140.884		1	6	1
2116.35	130.324		1	6	2
1654.11	100.724		1	6	3
1360.83	85.524		1	6	4
1404.03	108.884		1	6	5
1557.95	154.484		1	6	6
2009.31	207.924		1	6	7
2695.55	275.764		1	6	8
2985.79	330.004		1	6	9
3017.95	334.324		1	6	10
3052.19	360.564		1	6	11
2755.55	437.844		1	6	12
2560.51	470.484		1	6	13
2512.51	333.684		1	6	14
2653.15	246.644		1	6	15
2385.95	223.124		1	6	16
2169.95	225.844		1	6	17
1907.71	219.604		1	6	18
2041.47	206.164		1	6	19
1535.87	189.364		1	6	20
1436.67	203.124		1	6	21
1381.47	200.564		1	6	22
1449.63	228.084		1	6	23
1860.03	299.284		1	6	24
1887.23	472.404		1	6	25
2044.03	620.564		1	6	26
1906.59	709.844		1	6	27
1561.79	788.724		1	6	28
1516.19	710.964		1	6	29
1341.31	931.764		1	6	30
1210.91	1068.56		1	6	31
1243.87	1306.64		1	6	32
1173.79	911.924		1	6	33
1057.63	818.004		1	6	34
1119.39	429.844		1	6	35
1146.43	466.964		1	6	36
1164.67	497.044		1	6	37
988.349	588.884		1	6	38
813.949	739.604		1	6	39
566.109	1092.88		1	6	40
424.029	1446.96		1	6	41
379.709	2930		1	6	42
388.989	2768.72		1	6	43
464.829	3452.72		1	6	44
499.229	3234		1	6	45
1138.75	2534.64		1	6	46
1158.91	2384.56		1	6	47
2092.03	945.524		1	6	48
2241.79	459.764		1	6	49
2330.75	434.004		1	6	50
1986.11	376.244		1	6	51
1827.87	414.484		1	6	52
1311.23	631.444		1	6	53
989.469	1226.96		1	6	54
785.469	1755.44		1	6	55
1081.95	2444.4		1	6	56
892.829	2185.36		1	6	57
1465.95	2041.36		1	6	58
1372.03	1488.72		1	6	59
1389.63	820.084		1	6	60
1183.71	553.364		1	6	61
1155.39	274.004		1	6	62
942.109	342.644		1	6	63
1120.83	780.884		1	6	64
852.509	1040.4		1	6	65
857.949	1479.44		1	6	66
527.869	1638.64		1	6	67
793.789	1370.32		1	6	68
349.149	1056.24		1	6	69
322.269	574.644		1	6	70
253.789	602.004		1	6	71
302.269	794.004		1	6	72
353.149	927.764		1	6	73
351.709	761.044		1	6	74
483.229	544.724		1	6	75
389.469	423.124		1	6	76
495.389	274.324		1	6	77
518.589	233.364		1	6	78
684.349	350.164		1	6	79
823.709	420.884		1	6	80
1129.47	411.924		1	6	81
1395.55	362.484		1	6	82
1566.75	20.724		1	7	1
1533.95	28.724		1	7	2
1188.99	15.764		1	7	3
1116.51	13.364		1	7	4
821.629	15.284		1	7	5
668.989	15.924		1	7	6
743.549	18.484		1	7	7
805.309	4.72404		1	7	8
781.149	2.48404		1	7	9
820.029	5.04404		1	7	10
539.069	0		1	7	11
474.749	0		1	7	12
220.029	0		1	7	13
102.749	0		1	7	14
84.6687	0		1	7	15
39.8687	0		1	7	16
53.7887	0		1	7	17
132.189	0		1	7	18
257.469	0		1	7	19
367.709	0		1	7	20
616.669	2.32404		1	7	21
903.869	26.804		1	7	22
1107.55	47.924		1	7	23
1229.95	59.124		1	7	24
1087.87	66.644		1	7	25
1108.35	72.884		1	7	26
939.069	107.924		1	7	27
972.829	129.844		1	7	28
1414.59	203.604		1	7	29
1239.71	430.324		1	7	30
1269.63	571.124		1	7	31
1167.87	710.804		1	7	32
1042.27	911.124		1	7	33
848.029	862.164		1	7	34
697.789	371.444		1	7	35
525.149	212.884		1	7	36
569.309	466.324		1	7	37
346.589	386.164		1	7	38
228.669	467.764		1	7	39
224.669	632.244		1	7	40
399.389	1030		1	7	41
634.429	1181.68		1	7	42
834.749	960.564		1	7	43
1094.91	1344.72		1	7	44
1035.55	966.324		1	7	45
1063.55	1034.64		1	7	46
847.069	504.724		1	7	47
548.349	228.084		1	7	48
405.149	84.084		1	7	49
237.789	56.884		1	7	50
178.589	23.764		1	7	51
124.189	15.924		1	7	52
139.229	15.604		1	7	53
103.069	3.92404		1	7	54
126.749	4.88404		1	7	55
193.309	7.44404		1	7	56
599.229	34.484		1	7	57
527.869	34.164		1	7	58
1322.59	97.844		1	7	59
1476.99	99.124		1	7	60
1986.91	133.524		1	7	61
2427.55	167.444		1	7	62
2669.79	197.044		1	7	63
2682.11	219.604		1	7	64
3066.91	260.404		1	7	65
2699.23	384.724		1	7	66
2730.59	494.164		1	7	67
2372.67	933.684		1	7	68
2134.75	1561.36		1	7	69
1667.23	1936.72		1	7	70
1234.75	2356.88		1	7	71
943.069	2200.72		1	7	72
858.109	1045.2		1	7	73
610.589	1152.4		1	7	74
378.589	305.044		1	7	75
444.989	216.724		1	7	76
444.029	130.164		1	7	77
649.149	116.884		1	7	78
605.789	81.204		1	7	79
681.949	52.244		1	7	80
728.829	60.724		1	7	81
756.669	50.164		1	7	82
904.029	61.364		1	7	83
1182.59	72.084		1	7	84
1412.51	82.324		1	7	85
1500.35	90.324		1	7	86
1490.27	82.484		1	7	87
1205.95	68.244		1	7	88
872.349	55.924		1	7	89
629.469	48.084		1	7	90
528.509	49.364		1	7	91
490.109	58.324		1	7	92
446.429	61.844		1	7	93
375.869	74.484		1	7	94
340.509	110.964		1	7	95
382.429	172.244		1	7	96
442.909	250.644		1	7	97
453.469	401.364		1	7	98
387.869	744.564		1	7	99
290.749	1346.96		1	7	100
251.709	2215.28		1	7	101
221.629	2798.32		1	7	102
265.949	3353.68		1	7	103
322.749	3081.52		1	7	104
312.349	2535.12		1	7	105
325.789	1524.88		1	7	106
444.349	817.204		1	7	107
617.309	757.524		1	7	108
705.469	287.764		1	7	109
788.349	254.484		1	7	110
792.829	243.924		1	7	111
783.389	250.004		1	7	112
611.069	234.644		1	7	113
705.469	353.684		1	7	114
1077.47	446.484		1	7	115
1445.15	496.404		1	7	116
1563.23	518.484		1	7	117
1246.27	543.284		1	7	118
1019.55	572.564		1	7	119
312.189	421.844		1	8	1
407.229	1150.96		1	8	2
338.909	1530.96		1	8	3
584.669	2138.64		1	8	4
842.909	2860.08		1	8	5
853.789	2494.8		1	8	6
1180.51	2896.24		1	8	7
1221.95	2448.56		1	8	8
1187.71	2190.96		1	8	9
1104.51	1877.68		1	8	10
593.149	1670.96		1	8	11
741.149	1984.24		1	8	12
426.429	1917.36		1	8	13
326.909	1709.68		1	8	14
431.069	1182.16		1	8	15
670.109	611.444		1	8	16
882.589	261.204		1	8	17
918.109	144.244		1	8	18
757.469	114.164		1	8	19
509.629	104.564		1	8	20
347.549	113.524		1	8	21
383.069	137.844		1	8	22
601.629	162.164		1	8	23
860.989	190.004		1	8	24
1035.07	253.044		1	8	25
1112.19	387.444		1	8	26
1226.75	618.004		1	8	27
1513.79	913.204		1	8	28
1892.19	1106.16		1	8	29
2122.11	1062.64		1	8	30
2106.75	745.204		1	8	31
1465.95	715.604		1	8	32
1069.15	500.564		1	8	33
906.589	296.084		1	8	34
689.789	334.324		1	8	35
723.069	567.284		1	8	36
398.109	766.164		1	8	37
364.189	1984.24		1	8	38
349.149	3152.72		1	8	39
326.429	3600.08		1	8	40
282.589	3630.48		1	8	41
242.269	3324.08		1	8	42
350.909	3416.4		1	8	43
242.109	1962		1	8	44
325.149	776.404		1	8	45
426.429	325.844		1	8	46
603.069	246.484		1	8	47
823.549	185.844		1	8	48
1040.99	154.164		1	8	49
1215.23	140.724		1	8	50
1225.15	116.724		1	8	51
1102.75	92.884		1	8	52
924.509	71.604		1	8	53
797.789	53.044		1	8	54
680.189	34.164		1	8	55
556.669	24.084		1	8	56
728.829	35.764		1	8	57
531.389	22.484		1	8	58
636.989	27.604		1	8	59
3111.23	228.884		1	9	1
3142.75	239.604		1	9	2
2972.19	258.644		1	9	3
2549.95	315.124		1	9	4
2012.19	381.524		1	9	5
1440.83	420.084		1	9	6
972.509	378.644		1	9	7
645.149	284.724		1	9	8
470.589	279.924		1	9	9
370.909	467.284		1	9	10
310.909	906.804		1	9	11
295.549	1537.84		1	9	12
360.029	2055.76		1	9	13
397.789	2027.28		1	9	14
422.589	1053.52		1	9	15
437.469	719.124		1	9	16
401.789	247.924		1	9	17
403.869	58.004		1	9	18
417.149	40.404		1	9	19
533.789	53.684		1	9	20
620.989	37.684		1	9	21
624.029	41.524		1	9	22
658.269	43.924		1	9	23
756.189	51.764		1	9	24
770.109	52.724		1	9	25
697.149	51.444		1	9	26
571.709	60.724		1	9	27
497.469	76.244		1	9	28
711.229	135.764		1	9	29
609.629	168.244		1	9	30
816.829	256.564		1	9	31
829.789	654.324		1	9	32
592.669	794.964		1	9	33
581.789	1187.6		1	9	34
334.269	1373.52		1	9	35
470.269	974.804		1	9	36
206.589	1405.68		1	9	37
372.829	941.524		1	9	38
265.149	1250.8		1	9	39
294.749	1374		1	9	40
300.669	1128.72		1	9	41
250.749	766.004		1	9	42
348.829	303.604		1	9	43
494.109	81.044		1	9	44
584.349	25.204		1	9	45
749.949	21.684		1	9	46
744.669	23.124		1	9	47
919.229	30.324		1	9	48
972.829	40.884		1	9	49
949.789	38.964		1	9	50
1101.79	46.964		1	9	51
963.709	42.484		1	9	52
738.749	29.044		1	9	53
695.069	21.684		1	9	54
665.149	21.204		1	9	55
683.389	23.764		1	9	56
861.149	45.684		1	9	57
1057.31	72.404		1	9	58
1043.87	81.844		1	9	59
1396.83	138.324		1	9	60
1572.99	187.124		1	9	61
1547.07	217.204		1	9	62
1722.11	215.924		1	9	63
1625.31	294.964		1	9	64
1703.07	312.724		1	9	65
1745.79	434.484		1	9	66
1592.67	770.324		1	9	67
1629.79	1447.44		1	9	68
1477.15	2239.28		1	9	69
1456.35	2541.68		1	9	70
1925.15	2287.92		1	9	71
2016.51	2110		1	9	72
2468.99	1103.44		1	9	73
2384.35	581.684		1	9	74
2273.15	300.084		1	9	75
1987.07	203.124		1	9	76
1385.95	174.164		1	9	77
907.069	270.964		1	9	78
467.709	498.964		1	9	79
254.269	710.324		1	9	80
958.429	34.164		1	10	1
1012.67	28.884		1	10	2
1035.39	46.324		1	10	3
963.069	25.524		1	10	4
746.749	12.404		1	10	5
591.069	0		1	10	6
588.349	0		1	10	7
514.749	0		1	10	8
487.389	0		1	10	9
414.589	0		1	10	10
369.949	6.96404		1	10	11
379.549	19.604		1	10	12
434.589	23.604		1	10	13
562.429	27.284		1	10	14
793.949	49.204		1	10	15
1182.59	91.284		1	10	16
1569.79	150.004		1	10	17
1763.23	347.924		1	10	18
1616.67	908.564		1	10	19
1220.67	1782.8		1	10	20
763.549	2458		1	10	21
433.789	2530.8		1	10	22
252.189	1933.68		1	10	23
368.349	1481.36		1	10	24
231.389	727.124		1	10	25
280.509	199.604		1	10	26
392.349	138.324		1	10	27
657.309	63.604		1	10	28
707.869	57.044		1	10	29
739.709	28.404		1	10	30
699.229	42.004		1	10	31
488.029	11.284		1	10	32
353.469	2.80404		1	10	33
237.469	1.84404		1	10	34
194.109	0		1	10	35
118.909	0		1	10	36
131.069	0		1	10	37
124.669	0		1	10	38
142.909	0		1	10	39
169.149	4.88404		1	10	40
357.149	39.604		1	10	41
367.549	72.724		1	10	42
704.349	111.764		1	10	43
755.069	104.564		1	10	44
972.509	115.764		1	10	45
1100.35	105.524		1	10	46
987.229	102.804		1	10	47
929.149	157.524		1	10	48
761.469	400.564		1	10	49
587.069	899.604		1	10	50
606.109	1484.24		1	10	51
608.669	1507.44		1	10	52
681.789	1243.44		1	10	53
821.469	883.604		1	10	54
886.269	367.924		1	10	55
920.829	112.724		1	10	56
867.709	111.284		1	10	57
1189.63	88.564		1	10	58
997.309	92.084		1	10	59
1086.27	77.204		1	10	60
1192.35	85.844		1	10	61
1049.31	69.844		1	10	62
1200.51	102.164		1	10	63
825.629	68.404		1	10	64
554.909	61.204		1	10	65
373.469	90.964		1	10	66
422.749	433.044		1	10	67
289.629	252.084		1	10	68
237.629	634.004		1	10	69
220.349	1417.68		1	10	70
196.989	2286.16		1	10	71
168.029	2715.44		1	10	72
160.029	2540.88		1	10	73
167.229	1820.56		1	10	74
176.029	927.924		1	10	75
175.229	395.764		1	10	76
166.429	209.524		1	10	77
130.909	144.884		1	10	78
112.189	72.244		1	10	79
106.749	22.004		1	10	80
119.869	5.84404		1	10	81
138.429	2.32404		1	10	82
155.389	1.36404		1	10	83
188.509	0		1	10	84
312.829	2.16404		1	10	85
571.709	11.764		1	10	86
881.789	25.204		1	10	87
1098.59	37.684		1	10	88
1092.19	43.444		1	10	89
877.469	30.164		1	10	90
565.309	6.48404		1	10	91
360.669	0		1	10	92
347.709	0		1	10	93
456.029	1.84404		1	10	94
533.789	4.72404		1	10	95
548.669	2.48404		1	10	96
713.149	0.404045		1	10	97
748.669	17.844		1	10	98
652.349	9.36404		1	10	99
665.629	10.484		1	10	100
710.589	13.204		1	10	101
662.109	14.324		1	10	102
807.229	20.084		1	10	103
797.789	21.204		1	10	104
617.149	17.844		1	10	105
711.069	22.484		1	10	106
651.069	22.644		1	10	107
410.109	17.044		1	10	108
331.229	27.284		1	10	109
249.469	49.524		1	10	110
291.709	83.124		1	10	111
412.029	148.564		1	10	112
423.869	286.164		1	10	113
439.069	686.324		1	10	114
396.349	1308.88		1	10	115
331.549	2009.84		1	10	116
260.829	2658.64		1	10	117
291.069	3011.92		1	10	118
249.149	2961.68		1	10	119
302.269	3118		1	10	120
321.309	2816.88		1	10	121
347.709	1864.56		1	10	122
1334.43	22.644		1	11	1
1323.23	19.124		1	11	2
1525.47	21.844		1	11	3
1748.99	36.724		1	11	4
1828.19	34.324		1	11	5
1842.59	34.324		1	11	6
1901.47	34.804		1	11	7
1953.15	44.564		1	11	8
1789.47	36.244		1	11	9
1465.95	23.124		1	11	10
1131.55	15.124		1	11	11
924.189	7.28404		1	11	12
865.789	2.16404		1	11	13
760.349	0		1	11	14
575.869	0		1	11	15
387.549	0		1	11	16
319.069	0		1	11	17
316.349	0		1	11	18
312.829	0		1	11	19
293.789	0		1	11	20
325.629	0		1	11	21
464.509	0		1	11	22
659.709	0		1	11	23
811.389	5.36404		1	11	24
848.349	12.884		1	11	25
854.749	12.724		1	11	26
919.229	13.364		1	11	27
1151.23	19.764		1	11	28
1085.79	10.964		1	11	29
866.749	15.444		1	11	30
685.469	30.004		1	11	31
619.069	73.204		1	11	32
708.349	134.004		1	11	33
797.309	157.364		1	11	34
757.309	144.084		1	11	35
541.949	258.644		1	11	36
718.909	562.164		1	11	37
315.549	880.564		1	11	38
296.509	1739.76		1	11	39
439.709	2138.16		1	11	40
624.029	1803.6		1	11	41
808.829	1018.64		1	11	42
893.149	375.284		1	11	43
849.469	138.004		1	11	44
715.069	233.524		1	11	45
465.149	115.124		1	11	46
388.669	125.204		1	11	47
337.309	129.364		1	11	48
333.789	359.444		1	11	49
346.109	1136.24		1	11	50
219.229	1652.4		1	11	51
200.189	2176.08		1	11	52
152.829	2465.68		1	11	53
82.4287	2139.6		1	11	54
34.5887	1314.48		1	11	55
20.6687	940.404		1	11	56
2.10874	1348.72		1	11	57
4.50874	2019.28		1	11	58
0	2267.92		1	11	59
0	1909.36		1	11	60
1.78874	1140.08		1	11	61
7.06874	479.604		1	11	62
9.78874	134.004		1	11	63
17.6287	46.964		1	11	64
15.3887	26.804		1	11	65
14.9087	8.56404		1	11	66
21.1487	39.924		1	11	67
37.7887	29.524		1	11	68
54.4287	44.564		1	11	69
76.6687	78.644		1	11	70
122.909	243.444		1	11	71
80.8287	857.684		1	11	72
129.469	1223.28		1	11	73
112.349	1760.24		1	11	74
65.4687	2412.24		1	11	75
87.7087	2514.8		1	11	76
103.549	1693.52		1	11	77
139.869	1611.12		1	11	78
207.389	1473.04		1	11	79
369.789	883.124		1	11	80
560.029	433.844		1	11	81
685.629	209.364		1	11	82
890.269	544.404		1	11	83
994.429	210.484		1	11	84
1150.75	196.724		1	11	85
1020.51	136.244		1	11	86
842.589	60.724		1	11	87
1235.71	102.004		1	11	88
957.629	69.684		1	11	89
992.029	51.604		1	11	90
974.109	28.724		1	11	91
1053.63	19.284		1	11	92
1131.23	18.644		1	11	93
1068.35	13.684		1	11	94
1165.31	17.524		1	11	95
887.229	2.96404		1	11	96
641.309	0		1	11	97
632.509	0.884045		1	11	98
421.789	0		1	11	99
341.949	0		1	11	100
303.709	0		1	11	101
374.429	0		1	11	102
316.989	0		1	11	103
400.829	0		1	11	104
366.749	0		1	11	105
403.389	0		1	11	106
517.949	0		1	11	107
599.869	0		1	11	108
708.989	0		1	11	109
670.909	0		1	11	110
761.469	0		1	11	111
805.149	0		1	11	112
962.749	0.564045		1	11	113
1314.27	7.60404		1	11	114
1170.59	6.96404		1	11	115
1144.19	2.16404		1	11	116
204.669	478.324		1	12	1
193.149	1305.2		1	12	2
226.909	2089.84		1	12	3
255.229	2972.88		1	12	4
281.789	3023.28		1	12	5
345.309	2918.8		1	12	6
305.949	1966.64		1	12	7
297.149	946.964		1	12	8
302.749	449.364		1	12	9
265.309	136.564		1	12	10
276.189	101.044		1	12	11
305.629	60.404		1	12	12
420.029	34.644		1	12	13
623.709	36.884		1	12	14
660.189	36.724		1	12	15
898.589	47.764		1	12	16
957.309	35.924		1	12	17
1048.99	44.244		1	12	18
1244.35	67.444		1	12	19
1457.95	93.204		1	12	20
1664.99	114.484		1	12	21
1835.39	122.004		1	12	22
1976.51	117.044		1	12	23
2150.75	125.524		1	12	24
2081.95	119.764		1	12	25
2001.79	119.284		1	12	26
1783.71	102.484		1	12	27
1178.75	62.484		1	12	28
1418.11	96.724		1	12	29
716.669	58.164		1	12	30
665.149	77.684		1	12	31
363.709	302.804		1	12	32
426.749	312.244		1	12	33
196.189	1018.64		1	12	34
292.829	1291.6		1	12	35
134.109	1771.28		1	12	36
97.4687	2421.04		1	12	37
98.2687	2239.6		1	12	38
66.4287	1443.12		1	12	39
44.6687	662.644		1	12	40
70.4287	691.924		1	12	41
41.1487	135.284		1	12	42
30.4287	57.844		1	12	43
23.2287	29.524		1	12	44
22.9087	10.484		1	12	45
21.6287	12.724		1	12	46
32.1887	9.20404		1	12	47
41.7887	0		1	12	48
42.1087	0		1	12	49
46.4287	0		1	12	50
67.8687	0		1	12	51
110.749	0		1	12	52
190.109	0		1	12	53
313.309	0		1	12	54
491.069	0		1	12	55
947.709	14.644		1	12	56
1724.83	64.084		1	12	57
1835.39	68.724		1	12	58
2165.15	87.284		1	12	59
1992.83	72.884		1	12	60
1501.95	36.244		1	12	61
1127.23	18.484		1	12	62
1212.03	24.884		1	12	63
1622.75	57.044		1	12	64
2060.99	93.524		1	12	65
2296.51	112.404		1	12	66
2274.59	113.684		1	12	67
2360.99	124.244		1	12	68
1776.51	83.444		1	12	69
1741.15	77.044		1	12	70
992.189	37.364		1	12	71
691.069	32.724		1	12	72
612.829	51.764		1	12	73
680.029	83.284		1	12	74
782.109	273.844		1	12	75
777.149	687.124		1	12	76
552.669	1521.04		1	12	77
392.829	1868.56		1	12	78
544.189	1910.32		1	12	79
451.389	1346.8		1	12	80
472.509	947.924		1	12	81
726.109	329.364		1	12	82
1068.99	606.324		1	12	83
1647.71	168.084		1	12	84
1866.27	168.564		1	12	85
2438.11	178.164		1	12	86
2383.55	164.724		1	12	87
2231.07	134.804		1	12	88
2080.83	124.884		1	12	89
1976.51	113.844		1	12	90
2144.03	126.644		1	12	91
2414.11	140.724		1	12	92
2564.51	155.124		1	12	93
2584.51	157.044		1	12	94
2032.51	119.924		1	12	95
1979.71	119.764		1	12	96
1232.99	68.084		1	12	97
1011.55	61.364		1	12	98
1172.35	83.924		1	12	99
1169.63	85.524		1	12	100
1337.95	117.684		1	12	101
1395.39	153.204		1	12	102
1396.51	181.684		1	12	103
1311.55	313.204		1	12	104
1411.87	676.244		1	12	105
381.469	0		1	13	1
396.989	0		1	13	2
398.749	7.44404		1	13	3
458.589	13.204		1	13	4
479.229	40.724		1	13	5
622.909	70.644		1	13	6
758.749	222.964		1	13	7
746.429	345.524		1	13	8
729.309	852.884		1	13	9
658.909	1106.64		1	13	10
487.709	1210.32		1	13	11
473.149	1117.84		1	13	12
442.909	566.644		1	13	13
496.829	358.484		1	13	14
570.909	183.604		1	13	15
555.709	139.764		1	13	16
511.389	111.284		1	13	17
365.629	109.204		1	13	18
261.949	126.164		1	13	19
275.069	345.364		1	13	20
254.429	593.524		1	13	21
273.629	946.164		1	13	22
331.229	1848.72		1	13	23
343.709	2303.92		1	13	24
399.229	2447.28		1	13	25
390.429	1902.64		1	13	26
398.109	991.924		1	13	27
499.549	394.964		1	13	28
628.029	216.724		1	13	29
1239.55	214.964		1	13	30
1398.11	196.884		1	13	31
1852.19	187.604		1	13	32
2280.67	216.244		1	13	33
2487.23	297.524		1	13	34
2744.35	324.884		1	13	35
2361.15	617.364		1	13	36
2015.07	1185.36		1	13	37
1982.11	1118.64		1	13	38
1453.15	2684.72		1	13	39
1211.71	3002.8		1	13	40
931.069	3073.52		1	13	41
668.829	2134.64		1	13	42
504.029	639.924		1	13	43
510.909	1812.24		1	13	44
398.109	247.444		1	13	45
441.469	223.924		1	13	46
761.629	140.884		1	13	47
929.309	103.444		1	13	48
1442.91	114.804		1	13	49
1800.35	143.124		1	13	50
2057.15	152.084		1	13	51
2151.55	144.884		1	13	52
2159.39	145.524		1	13	53
1750.43	114.804		1	13	54
1424.83	95.284		1	13	55
1055.07	68.404		1	13	56
874.109	70.964		1	13	57
839.069	87.284		1	13	58
663.229	143.284		1	13	59
664.349	234.804		1	13	60
515.709	495.124		1	13	61
334.589	870.804		1	13	62
341.949	1490.48		1	13	63
323.389	1569.04		1	13	64
417.789	1266.16		1	13	65
558.909	733.044		1	13	66
730.589	370.324		1	13	67
868.829	142.484		1	13	68
934.589	102.324		1	13	69
1004.51	72.884		1	13	70
1016.35	65.844		1	13	71
982.909	45.524		1	13	72
966.589	35.604		1	13	73
741.149	15.764		1	13	74
681.149	14.484		1	13	75
1060.19	216.084		1	14	1
1264.99	264.084		1	14	2
1387.07	332.244		1	14	3
1389.79	484.244		1	14	4
1233.31	1520.56		1	14	5
1048.03	1658.16		1	14	6
987.389	2693.68		1	14	7
987.549	3227.76		1	14	8
914.909	3143.92		1	14	9
873.469	2662.96		1	14	10
1001.95	1761.2		1	14	11
1356.19	920.724		1	14	12
1824.19	459.444		1	14	13
2140.99	302.484		1	14	14
2108.03	257.044		1	14	15
1735.39	204.404		1	14	16
1222.75	138.804		1	14	17
872.189	95.444		1	14	18
738.109	75.124		1	14	19
695.229	72.084		1	14	20
609.469	56.564		1	14	21
371.549	35.124		1	14	22
261.309	21.844		1	14	23
214.109	21.844		1	14	24
155.869	23.764		1	14	25
135.389	28.084		1	14	26
131.709	41.684		1	14	27
124.349	67.924		1	14	28
141.149	163.604		1	14	29
180.989	512.564		1	14	30
206.749	980.884		1	14	31
285.469	1658.32		1	14	32
362.429	1871.28		1	14	33
442.269	1909.04		1	14	34
756.669	1288.72		1	14	35
774.269	696.724		1	14	36
832.509	545.844		1	14	37
562.909	150.164		1	14	38
439.549	52.084		1	14	39
506.269	38.804		1	14	40
436.989	20.084		1	14	41
362.589	10.964		1	14	42
359.389	9.68404		1	14	43
346.589	6.80404		1	14	44
330.749	3.76404		1	14	45
351.069	6.64404		1	14	46
426.429	7.60404		1	14	47
665.949	17.204		1	14	48
1079.71	40.884		1	14	49
1412.19	65.364		1	14	50
1623.07	86.964		1	14	51
1581.63	80.884		1	14	52
1331.39	67.924		1	14	53
1276.03	76.084		1	14	54
1077.79	59.924		1	14	55
1115.87	74.644		1	14	56
1101.63	112.724		1	14	57
1027.39	120.564		1	14	58
252.349	0		1	15	1
311.229	0		1	15	2
332.349	0		1	15	3
298.109	0		1	15	4
303.869	0		1	15	5
341.629	0		1	15	6
403.069	0		1	15	7
425.149	0		1	15	8
396.669	0		1	15	9
234.109	0		1	15	10
236.349	0		1	15	11
187.869	1.52404		1	15	12
160.669	7.76404		1	15	13
196.989	0.244045		1	15	14
172.029	30.324		1	15	15
244.989	97.844		1	15	16
306.429	139.604		1	15	17
514.269	484.084		1	15	18
603.069	403.444		1	15	19
738.749	1123.6		1	15	20
748.189	2052.72		1	15	21
646.269	2571.6		1	15	22
667.709	1311.44		1	15	23
559.869	1933.04		1	15	24
459.549	881.524		1	15	25
365.309	194.164		1	15	26
358.109	305.364		1	15	27
206.749	8.72404		1	15	28
188.669	0.244045		1	15	29
188.989	0		1	15	30
298.429	0		1	15	31
538.909	3.60404		1	15	32
863.229	21.364		1	15	33
1278.43	56.244		1	15	34
1447.23	76.724		1	15	35
1387.39	96.724		1	15	36
1192.83	191.284		1	15	37
956.189	409.684		1	15	38
705.309	674.324		1	15	39
491.869	824.564		1	15	40
327.709	716.564		1	15	41
402.429	539.284		1	15	42
289.789	255.924		1	15	43
242.909	93.044		1	15	44
269.149	36.244		1	15	45
383.709	44.244		1	15	46
578.269	50.004		1	15	47
728.189	67.764		1	15	48
680.509	123.764		1	15	49
483.869	182.324		1	15	50
279.069	238.484		1	15	51
291.869	646.004		1	15	52
178.589	1306		1	15	53
181.789	2481.52		1	15	54
227.069	3036.72		1	15	55
287.549	3060.88		1	15	56
472.989	2761.68		1	15	57
1150.59	2610.96		1	15	58
1158.27	1453.84		1	15	59
1645.15	511.124		1	15	60
2040.67	269.364		1	15	61
2036.35	223.604		1	15	62
1791.39	149.044		1	15	63
1700.83	109.044		1	15	64
1899.55	122.164		1	15	65
2236.99	135.444		1	15	66
2421.79	119.764		1	15	67
2246.11	95.764		1	15	68
1774.91	63.924		1	15	69
1301.15	24.084		1	15	70
1071.71	15.764		1	15	71
1094.75	20.884		1	15	72
1268.03	26.164		1	15	73
1417.63	28.884		1	15	74
1350.11	18.484		1	15	75
1124.51	15.604		1	15	76
851.229	0		1	15	77
706.909	0		1	15	78
736.829	0		1	15	79
789.629	2.16404		1	15	80
596.349	80.724		1	16	1
687.869	92.884		1	16	2
787.229	109.204		1	16	3
773.789	127.124		1	16	4
698.269	307.444		1	16	5
623.389	891.444		1	16	6
636.189	1732.88		1	16	7
792.829	2271.92		1	16	8
1025.15	2076.88		1	16	9
1227.87	1299.92		1	16	10
1248.67	555.284		1	16	11
1064.51	203.604		1	16	12
983.229	159.764		1	16	13
796.349	129.524		1	16	14
898.909	142.484		1	16	15
1203.39	193.364		1	16	16
1272.67	264.084		1	16	17
1385.79	531.124		1	16	18
1207.71	1083.92		1	16	19
1038.91	2503.44		1	16	20
1111.87	3215.44		1	16	21
1282.27	3410.16		1	16	22
1505.63	2985.04		1	16	23
1645.47	2598.96		1	16	24
1381.15	1358.48		1	16	25
1192.51	564.884		1	16	26
982.109	348.404		1	16	27
881.949	270.644		1	16	28
981.949	274.804		1	16	29
744.029	112.724		1	16	30
615.549	49.364		1	16	31
487.389	22.004		1	16	32
539.229	17.364		1	16	33
482.749	17.364		1	16	34
734.269	15.764		1	16	35
828.509	17.844		1	16	36
1102.27	33.364		1	16	37
1085.79	30.644		1	16	38
1192.35	33.364		1	16	39
1024.19	21.844		1	16	40
843.389	10.004		1	16	41
661.309	4.72404		1	16	42
529.789	4.40404		1	16	43
551.709	3.28404		1	16	44
414.589	2.96404		1	16	45
375.549	0.0840446		1	16	46
376.509	3.92404		1	16	47
295.069	10.484		1	16	48
335.389	19.444		1	16	49
267.389	47.924		1	16	50
241.949	70.964		1	16	51
255.229	124.564		1	16	52
292.829	409.524		1	16	53
386.909	913.364		1	16	54
394.749	1409.2		1	16	55
418.909	1732.08		1	16	56
468.989	1405.2		1	16	57
740.029	962.484		1	16	58
914.909	519.924		1	16	59
1148.51	202.964		1	16	60
1178.91	142.164		1	16	61
1215.55	145.524		1	16	62
1162.91	169.844		1	16	63
923.069	191.604		1	16	64
753.149	247.604		1	16	65
689.309	534.004		1	16	66
755.869	1465.84		1	16	67
622.909	2117.52		1	16	68
542.429	2729.52		1	16	69
344.829	2416.88		1	16	70
484.509	100.724		1	17	1
397.789	154.164		1	17	2
564.189	560.884		1	17	3
444.669	502.644		1	17	4
459.069	941.844		1	17	5
525.629	1887.76		1	17	6
613.629	2688.08		1	17	7
768.189	3195.6		1	17	8
803.229	3277.68		1	17	9
783.869	2821.36		1	17	10
771.389	2572.24		1	17	11
535.389	2422.8		1	17	12
652.189	2907.44		1	17	13
365.949	2520.56		1	17	14
322.909	2514.96		1	17	15
251.229	2233.36		1	17	16
348.669	3153.04		1	17	17
307.709	2642.32		1	17	18
454.269	2539.6		1	17	19
699.869	2031.6		1	17	20
909.629	1877.04		1	17	21
1270.91	1022.32		1	17	22
1328.03	449.204		1	17	23
1360.83	426.484		1	17	24
1183.23	185.204		1	17	25
1022.91	128.564		1	17	26
1010.11	83.924		1	17	27
1106.59	69.364		1	17	28
1181.79	75.604		1	17	29
1177.31	71.924		1	17	30
1096.51	52.084		1	17	31
928.349	29.044		1	17	32
1299.07	39.764		1	17	33
1058.59	25.844		1	17	34
873.469	15.764		1	17	35
752.349	13.044		1	17	36
585.789	2.64404		1	17	37
453.949	2.32404		1	17	38
411.549	0		1	17	39
816.669	10.164		1	17	40
631.549	2.00404		1	17	41
847.389	11.764		1	17	42
987.549	17.684		1	17	43
904.349	13.684		1	17	44
682.589	3.76404		1	17	45
704.189	1.20404		1	17	46
617.309	0		1	17	47
664.349	0		1	17	48
926.429	18.484		1	17	49
1205.31	46.964		1	17	50
1407.55	73.684		1	17	51
1619.87	105.844		1	17	52
1538.75	91.124		1	17	53
1435.71	83.124		1	17	54
1197.47	110.644		1	17	55
927.069	142.324		1	17	56
717.149	168.564		1	17	57
656.029	458.164		1	17	58
400.669	1335.6		1	17	59
294.269	2242.96		1	17	60
311.709	2502.16		1	17	61
260.669	2628.72		1	17	62
266.109	2041.2		1	17	63
357.149	1103.92		1	17	64
555.709	432.724		1	17	65
801.469	178.004		1	17	66
880.189	115.764		1	17	67
990.109	92.244		1	17	68
1065.63	99.124		1	17	69
824.509	90.804		1	17	70
848.829	83.284		1	17	71
630.429	99.284		1	17	72
679.389	207.124		1	17	73
663.709	249.524		1	17	74
890.909	426.964		1	17	75
793.789	247.604		1	18	1
735.389	359.124		1	18	2
615.709	441.844		1	18	3
551.389	776.884		1	18	4
559.069	1397.52		1	18	5
588.189	1910		1	18	6
585.789	1863.92		1	18	7
564.669	1374		1	18	8
583.069	1010.16		1	18	9
643.869	838.964		1	18	10
718.589	664.084		1	18	11
717.949	456.404		1	18	12
835.709	538.324		1	18	13
763.549	377.524		1	18	14
590.109	247.124		1	18	15
813.789	341.204		1	18	16
725.949	190.004		1	18	17
804.509	112.724		1	18	18
836.349	124.244		1	18	19
992.349	160.244		1	18	20
1177.15	224.404		1	18	21
1189.15	201.684		1	18	22
1152.83	185.364		1	18	23
1058.27	222.964		1	18	24
946.749	287.284		1	18	25
849.469	356.564		1	18	26
806.429	675.444		1	18	27
828.829	1398.8		1	18	28
944.509	2274.96		1	18	29
1102.59	2706		1	18	30
1210.75	2720.24		1	18	31
1162.59	2293.52		1	18	32
996.829	1664.72		1	18	33
1125.31	1446.96		1	18	34
867.229	667.604		1	18	35
768.509	384.404		1	18	36
800.829	238.004		1	18	37
670.109	224.884		1	18	38
796.189	217.044		1	18	39
556.509	237.684		1	18	40
724.029	418.964		1	18	41
534.269	400.884		1	18	42
504.669	670.004		1	18	43
508.669	932.564		1	18	44
516.509	775.604		1	18	45
367.389	812.244		1	18	46
315.869	444.724		1	18	47
339.389	239.924		1	18	48
377.789	389.844		1	18	49
394.269	323.924		1	18	50
403.069	444.404		1	18	51
459.229	1203.92		1	18	52
511.229	1835.44		1	18	53
612.349	2872.88		1	18	54
702.429	3037.36		1	18	55
1029.47	2393.36		1	18	56
967.869	3295.28		1	18	57
1350.27	1878.64		1	18	58
1412.83	2610.96		1	18	59
1541.31	2844.4		1	18	60
1754.59	2678.48		1	18	61
2166.43	2175.28		1	18	62
2419.87	1459.6		1	18	63
2168.35	698.324		1	18	64
1832.51	398.164		1	18	65
1409.15	220.244		1	18	66
1392.35	146.964		1	18	67
1011.55	88.244		1	18	68
892.829	50.964		1	18	69
819.709	39.604		1	18	70
667.709	22.004		1	18	71
679.389	26.004		1	18	72
731.069	13.524		1	18	73
775.069	19.444		1	18	74
1032.19	40.564		1	18	75
1222.43	55.764		1	18	76
1356.51	66.004		1	18	77
1596.99	90.484		1	18	78
1668.67	120.884		1	18	79
1850.75	119.444		1	18	80
1892.19	136.084		1	18	81
1828.51	126.644		1	18	82
1753.79	102.964		1	18	83
1501.95	85.844		1	18	84
1216.51	80.564		1	18	85
1036.67	49.364		1	18	86
762.749	34.484		1	18	87
645.789	1.68404		1	18	88
534.909	0.0840446		1	18	89
413.629	0		1	18	90
380.829	0		1	18	91
451.069	0		1	18	92
475.069	0		1	18	93
507.389	1.84404		1	18	94
553.149	2.00404		1	18	95
496.349	0		1	18	96
450.109	0		1	18	97
500.029	0		1	18	98
621.949	0		1	18	99
779.229	1.68404		1	18	100
833.309	3.28404		1	18	101
794.589	6.96404		1	18	102
758.269	5.04404		1	18	103
710.269	6.80404		1	18	104
705.949	10.004		1	18	105
720.189	18.484		1	18	106
859.389	32.884		1	18	107
925.789	61.844		1	18	108
1058.91	119.604		1	18	109
1222.91	179.444		1	18	110
1092.67	331.924		1	18	111
1012.19	297.364		1	18	112
762.269	766.484		1	18	113
650.909	1360.88		1	18	114
755.709	1748.88		1	18	115
851.549	1240.08		1	18	116
862.269	1430.96		1	18	117
994.109	976.724		1	18	118
910.429	273.204		1	18	119
953.949	159.124		1	18	120
972.829	87.284		1	18	121
1156.83	57.204		1	18	122
1458.27	72.724		1	18	123
1380.51	49.364		1	18	124
1319.55	46.324		1	18	125
1320.99	44.084		1	18	126
1266.43	34.484		1	18	127
1235.71	31.924		1	18	128
1033.15	22.004		1	18	129
1253.79	38.644		1	18	130
837.789	16.244		1	18	131
656.189	5.36404		1	18	132
1820.35	83.604		1	19	1
2325.79	122.164		1	19	2
2552.35	142.964		1	19	3
2574.59	150.484		1	19	4
2875.71	162.964		1	19	5
3113.31	179.284		1	19	6
2489.47	159.284		1	19	7
2388.03	152.244		1	19	8
1864.03	121.844		1	19	9
1421.15	84.564		1	19	10
1198.27	73.044		1	19	11
1247.87	71.124		1	19	12
1257.15	89.044		1	19	13
1142.43	67.444		1	19	14
1251.39	120.724		1	19	15
1320.19	184.884		1	19	16
1327.07	225.204		1	19	17
1383.87	195.284		1	19	18
1584.03	135.124		1	19	19
1742.59	99.604		1	19	20
1776.67	95.764		1	19	21
1621.31	80.244		1	19	22
1402.91	84.564		1	19	23
1247.39	72.244		1	19	24
1185.15	80.884		1	19	25
1302.27	88.404		1	19	26
1309.79	94.324		1	19	27
1303.87	120.404		1	19	28
920.509	142.644		1	19	29
1245.31	237.524		1	19	30
661.309	254.484		1	19	31
535.549	540.244		1	19	32
547.229	1355.92		1	19	33
420.349	2445.52		1	19	34
338.909	3246.8		1	19	35
363.069	3193.68		1	19	36
326.109	2801.36		1	19	37
292.349	1586		1	19	38
348.669	859.124		1	19	39
457.309	349.044		1	19	40
770.269	226.164		1	19	41
1151.39	192.404		1	19	42
1014.91	185.524		1	19	43
1502.59	134.644		1	19	44
1533.79	126.644		1	19	45
1445.63	119.604		1	19	46
989.309	59.764		1	19	47
990.909	50.484		1	19	48
1024.51	48.564		1	19	49
1703.87	109.684		1	19	50
2025.79	130.644		1	19	51
2184.99	146.004		1	19	52
1968.35	151.924		1	19	53
2182.27	172.564		1	19	54
1668.67	154.644		1	19	55
1415.87	201.364		1	19	56
1329.95	494.324		1	19	57
1226.59	1039.28		1	19	58
1028.19	1486.96		1	19	59
1153.79	1474.48		1	19	60
845.469	1106.32		1	19	61
626.429	600.404		1	19	62
542.269	242.164		1	19	63
453.629	116.724		1	19	64
422.109	86.004		1	19	65
541.149	79.604		1	19	66
767.229	86.164		1	19	67
944.509	100.244		1	19	68
923.389	107.604		1	19	69
1005.63	128.884		1	19	70
992.189	124.404		1	19	71
589.309	143.764		1	19	72
515.709	170.804		1	19	73
498.429	231.444		1	19	74
532.509	306.484		1	19	75
632.029	521.844		1	19	76
514.429	1086.8		1	19	77
514.269	2322		1	19	78
475.069	3259.44		1	19	79
447.069	3591.6		1	19	80
396.349	3450.64		1	19	81
405.789	3029.36		1	19	82
366.109	2110.16		1	19	83
406.109	895.284		1	19	84
227.869	999.284		1	19	85
335.709	529.684		1	19	86
278.429	335.924		1	19	87
253.629	171.284		1	19	88
305.789	122.804		1	19	89
348.029	125.204		1	19	90
365.789	123.284		1	19	91
348.029	78.004		1	19	92
405.629	83.604		1	19	93
455.069	54.964		1	19	94
636.029	75.444		1	19	95
826.109	82.644		1	19	96
1239.55	121.204		1	19	97
1258.59	114.484		1	19	98
1281.79	114.644		1	19	99
1303.23	127.284		1	19	100
271.229	458.324		1	20	1
321.629	492.724		1	20	2
364.509	370.484		1	20	3
407.229	231.604		1	20	4
492.829	154.324		1	20	5
585.949	148.884		1	20	6
604.349	132.884		1	20	7
558.909	74.164		1	20	8
454.749	52.884		1	20	9
356.189	47.444		1	20	10
321.949	39.604		1	20	11
326.909	26.644		1	20	12
325.629	33.044		1	20	13
335.229	22.804		1	20	14
327.869	22.324		1	20	15
388.509	39.924		1	20	16
464.669	47.764		1	20	17
547.389	53.844		1	20	18
604.669	82.324		1	20	19
593.469	136.884		1	20	20
542.589	182.324		1	20	21
490.269	257.364		1	20	22
432.189	461.684		1	20	23
376.349	751.124		1	20	24
342.909	924.244		1	20	25
324.349	808.724		1	20	26
322.749	539.124		1	20	27
352.989	322.644		1	20	28
412.349	285.364		1	20	29
512.349	410.324		1	20	30
545.469	595.764		1	20	31
562.909	728.404		1	20	32
626.589	1627.28		1	20	33
680.989	1887.92		1	20	34
824.829	2562		1	20	35
966.749	3269.84		1	20	36
1431.39	2636.08		1	20	37
1202.75	3073.04		1	20	38
1470.27	2307.28		1	20	39
1779.71	1083.28		1	20	40
1789.95	1309.04		1	20	41
1935.23	1038.8		1	20	42
2429.31	1437.68		1	20	43
2209.63	1045.52		1	20	44
2503.55	1509.2		1	20	45
2560.35	2434.8		1	20	46
2331.87	2474.96		1	20	47
2277.47	2565.52		1	20	48
1441.95	728.564		1	20	49
1492.67	1130.8		1	20	50
1452.35	727.444		1	20	51
1380.51	444.564		1	20	52
1319.23	376.084		1	20	53
1350.91	211.124		1	20	54
1518.27	182.804		1	20	55
1781.95	204.564		1	20	56
2068.51	199.124		1	20	57
2379.39	196.724		1	20	58
2545.15	199.444		1	20	59
2560.03	187.444		1	20	60
2455.23	184.244		1	20	61
2651.23	189.044		1	20	62
2465.47	180.404		1	20	63
2408.35	164.244		1	20	64
2230.11	155.764		1	20	65
2057.15	137.044		1	20	66
1842.91	124.244		1	20	67
1833.79	148.084		1	20	68
1550.27	139.284		1	20	69
1227.87	142.804		1	20	70
460.829	0		1	21	1
509.789	0		1	21	2
560.029	0		1	21	3
521.949	17.524		1	21	4
[truncated: 27,116 more rows]

## Sheet: ATRKO
AtrKO, 3 biological repeats
Red (IHO1)	Green (DMC1)		cell	axis fragment	pixel position along axis fragment
119.948	53.4436		1	1	1
112.877	50.6386		1	1	2
77.2996	38.3896		1	1	3
110.711	43.7006		1	1	4
114.683	58.3156		1	1	5
127.931	53.9516		1	1	6
115.696	63.3416		1	1	7
107.03	58.8956		1	1	8
124.739	94.5276		1	1	9
115.541	89.7646		1	1	10
133.188	88.4546		1	1	11
163.412	67.3746		1	1	12
164.21	100.755		1	1	13
163.805	116.647		1	1	14
128.861	79.4876		1	1	15
136.93	84.4176		1	1	16
121.179	77.0366		1	1	17
137.493	77.6046		1	1	18
171.272	81.0536		1	1	19
203.641	98.0016		1	1	20
224.863	174.995		1	1	21
238.448	275.685		1	1	22
217.715	375.279		1	1	23
193.227	392.447		1	1	24
220.317	322.592		1	1	25
159.838	342.391		1	1	26
159.124	182.981		1	1	27
123.1	99.2396		1	1	28
91.5066	76.7156		1	2	1
92.4446	68.8216		1	2	2
82.4336	56.1776		1	2	3
99.0496	62.0036		1	2	4
114.8	62.5756		1	2	5
126.104	66.4566		1	2	6
128.245	64.6126		1	2	7
149.354	110.56		1	2	8
142.588	67.7806		1	2	9
125.922	119.204		1	2	10
112.25	272.787		1	2	11
102.612	272.837		1	2	12
98.7906	324.025		1	2	13
88.0436	443.666		1	2	14
107.066	496.871		1	2	15
132.175	303.226		1	2	16
157.551	281.585		1	2	17
171.058	130.317		1	2	18
142.404	95.6026		1	2	19
102.124	56.9986		1	2	20
86.5366	66.7426		1	2	21
64.2596	55.8016		1	2	22
292.245	507.571		1	3	1
327.337	751.73		1	3	2
351.397	1008.8		1	3	3
379.275	1090.83		1	3	4
371.936	977.613		1	3	5
336.887	706.544		1	3	6
285.231	434.143		1	3	7
241.33	303.759		1	3	8
208.424	244.424		1	3	9
201.737	266.472		1	3	10
185.692	249.746		1	3	11
177.844	243.187		1	3	12
167.644	227.225		1	3	13
148.493	211.649		1	3	14
142.575	192.185		1	3	15
147.71	172.41		1	3	16
152.966	166.484		1	3	17
151.798	154.303		1	3	18
149.178	149.837		1	3	19
141.133	147.668		1	3	20
120.61	143.688		1	3	21
118.216	153.426		1	3	22
121.336	153.371		1	3	23
131.482	180.858		1	3	24
121.553	177.655		1	3	25
137.701	192.082		1	3	26
150.762	200.044		1	3	27
156.933	188.518		1	3	28
159.715	190.286		1	3	29
159.662	182.594		1	3	30
164.566	174.601		1	3	31
105.236	140.93		1	4	1
108.627	144.226		1	4	2
114.128	138.485		1	4	3
102.448	139.678		1	4	4
114.581	165.392		1	4	5
128.604	188.365		1	4	6
164.565	195.234		1	4	7
268.823	219.058		1	4	8
233.372	238.749		1	4	9
295.708	307.529		1	4	10
335.814	321.278		1	4	11
340.364	305.036		1	4	12
393.757	249.192		1	4	13
315.583	304.864		1	4	14
267.751	238.702		1	4	15
206.581	228.579		1	4	16
150.601	246.645		1	4	17
200.854	218.042		1	4	18
113.872	218.47		1	4	19
123.218	199.295		1	4	20
150.895	184.317		1	4	21
202.279	144.485		1	4	22
199.684	144.118		1	4	23
203.225	149.518		1	4	24
155.792	140.398		1	4	25
137.587	142.03		1	4	26
60.9276	207.365		1	5	1
66.9606	338.769		1	5	2
73.1666	502.268		1	5	3
82.5606	691.586		1	5	4
112.817	760.915		1	5	5
123.08	771.721		1	5	6
149.272	641.155		1	5	7
184.178	456.316		1	5	8
222.778	430.208		1	5	9
224.79	252.362		1	5	10
232.408	158.305		1	5	11
220.76	134.457		1	5	12
294.879	149.696		1	5	13
249.486	121.537		1	5	14
267.701	124.082		1	5	15
272.912	121.461		1	5	16
292.461	120.465		1	5	17
253.19	119.978		1	5	18
231.359	113.852		1	5	19
182.606	115.784		1	5	20
193.185	112.501		1	5	21
158.541	116.249		1	5	22
155.276	111.575		1	5	23
175.458	109.439		1	5	24
188.79	109.208		1	5	25
247.597	135.93		1	5	26
260.21	119.574		1	5	27
270.712	151.072		1	5	28
252.188	163.052		1	5	29
244.508	244.407		1	5	30
207.577	237.216		1	5	31
193.385	244.731		1	5	32
171.148	256.213		1	5	33
189.347	167.316		1	5	34
154.399	204.059		1	5	35
144.039	166.542		1	5	36
121.433	135.179		1	5	37
112.598	133.23		1	5	38
110.812	150.094		1	5	39
90.5456	250.614		1	5	40
268.555	421.457		2	1	1
262.887	392.718		2	1	2
256.054	391.094		2	1	3
277.466	439.038		2	1	4
277.676	422.646		2	1	5
298.845	332.142		2	1	6
313.333	238.564		2	1	7
316.254	165.393		2	1	8
304.747	168.978		2	1	9
302.26	145.592		2	1	10
314.227	185.444		2	1	11
298.6	153.782		2	1	12
245.258	131.383		2	1	13
258.445	130.81		2	1	14
240.628	126.53		2	1	15
199.567	117.812		2	1	16
189.276	120.356		2	1	17
198.899	103.324		2	1	18
47.3336	199.44		2	2	1
51.2076	174.837		2	2	2
55.0966	161.733		2	2	3
51.0476	201.623		2	2	4
54.4686	186.226		2	2	5
59.6476	190.27		2	2	6
67.5966	204.874		2	2	7
80.7136	192.708		2	2	8
90.1736	198.899		2	2	9
161.246	215.159		2	2	10
198.982	225.517		2	2	11
251.953	229.218		2	2	12
337.776	229.317		2	2	13
391.463	255.293		2	2	14
395.656	277.508		2	2	15
406.059	290.786		2	2	16
337.513	303.962		2	2	17
415.17	359.681		2	2	18
412.369	447.408		2	2	19
343.697	416.384		2	2	20
415.702	738.849		2	2	21
391.024	833.667		2	2	22
332.835	764.422		2	2	23
294.92	879.773		2	2	24
263.597	676.259		2	2	25
226.602	512.073		2	2	26
241.785	428.621		2	2	27
332.897	793.444		2	2	28
314.67	413.878		2	2	29
351.767	465.379		2	2	30
358.892	517.926		2	2	31
339.495	606.6		2	2	32
351.26	615.24		2	2	33
348.338	691.041		2	2	34
312.437	705.352		2	2	35
314.845	635.682		2	2	36
385.616	623.14		2	2	37
368.865	504.29		2	2	38
328.069	363.28		2	2	39
338.8	324.37		2	2	40
329.597	306.245		2	2	41
317.14	314.326		2	2	42
297.628	349.745		2	2	43
261.455	392.321		2	2	44
222.787	431.902		2	2	45
194.475	453.135		2	2	46
196.679	376.994		2	3	1
189.405	503.962		2	3	2
179.181	616.796		2	3	3
207.092	694.453		2	3	4
181.003	647.172		2	3	5
187.444	570.186		2	3	6
170.805	420.58		2	3	7
186.556	358.548		2	3	8
187.279	330.986		2	3	9
213.4	313.487		2	3	10
238.191	298.329		2	3	11
281.333	293.708		2	3	12
258.38	260.984		2	3	13
239.368	266.063		2	3	14
207.026	265.357		2	3	15
164.401	261.33		2	3	16
148.902	263.498		2	3	17
134.546	268.736		2	3	18
143.571	266.845		2	3	19
169.472	273.744		2	3	20
207.243	282.045		2	3	21
229.208	290.155		2	3	22
249.205	300.498		2	3	23
244.938	313.402		2	3	24
229.305	308.198		2	3	25
214.341	304.72		2	3	26
223.91	319.222		2	3	27
250.826	348.383		2	3	28
267.588	390.487		2	3	29
264.589	444.525		2	3	30
240.298	503.581		2	3	31
198.947	511.589		2	3	32
166.706	444.2		2	3	33
183.616	506.708		2	3	34
173.427	520.369		2	3	35
156.353	565.204		2	3	36
171.833	539.395		2	3	37
283.842	650.022		2	3	38
228.029	588.437		2	3	39
305.133	658.399		2	3	40
333.811	717.239		2	3	41
319.702	697.933		2	3	42
269.453	651.084		2	3	43
217.193	526.833		2	3	44
289.912	491.017		2	3	45
193.182	344.755		2	3	46
200.858	330.841		2	3	47
187.112	310.158		2	3	48
207.731	298.71		2	3	49
250.216	291.971		2	3	50
343.41	297.592		2	3	51
556.887	295.285		2	3	52
631.702	319.143		2	3	53
682.539	336.534		2	3	54
568.116	329.653		2	3	55
681.217	336.271		2	3	56
550.102	322.504		2	3	57
528.72	325.016		2	3	58
457.867	344.281		2	3	59
387.328	352.369		2	3	60
212.801	345.906		2	3	61
229.863	365.505		2	3	62
42.8906	114.648		2	4	1
44.6446	157.599		2	4	2
56.4926	248.65		2	4	3
64.7026	335.953		2	4	4
55.4846	307.136		2	4	5
75.3296	250.698		2	4	6
114.023	453.261		2	4	7
151.589	410.439		2	4	8
227.051	252.462		2	4	9
277.266	137.218		2	4	10
269.901	227.202		2	4	11
324.638	226.185		2	4	12
324.409	72.5012		2	4	13
303.229	103.476		2	4	14
258.43	116.298		2	4	15
220.99	126.214		2	4	16
205.873	135.312		2	4	17
205.058	104.542		2	4	18
224.251	83.6632		2	4	19
251.896	78.5092		2	4	20
265.67	50.2882		2	4	21
270.713	46.2442		2	4	22
236.087	54.0272		2	4	23
226.147	42.0202		2	4	24
178.243	43.8852		2	4	25
167.518	590.706		2	5	1
213.774	521.812		2	5	2
263.085	449.099		2	5	3
303.417	344.072		2	5	4
286.828	298.954		2	5	5
216.623	302.04		2	5	6
243.687	265.695		2	5	7
183.134	273.576		2	5	8
150.597	291.212		2	5	9
139.553	269.816		2	5	10
146.188	298.63		2	5	11
185.952	296.052		2	5	12
169.409	302.32		2	5	13
187.611	325.806		2	5	14
199.971	309.666		2	5	15
220.554	292.909		2	5	16
238.057	291.916		2	5	17
254.617	301.924		2	5	18
232.812	308.651		2	5	19
252.755	320.269		2	5	20
293.784	302.326		2	5	21
310.148	320.369		2	5	22
370.877	409.564		2	5	23
446.419	544.225		2	5	24
459.035	751.921		2	5	25
447.412	975.301		2	5	26
389.666	975.318		2	5	27
288.949	880.618		2	5	28
211.446	702.905		2	5	29
166.013	500.747		2	5	30
140.082	155.727		2	6	1
167.528	147.233		2	6	2
164.524	164.726		2	6	3
188.497	154.173		2	6	4
227.885	153.086		2	6	5
266.023	149.23		2	6	6
290.019	148.647		2	6	7
267.468	146.477		2	6	8
248.535	134.845		2	6	9
200.678	147.201		2	6	10
214.488	139.177		2	6	11
179.816	157.825		2	6	12
178.763	180.894		2	6	13
179.203	237.625		2	6	14
171.445	290.52		2	6	15
155.067	383.958		2	6	16
151.64	390.024		2	6	17
140.132	518.65		2	6	18
114.201	558.902		2	6	19
109.072	414.28		2	6	20
127.258	292.132		2	6	21
148.518	335.848		2	6	22
159.119	198.8		2	6	23
166.183	175.094		2	6	24
163.764	177.534		2	6	25
157.35	180.872		2	6	26
231.197	182.811		2	6	27
180.354	174.458		2	6	28
207.507	189.991		2	6	29
246.921	180.691		2	6	30
282.281	167.038		2	6	31
65.2006	165.198		2	7	1
81.6346	168.567		2	7	2
120.173	194.481		2	7	3
156.268	285.955		2	7	4
172.531	347.757		2	7	5
168.91	333.443		2	7	6
187.529	262.112		2	7	7
190.924	259.868		2	7	8
200.76	184.822		2	7	9
157.697	175.146		2	7	10
175.53	163.584		2	7	11
126.542	166.837		2	7	12
104.881	166.155		2	7	13
111.673	160.863		2	7	14
95.5236	156.724		2	7	15
103.59	154.775		2	7	16
115.465	157.167		2	7	17
109.523	142.047		2	7	18
139.46	139.729		2	7	19
114.276	131.109		2	7	20
119.302	127.953		2	7	21
142.451	147.453		2	7	22
121.601	139.119		2	7	23
134.418	138.837		2	7	24
147.59	146.078		2	7	25
149.556	129.446		2	7	26
249.215	311.37		2	8	1
278.605	477.77		2	8	2
329.467	757.504		2	8	3
370.674	1016.87		2	8	4
405.8	1117.76		2	8	5
425.872	981.347		2	8	6
476.719	748.779		2	8	7
440.721	542.588		2	8	8
429.36	388.545		2	8	9
364.118	389.449		2	8	10
326.799	304.669		2	8	11
286.148	304.178		2	8	12
264.024	305.638		2	8	13
275.951	263.498		2	8	14
41.1876	100.095		2	9	1
64.6616	162.271		2	9	2
100.008	264.16		2	9	3
125.628	321.051		2	9	4
120.943	354.068		2	9	5
183.168	362.491		2	9	6
220.19	325.833		2	9	7
228.334	249.232		2	9	8
169.357	166.614		2	9	9
164.458	129.661		2	9	10
199.091	129.723		2	9	11
147.674	102.891		2	9	12
133.921	115.755		2	9	13
150.241	120.977		2	9	14
111.601	98.0032		2	9	15
108.234	121.215		2	9	16
127.641	131.198		2	9	17
179.484	134.81		2	9	18
202.989	132.959		2	9	19
224.756	111.157		2	9	20
264.425	135.395		2	9	21
277.291	116.947		2	9	22
299.226	104.292		2	9	23
282.133	124.244		2	9	24
277.48	96.1912		2	9	25
259.514	98.0302		2	9	26
208.252	102.02		2	9	27
178.029	92.6712		2	10	1
192.196	87.4472		2	10	2
226.187	105.485		2	10	3
303.132	101.024		2	10	4
318.54	106.736		2	10	5
359.197	106.924		2	10	6
421.406	136.23		2	10	7
525.046	155.876		2	10	8
512.963	193.834		2	10	9
497.298	231.237		2	10	10
432.853	330.826		2	10	11
383.327	491.083		2	10	12
372.089	408.959		2	10	13
309.562	565.189		2	10	14
335.731	834.099		2	10	15
281.745	844.843		2	10	16
275.877	801.499		2	10	17
245.176	592.529		2	10	18
231.705	761.625		2	10	19
179.063	346.332		2	10	20
166.114	262.253		2	10	21
110.893	174.458		2	10	22
84.0976	173.48		2	10	23
118.593	216.964		2	10	24
67.9096	159.42		2	10	25
118.053	172.443		2	11	1
136.64	185.441		2	11	2
123.916	167.057		2	11	3
163.75	166.418		2	11	4
219.01	255.778		2	11	5
230.892	281.44		2	11	6
255.104	394.529		2	11	7
257.807	437.504		2	11	8
261.446	395.585		2	11	9
271.493	307.463		2	11	10
277.654	278.3		2	11	11
267.997	209.808		2	11	12
264.552	182.325		2	11	13
124.215	133.986		2	12	1
161.808	166.466		2	12	2
176.734	168.566		2	12	3
201.85	162.002		2	12	4
229.534	235.288		2	12	5
214.279	194.411		2	12	6
239.525	276.481		2	12	7
299.937	423.37		2	12	8
401.738	464.24		2	12	9
345.328	460.424		2	12	10
348.112	409.278		2	12	11
485.61	287.382		2	12	12
355.998	244.656		2	12	13
349.297	187.119		2	12	14
303.74	185.563		2	12	15
261.362	173.024		2	12	16
260.068	156.564		3	1	1
278.56	213.86		3	1	2
272.23	277.941		3	1	3
251.853	292.292		3	1	4
276.258	297.03		3	1	5
218.809	436.017		3	1	6
185.303	377.34		3	1	7
218.437	439.918		3	1	8
180.509	330.596		3	1	9
174.237	288.973		3	1	10
180.361	303.608		3	1	11
26.5672	130.786		3	2	1
26.0692	91.2098		3	2	2
53.0962	57.6518		3	2	3
100.963	44.5228		3	2	4
165.656	52.3278		3	2	5
222.313	86.0928		3	2	6
278.312	112.802		3	2	7
315.78	163.266		3	2	8
350.533	141.271		3	2	9
381.312	144.954		3	2	10
397.044	131.511		3	2	11
419.976	109.011		3	2	12
531.139	118.076		3	2	13
538.384	86.6798		3	2	14
572.299	60.5058		3	2	15
550.555	59.1538		3	2	16
460.686	53.2508		3	2	17
452.253	67.3648		3	2	18
313.427	68.5578		3	2	19
203.687	65.4708		3	2	20
164.518	65.1708		3	2	21
158.449	63.3228		3	2	22
182.882	64.9298		3	2	23
211.995	59.3968		3	2	24
216.282	72.3518		3	2	25
207.757	71.3408		3	2	26
186.771	68.5378		3	2	27
164.952	69.5868		3	2	28
196.682	90.8218		3	2	29
163.868	64.6488		3	2	30
188.045	67.0698		3	2	31
208.076	93.3208		3	2	32
237.349	94.1358		3	2	33
277.433	86.5128		3	2	34
310.951	118.171		3	2	35
315.094	189.298		3	2	36
272.998	297.572		3	2	37
205.118	370.638		3	2	38
158.029	341.885		3	2	39
244.568	245.764		3	2	40
154.999	199.448		3	2	41
202.664	127.854		3	2	42
266.119	111.122		3	2	43
305.744	87.3938		3	2	44
290.689	86.4058		3	2	45
302.512	84.7188		3	2	46
274.224	76.4068		3	2	47
308.001	65.3128		3	2	48
259.459	68.1148		3	2	49
236.158	86.3148		3	2	50
248.38	78.6248		3	2	51
304.699	85.4528		3	2	52
384.948	67.1268		3	2	53
307.792	68.0208		3	2	54
359.738	70.7648		3	2	55
322.246	63.5068		3	2	56
301.185	69.1628		3	2	57
262.374	72.4638		3	2	58
236.84	75.9408		3	2	59
241.825	69.9558		3	2	60
217.139	82.9588		3	2	61
721.395	218.44		3	3	1
848.724	159.565		3	3	2
859.851	109.965		3	3	3
807.25	253.711		3	3	4
868.949	91.0738		3	3	5
785.113	111.16		3	3	6
751.799	131.589		3	3	7
756.775	171.508		3	3	8
656.61	167.003		3	3	9
554.07	124.423		3	3	10
458.228	74.5738		3	3	11
379.66	54.5658		3	3	12
303.625	53.0728		3	3	13
250.391	47.7498		3	3	14
212.776	42.4578		3	3	15
194.913	45.2278		3	3	16
181.256	85.7048		3	3	17
186.726	163.543		3	3	18
212.025	237.618		3	3	19
195.872	222.635		3	3	20
192.772	215.84		3	3	21
175.363	137.919		3	3	22
148.828	75.0618		3	3	23
146.891	37.6648		3	3	24
115.878	12.4798		3	3	25
134.784	29.6348		3	3	26
124.831	27.0558		3	3	27
118.979	19.9238		3	3	28
124.382	37.4588		3	3	29
134.319	24.2808		3	3	30
124.023	28.5568		3	3	31
130.76	29.7808		3	3	32
147.807	42.6118		3	3	33
165.237	62.2508		3	3	34
169.991	75.7508		3	3	35
176.985	137.711		3	3	36
173.335	163.246		3	3	37
182.389	158.028		3	3	38
193.514	191.072		3	3	39
196.273	125.407		3	3	40
221.995	127.574		3	3	41
148.709	113.988		3	3	42
52.9332	59.7328		3	4	1
54.9232	55.9248		3	4	2
114.956	63.2338		3	4	3
190.273	76.1898		3	4	4
170.292	68.5138		3	4	5
211.079	75.1568		3	4	6
222.591	82.6188		3	4	7
177.631	67.4138		3	4	8
178.757	76.1378		3	4	9
218.435	80.3998		3	4	10
135.97	65.1118		3	4	11
168.537	95.4978		3	4	12
155.091	94.4658		3	4	13
161.701	103.682		3	4	14
195.285	101.295		3	4	15
212.403	109.35		3	4	16
236.98	111.329		3	4	17
278.457	133.321		3	4	18
287.711	239.986		3	4	19
314.535	450.435		3	4	20
319.068	485.061		3	4	21
348.98	712.064		3	4	22
378.46	722.175		3	4	23
359.256	539.347		3	4	24
331.81	309.877		3	4	25
312.892	159.725		3	4	26
329.172	102.333		3	4	27
364.387	91.6638		3	4	28
402.404	96.9178		3	4	29
423.08	116.006		3	4	30
530.203	135.717		3	4	31
544.356	166.413		3	4	32
582.376	190.248		3	4	33
574.706	162.974		3	4	34
525.405	136.869		3	4	35
439.604	114.01		3	4	36
259.686	129.802		3	5	1
312.786	121.769		3	5	2
304.947	131.903		3	5	3
337.502	115.138		3	5	4
326.271	115.143		3	5	5
294.051	111.531		3	5	6
265.596	105.145		3	5	7
206.453	120.209		3	5	8
199.569	118.856		3	5	9
190.937	135.904		3	5	10
211.772	130.303		3	5	11
212.381	149.184		3	5	12
252.715	159.61		3	5	13
271.885	151.772		3	5	14
226.635	116.635		3	5	15
224.686	115.282		3	5	16
219.632	110.787		3	5	17
205.148	129.929		3	5	18
196.514	114.356		3	5	19
176.803	122.591		3	5	20
184.177	132.027		3	5	21
205.631	150.72		3	5	22
212.367	177.721		3	5	23
248.777	178.398		3	5	24
266.291	170.356		3	5	25
387.743	127.959		3	5	26
327.166	151.943		3	5	27
358.462	161.904		3	5	28
522.109	163.913		3	5	29
428.922	150.245		3	5	30
446.835	142.497		3	5	31
426.415	176.379		3	5	32
379.601	169.953		3	5	33
380.149	173.551		3	5	34
389.564	167.881		3	5	35
452.431	168.686		3	5	36
455.825	181.412		3	5	37
468.313	181.032		3	5	38
327.844	191.018		3	5	39
279.798	200.71		3	5	40
260.347	180.77		3	5	41
314.104	236.146		3	5	42
278.139	207.602		3	5	43
299.806	218.406		3	5	44
348.899	195.316		3	5	45
336.917	223.063		3	5	46
331.785	225.921		3	5	47
323.876	243.987		3	5	48
378.679	251.431		3	5	49
370.424	297.663		3	5	50
424.451	357.235		3	5	51
415.686	409.803		3	5	52
384.636	454.829		3	5	53
330.749	499.281		3	5	54
298.608	482.327		3	5	55
306.831	391.014		3	5	56
333.192	245.528		3	5	57
337.374	174.644		3	5	58
270.879	133.082		3	5	59
231.088	125.662		3	5	60
221.235	125.854		3	5	61
219.671	124.803		3	5	62
296.375	109.812		3	5	63
330.249	165.83		3	6	1
332.585	150.684		3	6	2
260.586	187.912		3	6	3
350.205	186.405		3	6	4
418.166	177.979		3	6	5
453.133	186.608		3	6	6
460.854	167.138		3	6	7
423.198	170.606		3	6	8
382.307	188.48		3	6	9
349.467	214.207		3	6	10
312.571	360.474		3	6	11
294.215	669.37		3	6	12
247.034	1015.04		3	6	13
224.521	1164.43		3	6	14
235.152	685.624		3	6	15
222.449	771.004		3	6	16
228.186	861.433		3	6	17
205.782	248.601		3	6	18
176.161	218.156		3	6	19
176.307	221.978		3	6	20
131.207	185.072		3	6	21
132.512	256.342		3	7	1
177.656	192.063		3	7	2
236.756	173.219		3	7	3
293.133	154.284		3	7	4
318.923	170.474		3	7	5
298.453	156.621		3	7	6
265.476	143.295		3	7	7
245.862	155.903		3	7	8
224.624	175.132		3	7	9
216.899	288.118		3	7	10
219.071	470.181		3	7	11
214.678	668.94		3	7	12
212.201	767.212		3	7	13
247.26	813.743		3	7	14
237.247	718.302		3	7	15
249.357	426.856		3	7	16
267.047	280.926		3	7	17
259.011	213.114		3	7	18
238.565	187.251		3	7	19
211.937	226.018		3	7	20
252.041	163.249		3	8	1
255.37	195.319		3	8	2
233.249	224.301		3	8	3
248.392	327.728		3	8	4
263.965	371.108		3	8	5
268.26	468.996		3	8	6
295.172	570.448		3	8	7
293.953	620.904		3	8	8
327.617	670.221		3	8	9
366.352	589.957		3	8	10
384.049	517.308		3	8	11
370.424	415.61		3	8	12
363.287	386.582		3	8	13
331.395	446.046		3	8	14
381.421	431.276		3	8	15
299.997	577.133		3	8	16
329.228	595.643		3	8	17
257.766	595.477		3	8	18
264.045	561.421		3	8	19
266.991	493.105		3	8	20
268.883	575.656		3	8	21
239.99	344.732		3	8	22
226.189	274.067		3	8	23
219.728	230.227		3	8	24
240.064	273.949		3	8	25
223.173	188.977		3	8	26
260.197	171.083		3	8	27
278.161	175.332		3	8	28
312.491	176.248		3	8	29
330.459	179.894		3	8	30
324.608	178.357		3	8	31
327.19	215.405		3	8	32
312.834	310.428		3	8	33
305.137	380.485		3	8	34
292.741	457.158		3	8	35
299.938	462.136		3	8	36
291.202	420.943		3	8	37
255.772	360.119		3	8	38
248.12	232.421		3	8	39
217.831	219.543		3	8	40
186.086	165.926		3	8	41
168.444	189.103		3	8	42
163.928	213.096		3	8	43
176.507	217.729		3	8	44
191.923	257.13		3	8	45
223.603	311.114		3	8	46
211.982	313.558		3	8	47
199.709	329.678		3	8	48
165.274	369.192		3	9	1
192.654	489.79		3	9	2
292.332	583.052		3	9	3
279.523	564.683		3	9	4
367.111	437.601		3	9	5
382.335	300.493		3	9	6
413.33	304.691		3	9	7
360.102	205.783		3	9	8
349.594	195.174		3	9	9
412.968	201.456		3	9	10
400.843	208.085		3	9	11
413.398	207.134		3	9	12
454.493	210.979		3	9	13
433.891	217.238		3	9	14
472.576	207.57		3	9	15
450.554	194.083		3	9	16
451.489	189.793		3	9	17
476.263	185.426		3	9	18
531.026	236.094		3	9	19
548.685	243.845		3	9	20
578.014	336.098		3	9	21
584.389	457.61		3	9	22
557.96	663.448		3	9	23
447.216	917.393		3	9	24
370.091	1032.8		3	9	25
393.108	1042.84		3	9	26
294.965	920.233		3	9	27
158.467	702.197		3	9	28
207.815	530.277		3	9	29
167.083	305.461		3	9	30
120.613	212.558		3	9	31
115.844	192.416		3	9	32
95.5992	406.936		3	10	1
80.4062	425.059		3	10	2
76.1382	298.27		3	10	3
82.9932	450.022		3	10	4
81.9142	636.458		3	10	5
99.8522	805.031		3	10	6
121.697	793.062		3	10	7
151.768	647.041		3	10	8
210.536	444.508		3	10	9
251.236	279.293		3	10	10
273.266	222.852		3	10	11
279.772	199.414		3	10	12
278.206	205.876		3	10	13
284.49	190.716		3	10	14
320.819	205.279		3	10	15
367.439	194.248		3	10	16
333.302	207.904		3	10	17
376.507	215.577		3	10	18
432.356	207.755		3	10	19
497.662	208.491		3	10	20
542.326	213.596		3	10	21
540.814	229.905		3	10	22
499.666	248.617		3	10	23
596.109	241.557		3	10	24
411.051	258.915		3	10	25
369.231	269.782		3	10	26
456.315	314.748		3	10	27
357.006	310.558		3	10	28
355.087	375.862		3	10	29
344.038	512.068		3	10	30
331.515	713.298		3	10	31
515.331	659.543		3	11	1
483.934	510.037		3	11	2
545.191	644.812		3	11	3
464.738	398.382		3	11	4
415.197	342.637		3	11	5
467.615	357.969		3	11	6
530.095	343.928		3	11	7
580.087	315.153		3	11	8
588.24	283.875		3	11	9
560.45	266.966		3	11	10
547.64	265.507		3	11	11
561.405	270.557		3	11	12
596.638	276.496		3	11	13
625.823	272.867		3	11	14
648.433	273.994		3	11	15
549.993	259.053		3	11	16
562.015	265.862		3	11	17
509.95	263.438		3	11	18
490.34	260.593		3	11	19
449.744	247.904		3	11	20
168.67	255.575		3	12	1
236.304	372.115		3	12	2
252.178	470.894		3	12	3
330.747	605.738		3	12	4
434.243	801.521		3	12	5
464.086	873.455		3	12	6
466.191	811.826		3	12	7
425.28	676.269		3	12	8
380.464	539.302		3	12	9
339.716	359.698		3	12	10
329.424	307.846		3	12	11
315.799	243.843		3	12	12
297.595	222.813		3	12	13
274.655	233.123		3	12	14
298.633	212.358		3	12	15
239.717	201.922		3	12	16
224.218	196.837		3	12	17
214.989	201.016		3	12	18
205.722	215.895		3	12	19
151.47	137.314		3	13	1
200.347	135.691		3	13	2
239.076	138.143		3	13	3
373.26	130.525		3	13	4
409.591	145.062		3	13	5
508.158	153.501		3	13	6
545.231	150.186		3	13	7
512.157	151.265		3	13	8
437.999	177.227		3	13	9
352.135	266.289		3	13	10
274.418	430.217		3	13	11
205.058	650.471		3	13	12
175.034	627.313		3	13	13
168.883	459.597		3	13	14
160.995	450.862		3	13	15
210.825	248.006		3	13	16
316.059	389.86		3	13	17
336.552	158.656		3	13	18
360.954	170.523		3	13	19
340.904	120.86		3	13	20
180.957	165.127		4	1	1
144.421	207.354		4	1	2
134.917	296.526		4	1	3
271.138	418.972		4	1	4
146.248	556.817		4	1	5
155.785	596.584		4	1	6
220.764	594.313		4	1	7
303.179	565.172		4	1	8
329.133	413.674		4	1	9
418.624	275.083		4	1	10
503.054	216.143		4	1	11
478.633	164.656		4	1	12
488.137	160.079		4	1	13
533.022	171.843		4	1	14
582.406	191.589		4	1	15
621.16	209.842		4	1	16
619.295	229.895		4	1	17
605.173	227.648		4	1	18
585.919	197.646		4	1	19
572.964	171.994		4	1	20
526.211	159.83		4	1	21
516.487	166.144		4	1	22
416.116	157.631		4	1	23
571.616	222.822		4	2	1
661.41	232.904		4	2	2
727.179	288.681		4	2	3
766.622	354.616		4	2	4
845.486	345.841		4	2	5
734.594	466.285		4	2	6
711.959	526.85		4	2	7
607.269	606.522		4	2	8
545.051	711.567		4	2	9
579.372	865.083		4	2	10
775.423	895.539		4	2	11
756.125	823.441		4	2	12
810.308	642.389		4	2	13
720.1	493.809		4	2	14
593.779	359.73		4	2	15
370.916	327.113		4	2	16
386.81	272.121		4	2	17
239.946	256.759		4	2	18
372.656	227.317		4	3	1
471.142	445.986		4	3	2
510.427	707.285		4	3	3
455.056	796.99		4	3	4
448.099	965.709		4	3	5
463.313	960.712		4	3	6
471.615	754.132		4	3	7
443.899	456.785		4	3	8
412.644	325.742		4	3	9
396.854	344.37		4	3	10
378.059	244.195		4	3	11
358.299	210.959		4	3	12
330.416	169.063		4	3	13
302.04	140.307		4	3	14
277.301	117.044		4	3	15
259.603	107.459		4	3	16
223.732	93.9772		4	3	17
232.473	110.569		4	3	18
252.339	91.6072		4	3	19
231.994	112.762		4	3	20
223.876	93.1972		4	3	21
321.198	95.9652		4	3	22
268.513	108.811		4	3	23
185.608	107.267		4	3	24
90.1575	74.1302		4	4	1
130.867	84.6272		4	4	2
231.066	88.2382		4	4	3
381.923	115.532		4	4	4
545.182	190.654		4	4	5
640.142	358.986		4	4	6
662.975	599.927		4	4	7
621.524	770.099		4	4	8
595.263	821.646		4	4	9
618.16	763.351		4	4	10
698.17	632.531		4	4	11
749.036	554.443		4	4	12
755.45	504.493		4	4	13
697.843	437.411		4	4	14
686.463	347.305		4	4	15
1069.51	502.794		4	4	16
986.018	291.847		4	4	17
960.864	188.31		4	4	18
992.224	154.297		4	4	19
955.47	120.601		4	4	20
710.394	105.489		4	4	21
624.494	101.594		4	4	22
576.302	94.9702		4	4	23
687.526	87.5172		4	4	24
533.687	79.5462		4	4	25
620.593	80.7552		4	4	26
569.819	65.4642		4	4	27
407.72	71.0252		4	4	28
513.602	70.7932		4	4	29
508.632	75.5132		4	4	30
306.096	76.8962		4	4	31
295.617	82.0262		4	4	32
321.042	75.6722		4	4	33
304.853	80.2882		4	4	34
285.013	90.0982		4	4	35
278.882	99.2182		4	4	36
380.548	93.0632		4	4	37
314.194	101.871		4	4	38
669.406	206.649		4	5	1
685.263	226.61		4	5	2
645.667	270.494		4	5	3
563.682	291.76		4	5	4
526.302	284.372		4	5	5
564.509	225.872		4	5	6
574.425	205.828		4	5	7
602.781	272.224		4	5	8
652.333	370.846		4	5	9
723.64	519.336		4	5	10
642.648	541.742		4	5	11
598.165	575.335		4	5	12
623.933	704.645		4	5	13
538.177	665.933		4	5	14
616.781	678.549		4	5	15
698.66	601.693		4	5	16
807.105	476.599		4	5	17
826.016	307.995		4	5	18
841.945	189.999		4	5	19
739.231	186.034		4	5	20
200.933	93.1142		4	6	1
293.991	98.5082		4	6	2
501.324	95.5332		4	6	3
530.643	99.8152		4	6	4
641.893	105.566		4	6	5
713.21	111.194		4	6	6
778.316	113.558		4	6	7
624.069	179.935		4	6	8
637.529	188.137		4	6	9
441.81	447.74		4	6	10
333.87	679.277		4	6	11
324.225	569.964		4	6	12
430.678	677.045		4	6	13
345.798	484.924		4	6	14
345.596	258.096		4	6	15
352.339	206.179		4	6	16
334.457	214.105		4	6	17
321.101	286.557		4	6	18
329.817	215.151		4	6	19
330.263	183.687		4	6	20
340.614	154.914		4	6	21
327.663	145.42		4	6	22
293.808	196.475		4	7	1
395.451	317.866		4	7	2
493.754	498.507		4	7	3
527.273	633.417		4	7	4
577.469	550.182		4	7	5
550.929	458.647		4	7	6
554.333	364.986		4	7	7
606.975	220.116		4	7	8
677.941	229.049		4	7	9
659.127	205.209		4	7	10
726.156	242.654		4	7	11
792.962	257.201		4	7	12
775.534	253.283		4	7	13
672.292	231.889		4	7	14
304.317	297.042		5	1	1
355.645	359.624		5	1	2
464.372	453.128		5	1	3
578.736	495.9		5	1	4
742.837	455.824		5	1	5
732.75	354.31		5	1	6
735.628	425.802		5	1	7
543.355	267.95		5	1	8
435.373	250.59		5	1	9
305.19	253.605		5	1	10
1061.38	139.589		5	2	1
1051.23	148.76		5	2	2
1037.48	156.699		5	2	3
848.669	161.878		5	2	4
683.911	174.273		5	2	5
643.65	176.379		5	2	6
616.884	200.711		5	2	7
642.105	202.05		5	2	8
679.786	198.48		5	2	9
544.139	270.794		5	2	10
650.896	202.421		5	2	11
561.097	368.274		5	2	12
741.053	361.83		5	2	13
810.266	339.809		5	2	14
872.795	458.841		5	2	15
978.276	364.321		5	2	16
742.781	173.779		5	2	17
862.561	192.189		5	2	18
737.01	163.462		5	2	19
79.1473	89.3338		5	3	1
126.433	106.059		5	3	2
190.969	133.418		5	3	3
225.601	142.934		5	3	4
367.978	167.095		5	3	5
418.608	128.851		5	3	6
551.746	174.491		5	3	7
436.4	110.675		5	3	8
383.52	134.516		5	3	9
681.467	114.078		5	3	10
439.001	259.072		5	3	11
525.476	213.609		5	3	12
604.273	264.335		5	3	13
614.66	200.708		5	3	14
487.115	307.673		5	3	15
373.922	360.476		5	3	16
458.982	364.27		5	3	17
284.914	314.674		5	3	18
301.291	193.93		5	3	19
332.576	282.722		5	3	20
343.605	95.2518		5	3	21
292.889	83.7808		5	3	22
274.459	71.9458		5	3	23
269.2	83.2218		5	3	24
1007.92	172.373		5	4	1
992.782	159.997		5	4	2
904.103	155.778		5	4	3
784.197	165.137		5	4	4
761.701	207.725		5	4	5
707.998	257.226		5	4	6
805.641	287.423		5	4	7
686.737	327.128		5	4	8
841.718	374.98		5	4	9
896.652	337.854		5	4	10
797.547	263.123		5	4	11
666.314	208.066		5	4	12
807.324	285.738		5	4	13
573.609	189.021		5	4	14
548.067	168.133		5	4	15
720.055	169.238		5	4	16
574.847	162.233		5	4	17
551.108	146.737		5	4	18
490.974	124.698		5	4	19
429.145	139.459		5	4	20
404.443	161.609		5	4	21
461.514	180.164		5	4	22
531.495	159.79		5	4	23
616.492	275.607		5	5	1
682.032	293.748		5	5	2
661.838	311.66		5	5	3
560.617	421.511		5	5	4
441.766	617.591		5	5	5
381.164	810.419		5	5	6
409.013	876.738		5	5	7
463.722	747.049		5	5	8
497.088	487.202		5	5	9
455.045	399.045		5	5	10
462.229	328.11		5	5	11
416.501	287.697		5	5	12
368.788	278.796		5	5	13
313.544	278.421		5	5	14
257.068	290.9		5	5	15
833.77	281.83		5	6	1
824.645	287.008		5	6	2
744.277	317.076		5	6	3
645.409	396.326		5	6	4
599.724	500.251		5	6	5
603.53	580.451		5	6	6
645.287	643.521		5	6	7
677.156	578.351		5	6	8
669.96	443.07		5	6	9
622.15	328.676		5	6	10
611.811	303.982		5	6	11
614.36	378.646		5	6	12
396.972	418.84		5	6	13
448.464	502.391		5	6	14
384.417	505.009		5	6	15
308.746	463.522		5	6	16
411.464	338.252		5	6	17
457.198	349.727		5	6	18
561.242	261.39		5	6	19
691.499	239.241		5	6	20
786.051	239.302		5	6	21
826.967	219.901		5	6	22
700.796	209.315		5	6	23
645.673	187.828		5	6	24
483.27	180.074		5	6	25
503.936	383.052		5	7	1
548.125	384.6		5	7	2
522.142	378.906		5	7	3
519.776	376.614		5	7	4
556.258	362.134		5	7	5
653.514	337.852		5	7	6
749.966	339.377		5	7	7
789.15	354.815		5	7	8
746.201	361.53		5	7	9
605.266	352.747		5	7	10
448.166	353.5		5	7	11
313.04	481.271		5	7	12
243.587	730.431		5	7	13
235.336	988.213		5	7	14
328.187	1083.63		5	7	15
330.165	1093.42		5	7	16
360.845	833.494		5	7	17
400.57	580.329		5	7	18
416.67	393.388		5	7	19
425.473	332.744		5	7	20
420.051	330.564		5	7	21
387.835	313.962		5	7	22
384.755	332.907		5	7	23
394.02	347.451		5	7	24
394.545	404.283		5	7	25
393.218	393.195		5	7	26
366.134	398.2		5	7	27
348.926	365.712		5	7	28
352.836	353.038		5	7	29
366.01	293.628		5	7	30
324.115	294.906		5	7	31
306.659	284.332		5	7	32
311.086	288.664		5	7	33
346.508	320.616		5	7	34
317.81	328.097		5	7	35
440.316	333.14		5	7	36
413.149	343.799		5	7	37
469.157	323.206		5	7	38
467.046	318.705		5	7	39
438.858	313.892		5	7	40
452.293	298.275		5	7	41
333.44	429.397		5	7	42
396.725	365.211		5	7	43
400.283	464.155		5	7	44
227.029	445.376		5	7	45
291.208	559.605		5	7	46
195.059	392.886		5	7	47
583.129	249.641		5	8	1
540.818	228.843		5	8	2
566.001	257.468		5	8	3
731.946	264.786		5	8	4
702.077	271.789		5	8	5
717.968	295.23		5	8	6
747.232	311.876		5	8	7
776.464	318.927		5	8	8
923.667	311.826		5	8	9
753.84	325.761		5	8	10
776.101	330.373		5	8	11
782.154	322.568		5	8	12
805.872	372.583		5	8	13
839.639	461.293		5	8	14
879.867	542.494		5	8	15
909.76	540.17		5	8	16
868.48	456.949		5	8	17
771.264	367.53		5	8	18
645.193	312.151		5	8	19
548.619	310.087		5	8	20
643.766	301.74		5	8	21
557.876	316.772		5	8	22
528.903	292.581		5	8	23
488.815	263.503		5	8	24
438.686	245.971		5	8	25
396.324	248.653		5	8	26
487.436	322.052		5	9	1
518.223	311.623		5	9	2
544.596	324.384		5	9	3
606.477	408.923		5	9	4
683.742	511.593		5	9	5
779.435	603.932		5	9	6
878.483	664.786		5	9	7
923.799	650.519		5	9	8
895.271	569.606		5	9	9
848.355	486.65		5	9	10
709.262	414.632		5	9	11
585.122	379.718		5	9	12
469.496	360.741		5	9	13
393.594	348.766		5	9	14
354.075	333.961		5	9	15
535.298	0		5	10	1
546.603	0		5	10	2
663.777	0		5	10	3
577.91	0		5	10	4
574.67	0		5	10	5
496.272	0		5	10	6
507.641	0		5	10	7
443.728	0		5	10	8
455.835	0		5	10	9
396.775	0		5	10	10
414.631	0.814765		5	10	11
359.896	0		5	10	12
306.342	3.32876		5	10	13
332.697	1.94576		5	10	14
291.972	10.3048		5	10	15
297.786	12.5858		5	10	16
407.826	78.1098		5	10	17
327.648	26.7578		5	10	18
343.737	116.415		5	10	19
321.162	46.9698		5	10	20
228.932	167.131		5	10	21
245.599	178.043		5	10	22
168.015	53.8908		5	10	23
246.51	145.558		5	10	24
187.558	10.9568		5	10	25
247.065	0		5	10	26
319.948	15.4658		5	10	27
300.795	0		5	10	28
303.541	0.487765		5	10	29
266.506	9.96376		5	10	30
221.234	4.69976		5	10	31
155.147	39.5568		5	10	32
237.258	22.0108		5	10	33
236.216	35.6548		5	10	34
151.174	96.0088		5	10	35
422.756	205.66		5	11	1
438.18	217.414		5	11	2
475.147	200.104		5	11	3
550.601	188.462		5	11	4
627.134	173.497		5	11	5
638.149	164.474		5	11	6
652.348	177.669		5	11	7
684.62	160.038		5	11	8
641.856	173.287		5	11	9
651.814	213.758		5	11	10
502.264	222.983		5	11	11
531.382	443.648		5	11	12
472.785	435.339		5	11	13
377.685	520.988		5	11	14
424.233	605.142		5	11	15
431.445	564.617		5	11	16
449.412	425.901		5	11	17
428.156	286.95		5	11	18
374.876	225.087		5	11	19
211.564	224.429		5	11	20
295.686	240.403		5	11	21
249.398	237.403		5	11	22
152.455	220.94		5	11	23
191.999	190.298		5	11	24
223.176	147.649		5	11	25
291.667	301.85		6	1	1
370.049	313.669		6	1	2
457.6	345.844		6	1	3
454.214	290.084		6	1	4
478.217	292.622		6	1	5
490.91	349.376		6	1	6
483.281	486.061		6	1	7
475.873	568.993		6	1	8
446.17	946.549		6	1	9
405.185	1115.65		6	1	10
424.698	1158.01		6	1	11
473.049	1184.11		6	1	12
513.671	824.151		6	1	13
528.1	594.338		6	1	14
581.791	538.028		6	1	15
674.23	343.19		6	1	16
750.044	314.208		6	1	17
665.163	256.659		6	1	18
640.736	195.546		6	1	19
683.325	209.164		6	1	20
758.339	197.378		6	1	21
854.081	192.561		6	1	22
937.446	205.903		6	1	23
965.352	206.719		6	1	24
932.851	194.672		6	1	25
915.734	185.441		6	1	26
943.282	173.072		6	1	27
992.415	159.145		6	1	28
1053.21	155.14		6	1	29
1087.15	143.103		6	1	30
1082.33	143.672		6	1	31
1074.21	153.186		6	1	32
1061.38	155.023		6	1	33
1031.37	148.667		6	1	34
988.293	146.516		6	1	35
928.101	151.847		6	1	36
819.318	151.099		6	1	37
667.94	163.349		6	1	38
882.882	162.034		6	1	39
148.403	100.072		6	2	1
270.962	94.4502		6	2	2
248.302	114.842		6	2	3
283.399	106.058		6	2	4
365.985	101.462		6	2	5
450.306	98.8802		6	2	6
613.935	99.7732		6	2	7
725.84	96.5342		6	2	8
707.364	88.9992		6	2	9
759.011	93.4492		6	2	10
677.259	95.0022		6	2	11
431.783	92.1882		6	2	12
376.299	114.655		6	2	13
422.348	119.02		6	2	14
272.38	117.902		6	2	15
334.368	116.967		6	2	16
480.431	111.712		6	2	17
457.011	101.717		6	2	18
490.352	99.6182		6	2	19
531.901	133.871		6	2	20
458.831	117.867		6	2	21
480.906	134.34		6	2	22
474.802	149.481		6	2	23
516.927	169.221		6	2	24
604.418	201.07		6	2	25
526.418	216.074		6	2	26
514.311	277.801		6	2	27
506.433	363.688		6	2	28
448.86	372.325		6	2	29
494.713	456.487		6	2	30
540.921	507.788		6	2	31
547.465	662.942		6	2	32
572.792	773.114		6	2	33
547.771	1063.62		6	2	34
522.429	1176.55		6	2	35
438.223	1179.56		6	2	36
328.753	1070.38		6	2	37
220.969	721.02		6	2	38
154.142	452.26		6	2	39
181.628	438.601		6	2	40
162.439	241.166		6	2	41
260.647	243.202		6	2	42
453.867	242.119		6	2	43
572.27	225.074		6	2	44
706.217	223.345		6	2	45
790.937	192.704		6	2	46
702.814	195.686		6	2	47
556.487	181.73		6	2	48
462.015	197.392		6	2	49
810.498	180.994		6	3	1
892.737	187.958		6	3	2
717.691	175.239		6	3	3
677.137	200.385		6	3	4
609.062	218.509		6	3	5
690.29	354.611		6	3	6
542.371	361.906		6	3	7
544.669	453.931		6	3	8
559.077	547.506		6	3	9
544.977	519.274		6	3	10
543.276	379.141		6	3	11
479.034	255.446		6	3	12
444.309	227.197		6	3	13
436.888	187.469		6	3	14
431.837	176.887		6	3	15
418.681	161.198		6	3	16
385.582	150.537		6	3	17
349.088	138.365		6	3	18
321.038	132.613		6	3	19
303.87	135.645		6	3	20
279.738	162.283		6	3	21
254.389	197.809		6	3	22
39.9916	128.167		6	4	1
42.3306	167.62		6	4	2
60.0276	268.664		6	4	3
77.1606	304.702		6	4	4
164.285	356.369		6	4	5
261.557	328.363		6	4	6
379.626	375.576		6	4	7
372.667	297.299		6	4	8
407.896	389.129		6	4	9
382.625	551.703		6	4	10
371.19	627.754		6	4	11
495.158	474.994		6	4	12
402.768	467.396		6	4	13
724.668	172.531		6	5	1
936.559	164.867		6	5	2
1072.63	163.511		6	5	3
1074.8	191.035		6	5	4
941.835	253.938		6	5	5
891.176	318.439		6	5	6
908.144	352.46		6	5	7
905.171	318.831		6	5	8
836.429	221.449		6	5	9
848.19	219.485		6	5	10
1096.18	269.437		6	5	11
909.891	213.03		6	5	12
972.93	233.379		6	5	13
1005.09	338.782		6	5	14
929.904	520.486		6	5	15
1009.18	550.346		6	5	16
906.325	621.784		6	5	17
805.681	608.348		6	5	18
734.985	506.945		6	5	19
744.715	427.74		6	5	20
678.643	276.01		6	5	21
725.598	242.012		6	5	22
706.228	239.637		6	5	23
531.539	215.14		6	6	1
717.297	214.269		6	6	2
830.468	226.65		6	6	3
924.444	247.753		6	6	4
927.952	291.281		6	6	5
944.396	311.867		6	6	6
880.403	316.234		6	6	7
752.243	590.784		6	6	8
755.12	362.665		6	6	9
672.464	764.627		6	6	10
732.027	611.692		6	6	11
541.799	729.326		6	6	12
533.642	773.77		6	6	13
603.777	837.05		6	6	14
547.109	524.378		6	6	15
564.98	274.87		6	6	16
556.892	244.927		6	6	17
503.729	227.915		6	6	18
553.77	200.16		6	6	19
439.71	158.872		6	6	20
499.6	159.07		6	6	21
488.857	156.378		6	6	22
532.335	135.497		6	6	23
590.203	121.775		6	6	24
691.14	116.964		6	6	25
710.735	217.731		6	6	26
957.114	203.197		6	6	27
660.719	285.463		6	6	28
916.508	281.914		6	6	29
799.901	293.818		6	6	30
472.053	119.003		6	7	1
533.546	109.453		6	7	2
541.556	122.332		6	7	3
580.913	129.519		6	7	4
652.383	124.772		6	7	5
553.908	131.594		6	7	6
555.911	120.847		6	7	7
460.958	136.641		6	7	8
605.985	111.317		6	7	9
410.207	127.517		6	7	10
546.339	138.503		6	7	11
627.772	134.714		6	7	12
668.11	269.515		6	7	13
598.251	168.587		6	7	14
472.227	194.748		6	7	15
402.16	232.121		6	7	16
391.947	387.993		6	7	17
429.212	614.009		6	7	18
452.131	825.411		6	7	19
439.813	837.825		6	7	20
491.687	724.469		6	7	21
534.159	503.052		6	7	22
575.388	320.815		6	7	23
611.545	278.869		6	7	24
603.141	212.808		6	7	25
615.009	196.15		6	7	26
595.858	205.478		6	7	27
615.009	222.866		6	7	28
605.6	225.621		6	7	29
574.006	187.821		6	7	30
666.175	209.126		6	7	31
573.106	180.402		6	7	32
678.105	193.111		6	7	33
668.977	174.48		6	7	34
748.801	325.073		6	8	1
759.73	384.628		6	8	2
665.595	384.888		6	8	3
712.144	484.753		6	8	4
849.941	670.977		6	8	5
854.949	951.028		6	8	6
698.011	687.893		6	8	7
691.931	470.039		6	8	8
790.105	323.994		6	8	9
964.283	271.861		6	8	10
1140.06	244.171		6	8	11
1309.44	204.299		6	8	12
1208.88	188.472		6	8	13
1227.14	167.062		6	8	14
1120.87	151.853		6	8	15
1178.12	193.19		6	8	16
907.272	169.017		6	8	17
785.632	184.772		6	8	18
759.763	153.798		6	8	19
811.549	170.929		6	8	20
857.369	198.781		6	8	21
864.611	228.765		6	8	22
865.725	166.319		6	8	23
800.104	155.608		6	8	24
718.189	162.446		6	8	25
696.011	161.028		6	8	26
767.551	146.231		6	8	27
695.156	159.529		6	8	28
758.623	155.796		6	8	29
527.397	168.455		6	9	1
524.914	178.465		6	9	2
584.992	248.802		6	9	3
731.796	336.123		6	9	4
926.331	372.414		6	9	5
1057.04	539.701		6	9	6
1046.32	515.987		6	9	7
1055.45	462.193		6	9	8
1001.49	420.165		6	9	9
848.788	293.166		6	9	10
659.409	164.282		6	9	11
567.178	135.26		6	9	12
541.125	129.177		6	9	13
409.04	100.469		6	9	14
354.844	88.8172		6	9	15
342.089	61.7172		6	9	16
311.969	71.3222		6	9	17
243.951	40.8202		6	9	18
658.072	394.413		6	10	1
730.482	319.132		6	10	2
622.64	402.914		6	10	3
672.558	461.828		6	10	4
713.238	516.968		6	10	5
749.347	498.975		6	10	6
776.175	492.57		6	10	7
755.969	534.912		6	10	8
672.385	570.166		6	10	9
649.909	581.632		6	10	10
645.496	586.317		6	10	11
589.979	551.685		6	10	12
655.875	476.924		6	10	13
670.942	416.3		6	10	14
699.466	326.949		6	10	15
840.504	342.915		6	10	16
750.796	343.9		6	10	17
807.727	457.875		6	10	18
862.348	565.101		6	10	19
797.387	547.752		6	10	20
872.745	542.312		6	10	21
741.123	404.053		6	10	22
797.877	380.957		6	10	23
839.479	376.309		6	10	24
862.966	397.415		6	10	25
991.478	431.283		6	10	26
916.552	458.053		6	10	27
964.837	522.654		6	10	28
999.311	677.378		6	10	29
1162.41	739.972		6	10	30
1055.89	971.916		6	10	31
1015.01	1000.39		6	10	32
993.308	1155.53		6	10	33
927.643	1110.88		6	10	34
949.563	1115.92		6	10	35
779.048	1173.32		6	10	36
718.675	871.161		6	10	37
784.166	592.877		6	10	38
705.624	482.413		6	10	39
685.957	442.708		6	10	40
665.109	443.136		6	10	41
578.538	385.254		6	10	42
526.124	316.03		6	10	43
477.871	306.864		6	10	44
500.003	281.857		6	10	45
470.55	273.107		6	10	46
519.727	250.972		6	10	47
512.588	199.791		7	1	1
671.463	212.986		7	1	2
866.297	209.552		7	1	3
1023.93	224.113		7	1	4
1151.92	222.56		7	1	5
1176.83	242.007		7	1	6
1270.01	300.982		7	1	7
1278.01	457.182		7	1	8
1314.3	687.228		7	1	9
1392.24	889.822		7	1	10
1340.48	1092.21		7	1	11
1342.71	1260.57		7	1	12
1260.99	1463.81		7	1	13
1038.03	1592.32		7	1	14
883.426	1545.03		7	1	15
671.231	1493.85		7	1	16
502.723	1269.34		7	1	17
633.623	1152.3		7	1	18
435.94	592.525		7	1	19
405.002	416.057		7	1	20
416.34	419.528		7	1	21
429.746	358.211		7	1	22
524.065	273.626		7	1	23
458.845	276.79		7	1	24
494.574	222.167		7	1	25
502.346	201.403		7	1	26
478.765	214.3		7	1	27
446.246	342.083		7	1	28
536.923	543.01		7	1	29
457.027	680.702		7	1	30
418.019	811.063		7	1	31
399.148	772.395		7	1	32
338.085	586.862		7	1	33
712.855	176.015		7	2	1
882.793	173.283		7	2	2
931.239	171.685		7	2	3
863.892	176.422		7	2	4
890.586	172.701		7	2	5
998.785	176.548		7	2	6
914.045	181.474		7	2	7
843.964	188.664		7	2	8
724.23	175.224		7	2	9
691.347	172.415		7	2	10
487.138	168.228		7	2	11
419.411	152.682		7	2	12
391.252	151.769		7	2	13
456.809	133.253		7	2	14
537.814	133.823		7	2	15
623.856	131.873		7	2	16
616.943	133.631		7	2	17
585.472	146.6		7	2	18
541.073	153.487		7	2	19
790.776	188.361		7	2	20
693.93	180.215		7	2	21
840.044	248.499		7	2	22
965.955	306.094		7	2	23
1233.76	372.281		7	2	24
1060.66	337.621		7	2	25
1253.01	281.199		7	2	26
1118.76	271.087		7	2	27
1078.67	193.1		7	2	28
1034.19	136.99		7	2	29
842.571	124.447		7	2	30
719.931	116.255		7	2	31
557.619	113.401		7	2	32
601.348	104.027		7	2	33
394.376	85.8863		7	2	34
347.663	88.5273		7	2	35
372.061	85.5043		7	2	36
438.944	75.2573		7	2	37
437.886	77.1353		7	2	38
524.644	83.8573		7	2	39
579.436	87.9823		7	2	40
571.035	84.5443		7	2	41
495.513	92.4503		7	2	42
421.18	98.7443		7	2	43
444.757	101.651		7	2	44
542.708	116.208		7	2	45
724.528	130.025		7	2	46
877.488	158.277		7	2	47
983.644	165.856		7	2	48
1146.31	179.653		7	2	49
1005.7	197.2		7	2	50
971.729	215.999		7	2	51
868.497	271.163		7	2	52
731.148	300.107		7	2	53
546.055	303.105		7	2	54
393.594	553.519		7	2	55
289.798	567.627		7	2	56
271.496	701.176		7	2	57
266.874	884.286		7	2	58
305.656	874.545		7	2	59
372.192	687.002		7	2	60
448.762	508.891		7	2	61
431.715	383.998		7	2	62
454.725	251.737		7	2	63
414.959	200.776		7	2	64
332.746	163.822		7	2	65
252.526	142.849		7	2	66
193.362	134.257		7	2	67
168.2	127.631		7	2	68
181.514	114.623		7	3	1
211.695	132.27		7	3	2
257.324	142.727		7	3	3
303.151	170.92		7	3	4
305.95	232.427		7	3	5
304.366	349.109		7	3	6
264.037	463.522		7	3	7
256.388	603.464		7	3	8
188.063	500.771		7	3	9
163.466	573.375		7	3	10
142.056	432.578		7	3	11
132.539	309.024		7	3	12
197.965	373.121		7	3	13
164.458	178.692		7	3	14
183.894	151.706		7	3	15
201.687	143.073		7	3	16
216.773	175.847		7	3	17
228.708	158.724		7	3	18
274.077	130.47		7	3	19
311.497	172.003		7	3	20
336.038	209.316		7	3	21
319.986	149.772		7	3	22
330.722	134.606		7	3	23
422.832	160.464		7	3	24
416.378	87.1353		7	3	25
501.352	83.5923		7	3	26
520.182	85.2223		7	3	27
548.616	71.4243		7	3	28
340.862	200.753		7	4	1
427.806	229.715		7	4	2
512.002	260.951		7	4	3
584.939	355.25		7	4	4
635.769	397.821		7	4	5
637.153	389.486		7	4	6
635.797	352.28		7	4	7
549.358	325.125		7	4	8
541.955	272.772		7	4	9
546.664	226.679		7	4	10
569.186	211.422		7	4	11
592.002	215.415		7	4	12
671.003	199.853		7	4	13
544.292	191.028		7	4	14
588.885	191.793		7	4	15
448.689	176.493		7	4	16
517.69	250.667		7	5	1
489.946	223.847		7	5	2
412.998	235.351		7	5	3
469.387	245.878		7	5	4
557.59	265.186		7	5	5
621.726	304.248		7	5	6
630.692	315.135		7	5	7
677.118	526.151		7	5	8
700.839	862.266		7	5	9
748.194	1202.85		7	5	10
721.078	1239.15		7	5	11
779.156	1367.97		7	5	12
909.371	1306.39		7	5	13
866.697	1121.51		7	5	14
820.54	829.708		7	5	15
799.241	587.695		7	5	16
643.817	501.562		7	5	17
660.867	404.222		7	5	18
617.73	331.649		7	5	19
693.972	304.082		7	5	20
753.321	281.774		7	5	21
754.232	260.211		7	5	22
707.388	254.663		7	5	23
612.561	303.057		7	5	24
698.794	345.921		8	1	1
704.64	294.773		8	1	2
791.98	298.109		8	1	3
685.568	245.713		8	1	4
631.519	232.026		8	1	5
525.101	233.248		8	1	6
437.366	234.76		8	1	7
369.315	242.266		8	1	8
379.664	262.367		8	1	9
449.014	272.995		8	1	10
554.385	271.735		8	1	11
643.962	239.096		8	1	12
755.859	259.222		8	1	13
749.383	249.645		8	1	14
740.752	256.148		8	1	15
854.728	250.769		8	1	16
646.693	272.434		8	1	17
631.366	265.151		8	1	18
632.32	289.858		8	1	19
507.953	292.899		8	1	20
479.476	321.322		8	1	21
461.158	315.246		8	1	22
490.196	309.392		8	1	23
424.039	269.305		8	1	24
415.801	273.165		8	1	25
405.408	284.414		8	1	26
412.935	312.574		8	1	27
399.93	311.753		8	1	28
654.994	489.957		8	1	29
454.423	335.08		8	1	30
543.388	447.604		8	1	31
641.15	649.251		8	1	32
723.118	904.527		8	1	33
705.999	1054.29		8	1	34
635.532	1086.51		8	1	35
635.018	965.392		8	1	36
569.974	743.746		8	1	37
556.323	535.322		8	1	38
606.485	687.149		8	1	39
509.868	325.47		8	1	40
526.397	301.341		8	1	41
535.544	267.585		8	1	42
513.795	255.8		8	1	43
497.395	218.208		8	1	44
501.382	177.962		8	1	45
511.565	176.719		8	1	46
528.927	182.836		8	1	47
522.847	161.606		8	1	48
509.975	143.813		8	1	49
419.016	135.252		8	1	50
291.899	139.109		8	1	51
301.275	136.344		8	1	52
260.512	144.037		8	1	53
373.057	324.142		8	2	1
440.024	342.212		8	2	2
473.991	342.272		8	2	3
516.9	305.007		8	2	4
586.89	266.754		8	2	5
690.941	241.885		8	2	6
770.731	236.852		8	2	7
826.261	211.319		8	2	8
965.886	208.726		8	2	9
900.377	209.756		8	2	10
798.518	207.459		8	2	11
857.488	186.809		8	2	12
741.12	184.363		8	2	13
696.965	185.831		8	2	14
670.244	184.651		8	2	15
562.946	178.559		8	2	16
580.247	181.312		8	2	17
585.205	174.303		8	2	18
672.612	192.273		8	2	19
938.161	194.539		8	2	20
817.383	263.671		8	2	21
1109.23	268.803		8	2	22
927.501	297.202		8	2	23
748.352	384.961		8	2	24
775.525	493.278		8	2	25
587.12	501.573		8	2	26
512.966	489.397		8	2	27
397.414	486.217		8	2	28
379.904	462.371		8	2	29
423.643	481.561		8	2	30
412.879	324.697		8	2	31
426.227	340.133		8	2	32
417.119	277.715		8	2	33
354.944	252.971		8	2	34
236.078	140.566		8	3	1
246.583	148.966		8	3	2
260.908	144.8		8	3	3
282.133	156.698		8	3	4
341.237	158.902		8	3	5
432.69	183.357		8	3	6
438.498	185.84		8	3	7
541.766	233.755		8	3	8
571.866	271.111		8	3	9
549.043	413.629		8	3	10
575.508	393.938		8	3	11
560.485	456.76		8	3	12
521.45	415.605		8	3	13
501.011	383.652		8	3	14
520.582	270.229		8	3	15
530.461	296.925		8	3	16
558.938	252.985		8	3	17
559.589	230.846		8	3	18
548.008	227.475		8	3	19
464.9	238.698		8	3	20
395.68	256.252		8	3	21
362.177	215.928		8	4	1
417.636	218.573		8	4	2
399.884	225.426		8	4	3
431.25	199.384		8	4	4
419.309	185.067		8	4	5
384.946	178.689		8	4	6
344.989	171.742		8	4	7
353.083	167.214		8	4	8
346.861	232.437		8	4	9
341.018	233.166		8	4	10
347.76	226.736		8	4	11
411.946	382.296		8	4	12
417.433	338.504		8	4	13
366.743	329.35		8	4	14
430.625	301.647		8	4	15
422.189	369.754		8	4	16
439.295	294.369		8	4	17
529.915	192.472		8	4	18
456.366	264.323		8	4	19
502.248	241.741		8	4	20
587.577	195.551		8	4	21
527.195	203.151		8	4	22
567.208	194.223		8	4	23
600.172	212.549		8	4	24
632.658	221.192		8	4	25
651.759	225.499		8	4	26
508.916	223.592		8	5	1
560.098	242.55		8	5	2
565.206	231.348		8	5	3
665.116	346.694		8	5	4
629.473	363.781		8	5	5
612.634	372.864		8	5	6
654.328	399.266		8	5	7
696.966	290.001		8	5	8
681.688	270.4		8	5	9
640.561	262.389		8	5	10
576.613	247.842		8	5	11
555.184	224.918		8	5	12
499.993	219.041		8	5	13
445.02	203.453		8	5	14
459.235	212.528		8	5	15
457.258	200.502		8	5	16
360.02	237.505		8	6	1
391.562	215.967		8	6	2
282.191	229.808		8	6	3
360.795	182.25		8	6	4
336.865	182.246		8	6	5
400.922	190.833		8	6	6
381.334	203.957		8	6	7
374.152	208.335		8	6	8
483.178	232.416		8	6	9
448.147	292.949		8	6	10
460.875	291.036		8	6	11
456.967	399.476		8	6	12
473.375	440.95		8	6	13
475.544	479.301		8	6	14
449.971	463.182		8	6	15
410.369	402.021		8	6	16
366.06	319.104		8	6	17
365.26	274.414		8	6	18
237.23	266.929		8	6	19
267.289	267.568		8	6	20
223.952	206.579		8	7	1
215.46	211.432		8	7	2
225.083	231.081		8	7	3
264.951	249.244		8	7	4
495.957	235.309		8	7	5
394.085	290.69		8	7	6
498.114	307.611		8	7	7
595.713	302.659		8	7	8
614.738	424.907		8	7	9
727.145	329.147		8	7	10
591.02	530.75		8	7	11
572.054	457.265		8	7	12
613.581	533.932		8	7	13
644.436	321.076		8	7	14
628.461	332.917		8	7	15
560.139	241.466		8	7	16
458.586	216.944		8	7	17
422.218	228.182		8	7	18
472.121	233.163		8	7	19
612.03	214.645		8	7	20
752.266	223.576		8	7	21
794.698	223.836		8	7	22
785.28	225.294		8	7	23
731.996	213.778		8	7	24
536.904	218.763		8	7	25
635.746	213.479		8	7	26
331.824	207.534		8	7	27
250.725	208.167		8	7	28
[truncated: 9,700 more rows]

## Sheet: ATMATRdKO
AtmAtr double KO, 3 biological repeats
Red (IHO1)	Green (DMC1)		cell	axis fragment	pixel position along axis fragment
309.625	70.9003		1	1	1
375.827	78.1203		1	1	2
383.813	140.636		1	1	3
371.672	344.56		1	1	4
631.847	496.973		1	1	5
373.115	569.496		1	1	6
423.782	682.337		1	1	7
471.893	604.83		1	1	8
463.261	174.779		1	1	9
390.295	103.557		1	1	10
348.86	108.346		1	1	11
226.493	63.5503		1	1	12
169.691	81.5063		1	2	1
243.291	135.334		1	2	2
381.681	237.978		1	2	3
568.453	312.122		1	2	4
609.008	273.996		1	2	5
624.186	216.545		1	2	6
715.421	127.578		1	2	7
495.83	52.0963		1	2	8
422.296	24.6633		1	2	9
548.952	38.4223		1	2	10
395.087	28.0213		1	2	11
402.31	24.3103		1	2	12
385.438	36.1483		1	2	13
350.503	54.6213		1	2	14
293.887	79.6633		1	2	15
257.58	90.1423		1	2	16
243.382	71.3373		1	2	17
226.322	53.0323		1	2	18
204.011	27.9023		1	2	19
160.244	18.9803		1	2	20
152.445	8.27728		1	2	21
176.355	0		1	2	22
215.338	2.91828		1	2	23
227.266	0		1	2	24
204.914	7.94828		1	2	25
157.516	71.5513		1	3	1
222.508	95.0873		1	3	2
297.894	136.926		1	3	3
403.071	392.971		1	3	4
456.852	382.508		1	3	5
616.646	487.981		1	3	6
703.357	448.005		1	3	7
779.118	416.129		1	3	8
711.608	208.881		1	3	9
733.151	276.92		1	3	10
521.212	153.285		1	3	11
396.945	102.707		1	3	12
362.173	111.972		1	3	13
390.89	73.0403		1	3	14
487.953	52.4013		1	3	15
412.239	68.9383		1	3	16
683.404	71.1933		1	3	17
699.016	65.4323		1	3	18
763.896	64.1423		1	3	19
829.962	70.4373		1	3	20
819.448	89.8523		1	3	21
773.016	82.7593		1	3	22
711.952	79.3763		1	3	23
924.746	120.96		1	4	1
876.692	118.636		1	4	2
681.646	70.4653		1	4	3
715.899	88.4993		1	4	4
756.601	111.796		1	4	5
748.355	169.891		1	4	6
719.392	217.753		1	4	7
661.954	232.826		1	4	8
844.159	308.853		1	4	9
675.056	262.409		1	4	10
603.991	298.768		1	4	11
658.404	363.611		1	4	12
638.55	355.729		1	4	13
531.654	288.371		1	4	14
411.286	194.547		1	4	15
352.348	119.491		1	4	16
374.475	86.1613		1	4	17
466.548	84.0483		1	4	18
600.077	102.62		1	4	19
729.45	154.708		1	4	20
828.511	202.814		1	4	21
199.482	92.5612		2	1	1
247.816	95.9642		2	1	2
339.513	116.388		2	1	3
509.567	229.359		2	1	4
575.849	334.078		2	1	5
768.314	499.358		2	1	6
969.685	587.214		2	1	7
912.017	542.853		2	1	8
927.01	411.744		2	1	9
720.718	243.721		2	1	10
472.769	198.571		2	1	11
93.6895	64.4562		2	2	1
81.3035	53.2822		2	2	2
109.505	65.3802		2	2	3
77.9355	66.8162		2	2	4
96.3405	66.6592		2	2	5
90.8535	57.3132		2	2	6
108.58	59.4652		2	2	7
88.0155	62.2922		2	2	8
191.327	59.4152		2	2	9
193.218	49.1792		2	2	10
290.767	39.0862		2	2	11
313.822	36.2262		2	2	12
305.385	38.2872		2	2	13
305.691	51.1792		2	2	14
337.638	56.6702		2	2	15
348.509	61.3142		2	2	16
365.822	47.2792		2	2	17
405.648	67.3622		2	2	18
467.417	56.1532		2	2	19
701.247	61.8552		2	2	20
645.776	69.9592		2	2	21
788.273	69.0492		2	2	22
797.135	65.6522		2	2	23
777.182	82.6202		2	2	24
712.427	93.5742		2	2	25
620.898	73.0672		2	2	26
804.04	73.1212		2	2	27
508.567	83.7162		2	2	28
393.845	105.269		2	2	29
314.881	112.136		2	2	30
308.374	158.423		2	2	31
279.073	346.655		2	2	32
246.157	624.68		2	2	33
211.275	1062.35		2	2	34
167.06	1346.35		2	2	35
117.747	1308.93		2	2	36
96.3605	926.054		2	2	37
91.6805	487.842		2	2	38
95.7725	257.981		2	2	39
96.6685	234.035		2	2	40
92.7785	238.926		2	2	41
860.405	45.2432		2	3	1
866.265	59.9802		2	3	2
911.799	47.8792		2	3	3
949.449	49.5902		2	3	4
925.006	41.8732		2	3	5
881.498	54.5412		2	3	6
925.022	51.6172		2	3	7
724.476	61.2062		2	3	8
539.545	49.9422		2	3	9
792.859	73.5792		2	3	10
495.173	70.4872		2	3	11
549.145	70.7662		2	3	12
614.624	81.5022		2	3	13
661.33	158.817		2	3	14
660.563	69.1782		2	3	15
598.588	89.6982		2	3	16
490.593	249.494		2	3	17
437.185	320.568		2	3	18
434.765	283.254		2	3	19
488.931	101.886		2	3	20
458.036	284.139		2	3	21
501.211	239.743		2	3	22
487.712	107.891		2	3	23
503.751	108.585		2	3	24
504.109	105.477		2	3	25
487.434	105.769		2	3	26
404.872	103.334		2	3	27
353.728	93.5392		2	3	28
351.889	92.4732		2	3	29
432.314	119.388		2	3	30
408.708	169.899		2	3	31
625.189	280.983		2	3	32
605.1	392.603		2	3	33
680.28	490.354		2	3	34
677.263	457.337		2	3	35
566.715	340.251		2	3	36
409.452	210.987		2	3	37
336.515	115.399		2	3	38
198.239	83.4082		2	3	39
204.745	83.3852		2	3	40
170.657	72.0022		2	3	41
159.573	66.2962		2	3	42
209.438	67.8582		2	3	43
161.775	51.1532		2	3	44
204.213	53.5162		2	3	45
225.806	48.2372		2	3	46
287.799	59.5132		2	3	47
338.255	69.6112		2	3	48
400.575	91.7002		2	3	49
413.287	121.137		2	3	50
393.438	109.893		2	3	51
389.232	163.904		2	3	52
410.126	266.827		2	3	53
385.13	424.442		2	3	54
449.202	649.987		2	3	55
318.309	631.674		2	3	56
315.94	637.272		2	3	57
363.529	497.375		2	3	58
432.048	488.506		2	3	59
579.196	524.511		2	3	60
373.092	769.221		2	3	61
612.904	728.786		2	3	62
306.122	531.221		2	3	63
128.101	506.173		2	4	1
222.15	311.951		2	4	2
330.179	130.569		2	4	3
469.465	476.292		2	4	4
424.876	24.2452		2	4	5
470.068	0		2	4	6
488.859	0		2	4	7
463.893	0		2	4	8
435.558	0		2	4	9
409.283	0		2	4	10
368.775	0		2	4	11
337.014	0		2	4	12
298.846	0		2	4	13
212.038	0		2	4	14
145.015	0		2	4	15
101.772	0		2	4	16
93.0375	0		2	4	17
92.5635	0		2	4	18
105.221	0		2	4	19
127.865	1.25016		2	4	20
191.213	18.6122		2	4	21
142.651	0		2	4	22
225.928	11.3292		2	4	23
312.316	0.199159		2	4	24
306.915	15.8782		2	4	25
340.588	68.5492		2	4	26
311.248	89.9622		2	4	27
310.126	88.5722		2	4	28
228.065	77.6222		2	4	29
210.318	51.0722		2	4	30
114.085	41.7892		2	4	31
105.597	49.5612		2	4	32
89.6935	33.3212		2	4	33
93.6765	37.8562		2	4	34
138.691	43.5362		2	4	35
121.005	68.0892		2	4	36
151.245	63.3652		2	4	37
253.169	76.7262		2	4	38
264.891	88.3392		2	4	39
240.031	88.9592		2	4	40
307.829	88.5312		2	4	41
919.731	733.146		2	5	1
1094.99	696.671		2	5	2
961.333	790.408		2	5	3
1294.11	586.666		2	5	4
1412.08	721.029		2	5	5
1311.73	252.644		2	5	6
1357.13	295.963		2	5	7
1158.62	201.541		2	5	8
846.415	147.521		2	5	9
619.767	136.88		2	5	10
538.533	124.254		2	5	11
734.778	133.44		2	5	12
641.119	121.457		2	5	13
842.755	101.088		2	5	14
924.49	138.476		2	5	15
862.343	116.463		2	5	16
820.502	158.15		2	5	17
689.408	156.554		2	5	18
543.096	149.383		2	5	19
491.286	139.773		2	5	20
487.823	168.309		2	5	21
497.415	293.798		2	5	22
492.683	303.314		2	5	23
405.084	366.319		2	5	24
379.941	326.655		2	5	25
280.229	310.958		2	5	26
265.624	247.424		2	5	27
282.468	182.705		2	5	28
302.003	172.994		2	5	29
231.399	146.355		2	5	30
171.936	104.798		2	6	1
233.312	98.5322		2	6	2
278.711	161.628		2	6	3
300.108	294.214		2	6	4
336.689	494.976		2	6	5
402.819	662.876		2	6	6
452.103	637.066		2	6	7
464.214	465.577		2	6	8
445.352	252.557		2	6	9
394.577	147.026		2	6	10
363.43	128.643		2	6	11
336.615	130.169		2	6	12
244.039	126.812		2	6	13
201.968	109.043		2	6	14
230.5	119.039		2	6	15
153.76	114.538		2	6	16
190.98	118.248		2	6	17
281.43	116.356		2	6	18
345.576	118.303		2	6	19
483.379	107.764		2	6	20
467.417	112.394		2	6	21
504.435	113.207		2	6	22
463.671	111.873		2	6	23
426.528	124.58		2	6	24
334.972	123		2	6	25
376.777	110.797		2	6	26
233.626	115.284		2	6	27
261.656	106.968		2	6	28
338.137	150.998		2	7	1
469.046	148.857		2	7	2
526.375	149.977		2	7	3
587.784	175.458		2	7	4
523.296	176.371		2	7	5
438.308	176.073		2	7	6
389.457	190.374		2	7	7
363.477	214.694		2	7	8
422.544	263.276		2	7	9
482.935	463.154		2	7	10
511.217	755.455		2	7	11
481.37	937.626		2	7	12
496.357	965.106		2	7	13
491.419	836.175		2	7	14
360.909	448.98		2	7	15
308.8	258.107		2	7	16
153.992	87.5202		2	8	1
188.529	90.8412		2	8	2
243.317	87.7462		2	8	3
290.322	90.6882		2	8	4
327.335	91.8312		2	8	5
315.409	100.353		2	8	6
276.6	117.527		2	8	7
220.681	124.59		2	8	8
189.647	140.55		2	8	9
238.401	194.398		2	8	10
353.373	295.072		2	8	11
442.056	424.191		2	8	12
480.324	476.139		2	8	13
484.377	398.413		2	8	14
451.464	300.294		2	8	15
436.901	398.374		2	8	16
404.022	192.223		2	8	17
416.074	387.961		2	8	18
399.263	222.844		2	8	19
471.092	333.527		2	8	20
387.892	237.6		2	8	21
497.212	256.093		2	8	22
361.89	248.338		2	8	23
376.471	259.384		2	8	24
392.646	251.796		2	8	25
389.849	235.659		2	8	26
385.404	196.954		2	8	27
312.027	162.86		2	8	28
308.122	149.376		2	8	29
389.102	122.713		2	8	30
382.618	137.956		2	8	31
295.174	158.817		2	9	1
259.241	186.351		2	9	2
253.882	159.105		2	9	3
241.386	175.686		2	9	4
243.921	251.218		2	9	5
251.612	407.383		2	9	6
285.946	593.827		2	9	7
353.633	704.254		2	9	8
469.005	668.048		2	9	9
589.35	509.586		2	9	10
683.043	377.027		2	9	11
787.102	257.139		2	9	12
659.425	229.562		2	9	13
694.398	198.597		2	9	14
740.587	185.918		2	9	15
923.241	224.872		2	9	16
736.386	175.135		2	9	17
139.598	262.366		2	10	1
215.435	466.007		2	10	2
260.401	702.391		2	10	3
419.494	882.11		2	10	4
503.904	907.502		2	10	5
560.547	788.138		2	10	6
543.957	506.391		2	10	7
429.771	334.763		2	10	8
341.582	252.442		2	10	9
217.671	204.835		2	10	10
194.624	192.33		2	10	11
209.939	170.789		2	10	12
237.254	154.011		2	10	13
258.769	143.375		2	10	14
244.654	131.764		2	10	15
241.378	126.024		2	10	16
277.444	133.098		2	10	17
230.402	131.212		2	10	18
258.056	126.212		2	10	19
257.481	130.401		2	10	20
230.629	123.347		2	10	21
136.897	109.536		2	11	1
190.145	104.77		2	11	2
347.507	114.292		2	11	3
281.449	207.199		2	11	4
379.892	115.957		2	11	5
478.513	155.168		2	11	6
503.024	286.254		2	11	7
475.022	520.601		2	11	8
421.656	764.164		2	11	9
377.466	874.419		2	11	10
316.828	752.134		2	11	11
322.293	595.898		2	11	12
359.094	630.419		2	11	13
390.954	686.801		2	11	14
549.948	225.629		2	11	15
607.401	205.13		2	11	16
717.818	215.553		2	11	17
583.852	153.333		2	11	18
631.442	163.51		2	11	19
532.611	161.305		2	11	20
544.481	98.1342		2	11	21
243.71	167.041		2	11	22
450.815	46.5194		3	1	1
609.125	36.8204		3	1	2
644.564	29.3114		3	1	3
667.636	35.9034		3	1	4
693.674	36.0204		3	1	5
589.637	32.8494		3	1	6
475.44	28.7034		3	1	7
497.62	32.1424		3	1	8
244.512	37.0134		3	1	9
216.832	41.7554		3	1	10
267.31	102.991		3	1	11
223.283	83.0634		3	1	12
255.281	217.239		3	1	13
276.625	402.605		3	1	14
291.003	394.793		3	1	15
300.054	421.051		3	1	16
342.443	411.087		3	1	17
370.856	176.947		3	1	18
361.239	176.819		3	1	19
373.435	235.409		3	1	20
241.6	162.578		3	1	21
161.944	124.902		3	1	22
302.784	184.713		3	1	23
234.778	570.216		3	2	1
303.717	787.66		3	2	2
394.393	973.355		3	2	3
512.068	987.958		3	2	4
597.662	818.971		3	2	5
592.063	550.306		3	2	6
535.754	340.669		3	2	7
572.84	343.715		3	2	8
474.104	203.532		3	2	9
495.108	197.382		3	2	10
521.414	186.712		3	2	11
490.89	184.65		3	2	12
475.498	189.635		3	2	13
493.907	169.257		3	2	14
472.403	176.19		3	2	15
460.024	176.827		3	2	16
422.161	186.121		3	2	17
89.7603	146.198		3	3	1
124.876	170.514		3	3	2
142.548	212.185		3	3	3
180.989	276.545		3	3	4
357.425	497.749		3	3	5
418.119	596.077		3	3	6
632.226	622.63		3	3	7
697.233	561.471		3	3	8
746.158	393.4		3	3	9
726.122	282.362		3	3	10
580.018	233.74		3	3	11
451.667	208.343		3	3	12
257.583	228.968		3	3	13
293.203	228.437		3	3	14
54.9193	858.35		3	4	1
69.4743	1078.27		3	4	2
104.139	1023.23		3	4	3
150.761	722.4		3	4	4
287.812	417.428		3	4	5
468.344	195.915		3	4	6
546.938	323.155		3	4	7
599.153	216.134		3	4	8
704.599	171.306		3	4	9
553.044	188.555		3	4	10
50.9203	80.4454		3	5	1
53.2823	92.0064		3	5	2
68.5043	104.283		3	5	3
95.8113	109.527		3	5	4
108.799	111.381		3	5	5
173.82	149.881		3	5	6
218.622	176.964		3	5	7
186.936	151.104		3	5	8
259.415	180.505		3	5	9
353.639	403.369		3	5	10
350.513	297.964		3	5	11
439.215	439.983		3	5	12
389.172	432.22		3	5	13
422.535	481.965		3	5	14
433.806	412.986		3	5	15
414.165	272.991		3	5	16
324.031	204.34		3	5	17
341.982	218.267		3	5	18
389.415	248.531		3	5	19
455.676	290.998		3	5	20
575.117	299.196		3	5	21
683.368	265.136		3	5	22
747.496	210.586		3	5	23
756.556	166.5		3	5	24
0	0		3	6	1
0	0.864438		3	6	2
0.630277	0		3	6	3
3.94228	0		3	6	4
21.4883	0		3	6	5
84.8653	0		3	6	6
70.3083	1.98544		3	6	7
178.288	3.74044		3	6	8
332.949	7.05544		3	6	9
386.07	35.7454		3	6	10
424.051	25.5494		3	6	11
397.205	73.8784		3	6	12
298.829	204.797		3	6	13
185.141	386.856		3	6	14
98.0193	466.151		3	6	15
69.3213	390.303		3	6	16
70.6703	230.004		3	6	17
107.83	81.6544		3	6	18
159.307	30.1574		3	6	19
205.545	26.9674		3	6	20
212.341	26.2034		3	6	21
185.484	27.8934		3	6	22
142.262	18.7034		3	6	23
119.644	17.7314		3	6	24
145.697	18.8064		3	6	25
198.973	48.5574		3	6	26
248.912	42.5774		3	6	27
271.022	51.0434		3	6	28
253.766	53.1774		3	6	29
252.538	40.5144		3	6	30
287.399	39.3124		3	6	31
303.468	30.0734		3	6	32
333.69	37.1624		3	6	33
385.079	42.9984		3	6	34
395.813	55.1784		3	6	35
339.154	94.4544		3	6	36
273.598	128.763		3	6	37
38.8743	30.7154		3	7	1
60.4773	39.3594		3	7	2
113.616	95.3314		3	7	3
185.969	114.272		3	7	4
213.254	131.94		3	7	5
300.53	104.61		3	7	6
296.481	180.119		3	7	7
331.321	140.022		3	7	8
299.919	358.458		3	7	9
412.62	480.636		3	7	10
409.716	662.412		3	7	11
504.751	620.435		3	7	12
607.352	264.499		3	7	13
614.871	409.711		3	7	14
454.763	123.706		3	7	15
361.485	124.329		3	7	16
152.631	91.9244		3	7	17
114.164	93.4544		3	7	18
58.6953	72.2484		3	7	19
59.1563	61.8444		3	7	20
326.832	397.271		3	8	1
370.735	251.984		3	8	2
351.628	480.41		3	8	3
485.552	425.651		3	8	4
642.927	288.893		3	8	5
693.939	296.502		3	8	6
722.201	371.711		3	8	7
688.084	479.212		3	8	8
690.123	477.114		3	8	9
716.079	414.984		3	8	10
808.935	351.342		3	8	11
690.22	595.547		3	8	12
847.011	468.274		3	8	13
792.834	375.909		3	8	14
793.904	307.441		3	8	15
905.68	210.347		3	8	16
1102.53	222.384		3	8	17
974.387	157.267		3	8	18
1110.11	128.828		3	8	19
1051.25	119.519		3	8	20
974.961	141.359		3	8	21
1122.79	125.491		3	8	22
1043.65	140.444		3	8	23
1102.28	149.478		3	8	24
1098.34	146.864		3	8	25
961.337	152.445		3	8	26
769.227	146.26		3	8	27
959.377	143.312		3	8	28
711.531	171.402		3	8	29
609.953	182.385		3	8	30
209.156	142.844		4	1	1
202.908	143.134		4	1	2
226.288	150.774		4	1	3
220.721	142.067		4	1	4
216.945	140.158		4	1	5
207.015	128.828		4	1	6
193.377	137.192		4	1	7
190.671	150.079		4	1	8
418.747	222.584		4	1	9
298.003	186.426		4	1	10
429.865	228.259		4	1	11
600.564	269.547		4	1	12
717.75	271.327		4	1	13
692.166	263.339		4	1	14
595.551	268.56		4	1	15
561.245	188.926		4	1	16
440.879	230.195		4	1	17
301.451	154.432		4	1	18
385.334	175.973		4	1	19
273.327	147.497		4	1	20
321.889	151.127		4	1	21
353.667	141.654		4	1	22
497.731	152.894		4	1	23
386.443	138.372		4	1	24
417.934	153.625		4	1	25
566.93	174.523		4	1	26
511.284	242.394		4	1	27
494.299	234.281		4	1	28
468.338	303.787		4	1	29
451.413	340.014		4	1	30
446.144	287.212		4	1	31
336.199	240.423		4	1	32
318.931	219.08		4	1	33
263.335	153.185		4	1	34
273.507	145.246		4	1	35
301.828	136.833		4	1	36
315.571	147.343		4	1	37
304.076	142.856		4	1	38
302.727	587.776		4	2	1
275.138	648.452		4	2	2
245.113	563.736		4	2	3
242.269	456.659		4	2	4
183.279	423.71		4	2	5
155.094	458.995		4	2	6
161.193	474.461		4	2	7
196.279	409.908		4	2	8
229.738	289.051		4	2	9
245.28	246.621		4	2	10
229.801	170.928		4	2	11
181.26	155.092		4	2	12
240.027	156.832		4	3	1
253.97	155.679		4	3	2
226.345	187.986		4	3	3
220.334	196.401		4	3	4
277.672	235.686		4	3	5
259.995	212.912		4	3	6
305.973	255.053		4	3	7
372.822	238.942		4	3	8
407.736	182.153		4	3	9
411.075	174.264		4	3	10
346.424	155.391		4	3	11
415.467	170.758		4	3	12
317.981	158.247		4	3	13
329.272	162.567		4	3	14
449.641	153.416		4	3	15
563.254	158.188		4	3	16
946.977	168.366		4	3	17
1024.92	162.799		4	3	18
848.94	155.458		4	3	19
952.236	156.89		4	3	20
665.629	164.603		4	3	21
447.435	161.762		4	3	22
414.335	158.874		4	3	23
556.426	156.436		4	3	24
298.923	159.155		4	3	25
295.974	158.032		4	3	26
307.736	165.853		4	3	27
368.393	184.489		4	3	28
362.933	168.227		4	3	29
398.962	202.16		4	3	30
443.432	166.646		4	3	31
488.856	247.268		4	3	32
455.063	244.758		4	3	33
432.08	253.148		4	3	34
452.4	259.938		4	3	35
345.375	155.967		4	3	36
365.056	188.243		4	3	37
382.856	186.932		4	3	38
388.808	162.257		4	3	39
581.122	187.979		4	3	40
450.663	172.792		4	3	41
500.917	167.138		4	3	42
516.092	161.393		4	3	43
476.835	156.729		4	3	44
423.449	152.297		4	3	45
426.078	139.216		4	3	46
457.237	136.22		4	3	47
558.97	128.741		4	3	48
584.451	135.237		4	3	49
593.532	133.243		4	3	50
542.765	140.4		4	3	51
450.238	132.963		4	3	52
401.97	147.148		4	3	53
326.602	153.035		4	3	54
333.626	171.831		4	3	55
379.291	201.898		4	3	56
454.139	200.006		4	3	57
434.387	187.326		4	3	58
299.152	229.951		4	4	1
339.292	237.205		4	4	2
420.682	312.512		4	4	3
401.12	312.146		4	4	4
357.822	312.766		4	4	5
344.384	325.422		4	4	6
348.447	313.278		4	4	7
324.141	239.862		4	4	8
351.856	229.312		4	4	9
342.877	203.1		4	4	10
379.596	202.728		4	4	11
420.025	199.613		4	4	12
491.94	209.167		4	4	13
504.843	242.884		4	4	14
457.835	249.785		4	4	15
427.307	289.055		4	4	16
329.013	331.666		4	4	17
378.131	191.843		4	5	1
434.839	191.861		4	5	2
400.713	168.637		4	5	3
416.487	174.426		4	5	4
460.475	165.333		4	5	5
492.201	154.908		4	5	6
467.167	156.561		4	5	7
394.134	169.13		4	5	8
353.706	179.404		4	5	9
339.472	199.512		4	5	10
259.508	235.475		4	5	11
257.443	233.392		4	5	12
241.355	219.421		4	5	13
234.646	194.694		4	5	14
207.757	173.934		4	5	15
226.631	255.948		4	5	16
239.687	342.846		4	5	17
212.437	303.333		4	5	18
226.402	368.706		4	5	19
259.973	379.629		4	5	20
285.557	354.272		4	5	21
296.129	312.304		4	5	22
271.332	272.575		4	5	23
228.941	266.795		4	5	24
189.24	241.705		4	5	25
175.769	213.861		4	5	26
191.303	192.363		4	5	27
228.917	175.426		4	5	28
207.258	199.819		4	5	29
300.509	159.816		4	5	30
328.411	168.942		4	5	31
334.327	171.632		4	5	32
340.123	149.429		4	5	33
373.502	157.896		4	5	34
367.095	169.284		4	5	35
397.54	150.168		4	5	36
444.05	162.119		4	5	37
399.705	161.455		4	5	38
491.908	159.799		4	5	39
392.636	171.442		4	5	40
410.128	154.541		4	5	41
375.93	158.84		4	5	42
365.93	163.014		4	5	43
432.594	153.088		4	5	44
444.415	151.822		4	5	45
500.031	157.66		4	5	46
434.353	174.839		4	5	47
383.372	156.519		4	5	48
365.984	169.503		4	5	49
375.316	163.287		4	5	50
352.973	174.699		4	5	51
365.629	158.328		4	5	52
194.643	187.474		4	6	1
231.393	215.494		4	6	2
272.111	213.252		4	6	3
316.323	234.285		4	6	4
509.528	277.409		4	6	5
528.679	262.323		4	6	6
599.866	289.588		4	6	7
705.767	288.37		4	6	8
683.424	450.025		4	6	9
1093.86	609.528		4	6	10
740.102	667.772		4	6	11
870.961	658.827		4	6	12
1060.88	598.75		4	6	13
1113.49	428.665		4	6	14
454.254	165.345		4	7	1
480.763	157.569		4	7	2
430.573	167.243		4	7	3
440.309	162.881		4	7	4
462.98	176.354		4	7	5
481.941	169.997		4	7	6
471.126	184.705		4	7	7
437.238	202.255		4	7	8
382.932	214.29		4	7	9
468.84	224.01		4	7	10
388.589	336.91		4	7	11
413.285	395.152		4	7	12
491.935	394.063		4	7	13
537.739	479.615		4	7	14
652.752	376.012		4	7	15
647.333	394.78		4	7	16
613.692	419.757		4	7	17
681.461	354.142		4	7	18
666.037	234.991		4	7	19
572.903	232.602		4	7	20
507.833	230.766		4	7	21
453.623	244.497		4	7	22
408.552	182.391		4	7	23
330.843	188.038		4	7	24
320.493	192.981		4	7	25
276.212	185.261		4	7	26
287.07	180.557		4	8	1
268.892	159.946		4	8	2
241.003	168		4	8	3
238.85	160.379		4	8	4
224.923	167.843		4	8	5
234.118	167.342		4	8	6
280.094	165.111		4	8	7
218.517	156.615		4	8	8
222.377	172.199		4	8	9
212.45	190.231		4	8	10
234.001	177.02		4	8	11
199.807	192.433		4	8	12
239.139	207.92		4	8	13
247.568	215.909		4	8	14
297.772	223.979		4	8	15
274.469	220.064		4	8	16
280.05	208.874		4	8	17
270.856	251.441		4	8	18
268.75	311.423		4	8	19
205.436	323.726		4	8	20
179.779	352.57		4	8	21
146.972	329.181		4	8	22
140.385	348.488		4	8	23
139.8	287.637		4	8	24
128.769	275.029		4	8	25
134.086	246.973		4	8	26
137.547	220.775		4	8	27
168.935	218.334		4	8	28
167.902	189.826		4	8	29
232.824	185.7		4	8	30
285.149	183.938		4	8	31
263.145	191.934		4	8	32
291.414	171.129		4	9	1
376.414	161.846		4	9	2
391.264	166.471		4	9	3
368.06	164.68		4	9	4
328.628	164.317		4	9	5
265.663	186.646		4	9	6
211.029	219.507		4	9	7
178	274.854		4	9	8
221.951	214.24		4	9	9
254.427	320.743		4	9	10
272.348	428.249		4	9	11
286.378	475.135		4	9	12
387.682	541.425		4	9	13
532.055	458.799		4	9	14
618.598	351.279		4	9	15
681.734	306.789		4	9	16
656.798	283.63		4	9	17
513.6	193.607		4	9	18
445.632	222.425		4	9	19
417.928	338.185		4	9	20
351.201	316.018		4	9	21
354.287	338.025		4	9	22
316.719	185.251		4	9	23
302.553	258.758		4	9	24
316.371	240.426		4	9	25
363.521	194.504		4	9	26
472.006	159.225		4	9	27
454.923	172.191		4	9	28
601.524	160.744		4	9	29
744.07	161.152		4	9	30
845.567	165.303		4	9	31
866.218	161.545		4	9	32
574.831	147.25		4	9	33
435.759	139.994		4	9	34
384.797	148.123		4	9	35
346.763	133.361		4	9	36
456.079	142.095		4	9	37
422.944	147.306		4	9	38
398.444	146.846		4	9	39
234.285	322.013		4	10	1
245.256	352.155		4	10	2
234.251	321.752		4	10	3
221.164	285.739		4	10	4
230.915	263.3		4	10	5
255.685	239.529		4	10	6
265.915	243.289		4	10	7
254.054	234.098		4	10	8
261.274	216.377		4	10	9
286.06	225.695		4	10	10
314.544	216.782		4	10	11
321.132	224.651		4	10	12
284.838	216.487		4	10	13
286.52	211.464		4	10	14
292.997	221.951		4	10	15
290.18	217.827		4	10	16
328.713	209.646		4	10	17
354.296	202.587		4	10	18
297.721	202.876		4	10	19
273.995	205.82		4	10	20
246.668	207.744		4	10	21
208.854	212.31		4	10	22
218.374	229.501		4	10	23
206.812	214.849		4	10	24
361.065	292.009		4	10	25
231.063	248.114		4	10	26
368.497	274.385		4	10	27
292.195	268.054		4	10	28
533.794	329.405		4	10	29
528.354	339.13		4	10	30
553.914	333.468		4	10	31
629.862	371.926		4	10	32
625.4	370.513		4	10	33
584.878	364.585		4	10	34
557.248	337.107		4	10	35
515.697	305.825		4	10	36
463.533	278.749		4	10	37
393.563	252.098		4	10	38
313.717	233.564		4	10	39
539.73	205.513		4	11	1
532.536	207.063		4	11	2
442.166	186.746		4	11	3
305.63	185.183		4	11	4
197.107	205.398		4	11	5
162.23	284.007		4	11	6
167.277	393.233		4	11	7
238.262	488.722		4	11	8
285.192	514.842		4	11	9
321.742	428.912		4	11	10
323.506	323.535		4	11	11
372.74	242.161		4	11	12
477.643	200.368		4	11	13
638.115	193.875		4	11	14
766.179	163.681		4	11	15
790.17	167.535		4	11	16
665.726	172.1		4	11	17
456.136	150.676		4	11	18
271.486	168.215		4	11	19
162.777	201.1		4	12	1
240.24	204.37		4	12	2
300.945	221.142		4	12	3
373.224	218.63		4	12	4
414.432	230.774		4	12	5
496.376	277.902		4	12	6
463.46	377.086		4	12	7
483.621	449.341		4	12	8
478.775	501.113		4	12	9
432.601	487.209		4	12	10
354.023	405.789		4	12	11
317.185	336.325		4	12	12
221.849	286.508		4	12	13
200.056	284.477		4	12	14
230.103	304.572		4	12	15
217.746	314.124		4	12	16
364.624	314.341		4	12	17
416.822	302.523		4	12	18
492.076	136.632		4	13	1
534.478	152.347		4	13	2
519.04	151.028		4	13	3
665.256	146.33		4	13	4
469.475	151.774		4	13	5
494.394	139.079		4	13	6
372.148	131.698		4	13	7
315.902	134.165		4	13	8
258.396	145.787		4	13	9
196.953	145.011		4	13	10
225.376	149.47		4	13	11
182.444	156.822		4	13	12
203.551	170.562		4	13	13
278.168	226.444		4	13	14
267.657	299.842		4	13	15
296.835	381.246		4	13	16
298.087	444.727		4	13	17
295.036	432.985		4	13	18
196.229	392.308		4	13	19
133.933	321.212		4	13	20
109.71	236.518		4	13	21
129.118	190.664		4	13	22
82.279	160.404		4	13	23
70.077	149.336		4	13	24
68.385	145.89		4	13	25
62.48	152.681		4	13	26
62.091	129.422		4	13	27
63.349	132.68		4	13	28
54.736	115.918		4	13	29
68.3077	17.9377		5	1	1
104.921	17.9007		5	1	2
100.167	23.0257		5	1	3
174.542	25.7517		5	1	4
197.082	32.8017		5	1	5
234.437	34.9987		5	1	6
315.15	39.3437		5	1	7
368.05	36.8797		5	1	8
367.236	40.3007		5	1	9
397.017	39.6807		5	1	10
380.289	37.9977		5	1	11
325.779	50.1727		5	1	12
285.487	59.1727		5	1	13
210.958	70.9727		5	1	14
152.252	81.3697		5	1	15
115.098	81.6317		5	1	16
94.6497	89.6207		5	1	17
94.1277	85.0887		5	1	18
94.3397	79.6337		5	1	19
96.0457	71.2197		5	1	20
87.1107	67.8397		5	1	21
137.108	53.1217		5	1	22
260.11	94.2337		5	2	1
369.34	89.7987		5	2	2
446.132	109.505		5	2	3
450.379	112.517		5	2	4
423.869	116.157		5	2	5
453.441	111.714		5	2	6
588.221	133.882		5	2	7
605.463	128.251		5	2	8
569.006	128.913		5	2	9
663.211	130.663		5	2	10
650.8	153.061		5	2	11
651.106	201.155		5	2	12
517.863	340.124		5	2	13
579.701	303.429		5	2	14
484.616	352.786		5	2	15
485.637	333.767		5	2	16
432.795	265.462		5	2	17
276.315	177.15		5	2	18
218.643	134.744		5	2	19
213.762	152.78		5	2	20
217.142	138.268		5	2	21
211.366	162.243		5	2	22
238.079	152.1		5	2	23
199.258	175.28		5	2	24
242.853	131.542		5	2	25
331.632	85.9327		5	3	1
333.926	82.8017		5	3	2
189.819	90.4257		5	3	3
223.63	88.3187		5	3	4
109.4	79.0297		5	3	5
111.323	81.0917		5	3	6
105.922	87.6557		5	3	7
149.374	87.2667		5	3	8
189.957	91.4607		5	3	9
195.935	115.017		5	3	10
169.154	127.979		5	3	11
124.644	171.161		5	3	12
82.6967	209.166		5	3	13
72.3717	220.261		5	3	14
74.7627	212.079		5	3	15
67.5737	177.777		5	3	16
79.8437	150.815		5	3	17
86.8187	142.629		5	3	18
114.557	136.455		5	3	19
114.787	195.567		5	3	20
138.866	195.065		5	3	21
171.746	190.826		5	3	22
206.412	181.692		5	3	23
216.879	156.385		5	3	24
197.554	105.907		5	3	25
160.788	104.508		5	3	26
129.468	94.1347		5	3	27
105.457	87.4227		5	3	28
93.0977	93.0807		5	3	29
84.9397	95.4127		5	3	30
95.0067	89.8767		5	3	31
111.786	94.3377		5	3	32
172.861	92.1617		5	3	33
171.239	97.6007		5	3	34
185.105	92.0617		5	3	35
182.88	84.5937		5	3	36
129.596	93.2307		5	3	37
157.846	86.5017		5	3	38
89.5487	84.6817		5	3	39
129.728	86.4717		5	3	40
85.5827	85.2787		5	3	41
93.9997	86.2447		5	3	42
109.167	90.9017		5	3	43
90.0767	90.2667		5	3	44
176.217	100.959		5	3	45
157.507	99.8027		5	3	46
203.705	90.7497		5	3	47
188.141	95.0687		5	3	48
152.008	92.8257		5	3	49
172.317	87.5857		5	3	50
93.1777	100.822		5	3	51
155.232	93.5387		5	3	52
99.7527	102.971		5	3	53
95.7277	86.7817		5	3	54
141.488	92.2237		5	3	55
153.689	81.1917		5	3	56
194.02	89.9367		5	3	57
201.841	94.4927		5	3	58
248.312	99.9307		5	3	59
163.968	81.5337		5	3	60
226.972	88.2927		5	3	61
141.329	89.5977		5	3	62
141.63	82.9477		5	3	63
113.4	91.3337		5	3	64
94.6437	90.9647		5	3	65
122.554	92.8477		5	3	66
136.534	93.2817		5	3	67
144.166	87.1397		5	3	68
165.725	90.3327		5	3	69
193.92	88.5547		5	3	70
207.258	82.2507		5	3	71
229.217	92.0227		5	3	72
228.332	83.2257		5	3	73
243.198	98.3927		5	3	74
269.111	103.392		5	3	75
293.543	126.748		5	3	76
298.106	157.386		5	3	77
297.94	206.516		5	3	78
300.673	213.574		5	3	79
318.325	167.253		5	3	80
265.967	176.431		5	3	81
219.21	131.103		5	3	82
172.284	108.281		5	3	83
137.604	88.7967		5	3	84
144.163	85.3267		5	3	85
143.113	73.0447		5	3	86
134.356	58.3177		5	3	87
148.429	56.1407		5	3	88
152.846	58.0137		5	3	89
154.257	59.2517		5	3	90
159.573	63.4487		5	3	91
172.67	57.5407		5	3	92
177.222	53.5577		5	3	93
181.118	55.2577		5	3	94
194.441	54.5547		5	3	95
151.893	27.2997		5	4	1
203.33	41.1167		5	4	2
230.085	45.2927		5	4	3
267.318	50.4497		5	4	4
245.048	61.1457		5	4	5
228.924	69.7457		5	4	6
206.788	104.947		5	4	7
173.185	124.897		5	4	8
145.315	131.756		5	4	9
148.924	119.879		5	4	10
188.391	95.9797		5	4	11
197.014	65.9537		5	4	12
213.634	64.0207		5	4	13
239.731	51.7787		5	4	14
197.584	66.1407		5	4	15
137.275	66.7297		5	4	16
100.95	65.0757		5	4	17
79.9087	68.1637		5	4	18
62.5917	54.0017		5	4	19
66.4467	49.6957		5	4	20
77.7027	32.8307		5	4	21
87.0647	35.5897		5	4	22
113.563	39.5377		5	4	23
130.825	37.7427		5	4	24
147.026	33.0967		5	4	25
153.024	44.6457		5	4	26
146.838	53.6267		5	4	27
143.802	56.0257		5	4	28
147.725	60.1447		5	4	29
132.351	123.549		5	5	1
124.68	133.832		5	5	2
114.342	127.284		5	5	3
116.469	121.745		5	5	4
98.0407	127.557		5	5	5
131.569	132.627		5	5	6
156.583	142.378		5	5	7
187.889	147.253		5	5	8
199.755	138.031		5	5	9
223.544	137.554		5	5	10
199.205	147.389		5	5	11
220.574	151.081		5	5	12
243.263	152.105		5	5	13
270.187	155.2		5	5	14
267.756	178.911		5	5	15
250.078	198.652		5	5	16
190.86	204.089		5	5	17
170.713	200.793		5	5	18
151.236	199.641		5	5	19
153.532	187.462		5	5	20
155.989	167.611		5	5	21
186.972	169.683		5	5	22
157.484	161.892		5	5	23
167.796	155.17		5	5	24
213.999	159.798		5	5	25
244.816	161.224		5	5	26
258.662	186.716		5	5	27
211.169	184.65		5	5	28
151.935	198.677		5	5	29
168.588	313.677		5	5	30
132.343	354.855		5	5	31
152.25	460.176		5	5	32
149.642	594.116		5	5	33
128.46	589.58		5	5	34
93.8917	459.405		5	5	35
79.6327	275.892		5	5	36
60.5507	211.161		5	5	37
56.4587	158.599		5	5	38
63.8057	164.335		5	5	39
59.1617	142.3		5	5	40
60.2957	132.314		5	5	41
53.3167	131.446		5	5	42
54.2597	112.434		5	5	43
58.0367	122.802		5	5	44
45.8607	146.878		5	6	1
64.0637	206.158		5	6	2
88.1547	199.476		5	6	3
97.0377	173.826		5	6	4
105.085	93.6967		5	6	5
111.894	50.3327		5	6	6
125.711	42.8827		5	6	7
122.791	51.6757		5	6	8
143.229	28.8817		5	6	9
116.994	22.4817		5	6	10
126.835	10.0787		5	6	11
108.353	13.4757		5	6	12
73.7997	5.36867		5	6	13
75.8747	8.44167		5	6	14
44.6667	8.08767		5	6	15
60.8237	6.68867		5	6	16
41.0527	8.25867		5	6	17
48.2417	0		5	6	18
67.0687	5.60767		5	6	19
60.4677	4.20467		5	6	20
60.4227	8.82067		5	6	21
65.7417	1.71167		5	6	22
58.5817	0		5	6	23
58.1517	0		5	6	24
65.0577	0		5	6	25
86.6317	3.10467		5	6	26
105.434	18.0807		5	6	27
120.568	29.5937		5	6	28
127.946	0		5	7	1
122.622	0		5	7	2
118.839	0		5	7	3
96.6717	0		5	7	4
126.925	0		5	7	5
100.572	0		5	7	6
127.609	0		5	7	7
141.221	0		5	7	8
198.03	0		5	7	9
227.957	0		5	7	10
272.414	0		5	7	11
279.967	0		5	7	12
273.905	0		5	7	13
248.661	0		5	7	14
209.165	4.91967		5	7	15
198.711	5.23867		5	7	16
140.426	5.38367		5	7	17
112.232	23.0887		5	7	18
108.132	26.1407		5	7	19
89.9007	47.3847		5	7	20
77.0127	83.7437		5	7	21
109.343	71.9907		5	7	22
150.688	86.1677		5	7	23
121.19	86.6157		5	7	24
192.26	91.9347		5	7	25
208.09	107.383		5	7	26
197.811	42.7457		5	7	27
221.278	44.2897		5	7	28
225.007	12.6817		5	7	29
195.306	4.42767		5	7	30
132.287	10.3757		5	7	31
142.594	0.168669		5	7	32
91.5787	7.89267		5	7	33
87.4967	0		5	7	34
77.0797	10.1017		5	7	35
81.3157	11.9417		5	7	36
89.9677	14.0197		5	7	37
91.6137	13.9457		5	7	38
84.4337	17.9987		5	7	39
89.1187	25.3667		5	7	40
125.469	38.7237		5	7	41
105.023	24.0477		5	7	42
133.837	34.3847		5	7	43
155.665	84.9217		5	7	44
155.254	141.983		5	7	45
157.997	170.6		5	7	46
143.541	195.266		5	7	47
132.475	191.09		5	7	48
144.449	127.76		5	7	49
169.558	83.2047		5	7	50
180.826	61.6257		5	7	51
180.474	43.1597		5	7	52
160.082	16.9397		5	8	1
172.395	17.9467		5	8	2
143.697	26.1577		5	8	3
110.065	13.9517		5	8	4
78.1787	8.66267		5	8	5
86.3797	20.6647		5	8	6
59.0847	23.5287		5	8	7
58.6697	22.4507		5	8	8
58.8847	25.3507		5	8	9
58.9337	30.9447		5	8	10
53.6137	38.5157		5	8	11
41.8177	44.7967		5	8	12
37.6657	78.7847		5	8	13
39.5687	86.3647		5	8	14
52.4617	79.2497		5	8	15
59.6517	95.4387		5	8	16
73.7207	81.6577		5	8	17
92.5067	75.6157		5	8	18
93.1117	76.4167		5	8	19
97.0147	91.4977		5	8	20
109.774	144.631		5	8	21
141.932	211.058		5	8	22
110.81	228.495		5	8	23
116.433	224.798		5	8	24
136.682	185.367		5	8	25
131.698	136.461		5	8	26
168.173	76.4957		5	8	27
194.337	43.0937		5	8	28
222.156	48.5957		5	8	29
224.569	31.6387		5	8	30
230.568	31.9737		5	8	31
211.317	46.8587		5	8	32
166.655	40.0457		5	8	33
122.774	39.5377		5	8	34
121.702	31.3757		5	8	35
103.503	30.8827		5	8	36
95.0777	34.0967		5	8	37
84.4007	28.0737		5	8	38
128.225	33.9647		5	8	39
154.383	27.2737		5	8	40
157.143	24.7357		5	8	41
148.776	29.4357		5	8	42
164.374	38.7227		5	8	43
147.416	43.0587		5	8	44
141.684	40.1157		5	8	45
119.421	37.0447		5	8	46
96.4827	66.6597		5	8	47
93.4657	71.0647		5	8	48
94.9037	71.5807		5	8	49
107.317	58.3287		5	8	50
123.591	46.2677		5	8	51
137.477	44.3097		5	8	52
154.549	38.5197		5	8	53
170.121	46.6377		5	8	54
167.045	35.8517		5	8	55
187.219	30.3747		5	8	56
173.12	26.6417		5	8	57
168.024	24.6907		5	8	58
163	26.2887		5	8	59
157.861	17.4607		5	8	60
302.481	75.3247		5	9	1
315.772	72.4177		5	9	2
302.817	70.0327		5	9	3
282.338	59.4777		5	9	4
321.529	66.7787		5	9	5
244.364	64.4017		5	9	6
313.145	69.0417		5	9	7
178.397	55.5417		5	9	8
133.052	50.8207		5	9	9
158.682	44.1547		5	9	10
69.8697	44.5027		5	9	11
69.2427	42.8507		5	9	12
55.7927	48.7027		5	9	13
56.2527	44.3837		5	9	14
55.3047	42.1127		5	9	15
71.3727	52.3267		5	9	16
78.3197	50.9417		5	9	17
74.8467	45.3847		5	9	18
88.4777	54.4747		5	9	19
86.4937	69.1247		5	9	20
97.0787	69.8567		5	9	21
100.819	79.9237		5	9	22
91.1287	74.0567		5	9	23
98.1727	115.386		5	9	24
76.0647	111.452		5	9	25
80.1637	223.966		5	9	26
59.1587	269.548		5	9	27
63.6487	296.784		5	9	28
41.6167	323.129		5	9	29
34.8147	300.824		5	9	30
46.5137	113.955		5	9	31
34.3887	204.177		5	9	32
26.0887	97.1287		5	9	33
27.7217	55.9077		5	9	34
23.2387	46.9457		5	9	35
21.0027	36.0287		5	9	36
24.5717	38.6887		5	9	37
23.7927	43.0677		5	9	38
23.9627	33.0667		5	9	39
21.5827	39.4597		5	9	40
21.9057	37.7727		5	9	41
27.6497	29.7317		5	9	42
25.3477	36.2597		5	9	43
31.3347	29.7467		5	9	44
41.7027	45.9777		5	9	45
42.5267	50.3387		5	9	46
48.1227	56.9067		5	9	47
229.538	84.5817		5	10	1
261.182	81.9917		5	10	2
165.972	80.3867		5	10	3
277.945	82.6087		5	10	4
229.014	75.8417		5	10	5
173.438	81.6697		5	10	6
134.383	83.2107		5	10	7
118.031	81.8767		5	10	8
136.549	88.9447		5	10	9
195.527	118.341		5	10	10
234.428	142.197		5	10	11
263.962	156.961		5	10	12
289.806	234.393		5	10	13
252.502	235.197		5	10	14
186.929	196.702		5	10	15
197.614	210.21		5	10	16
127.124	154.726		5	10	17
95.9087	108.017		5	10	18
98.3387	88.4287		5	10	19
132.659	94.2717		5	10	20
157.099	85.7407		5	10	21
125.452	90.5027		5	10	22
111.309	84.4467		5	10	23
137.926	92.2887		5	10	24
95.8777	72.4787		5	10	25
75.6747	74.2527		5	10	26
55.5587	69.5067		5	10	27
52.7077	87.7277		5	10	28
51.9507	81.5987		5	10	29
68.0417	85.2607		5	10	30
117.897	89.9167		5	10	31
107.039	80.8417		5	10	32
137.761	89.8257		5	10	33
160.783	84.8667		5	10	34
163.378	90.4017		5	10	35
157.232	90.6877		5	10	36
191.37	85.5217		5	10	37
129.447	81.8247		5	10	38
111.59	82.6867		5	10	39
118.518	86.8937		5	10	40
131.171	95.1957		5	10	41
137.195	98.2677		5	10	42
137.391	101.982		5	10	43
119.458	99.4367		5	10	44
48.3637	156.445		5	11	1
54.6647	166.349		5	11	2
58.1637	159.529		5	11	3
60.1367	188.624		5	11	4
80.2127	243.196		5	11	5
99.9597	328.733		5	11	6
101.853	355.606		5	11	7
109.544	328.999		5	11	8
122.339	254.518		5	11	9
120.482	191.782		5	11	10
104.449	156.748		5	11	11
160.407	199.151		5	11	12
116.721	137.758		5	11	13
139.649	128.448		5	11	14
169.816	129.776		5	11	15
244.955	141.732		5	11	16
201.738	138.888		5	11	17
198.642	135.681		5	11	18
177.143	154.204		5	11	19
169.258	140.318		5	11	20
168.535	167.845		5	11	21
149.306	136.742		5	11	22
155.443	154.479		5	11	23
155.953	191.961		5	11	24
244.423	178.918		5	11	25
277.756	151.777		5	11	26
311.8	188.075		5	11	27
316.282	177.6		5	11	28
314.161	139.493		5	11	29
446.094	122.404		5	11	30
302.127	125.72		5	11	31
335.203	112.952		5	11	32
315.553	111.633		5	11	33
291.544	97.8657		5	11	34
273.776	116.192		5	11	35
216.42	115.314		5	11	36
167.886	119.659		5	11	37
168.635	110.336		5	11	38
192.961	108.168		5	11	39
179.115	102.84		5	11	40
214.677	101.043		5	11	41
218.574	103.559		5	11	42
207.775	105.606		5	11	43
147.21	116.738		5	11	44
109.931	111.537		5	11	45
95.0367	114.911		5	11	46
78.9147	109.061		5	11	47
80.5627	103.206		5	11	48
83.1987	102.632		5	11	49
85.7657	101.43		5	11	50
94.7597	101.078		5	11	51
107.979	101.854		5	11	52
130.026	106.104		5	11	53
166.132	111.625		5	11	54
213.604	107.81		5	11	55
239.925	104.269		5	11	56
231.492	106.48		5	11	57
202.369	109.86		5	11	58
161.421	111.013		5	11	59
369.757	487.961		6	1	1
520.973	560.296		6	1	2
629.478	537.59		6	1	3
626.133	466.592		6	1	4
660.763	296.399		6	1	5
699.422	224.52		6	1	6
560.6	121.298		6	1	7
445.908	101.62		6	1	8
371.233	97.211		6	1	9
292.786	243.419		6	2	1
392.716	277.365		6	2	2
478.82	298.39		6	2	3
505.589	242.98		6	2	4
501.965	208.643		6	2	5
517.72	229.471		6	2	6
433.093	168.819		6	2	7
365.971	227.671		6	2	8
294.753	361.631		6	2	9
240.494	534.952		6	2	10
221.547	656.987		6	2	11
225.882	642.87		6	2	12
266.362	518.928		6	2	13
328.925	359.79		6	2	14
418.972	521.126		6	2	15
422.808	202.907		6	2	16
490.542	153.701		6	2	17
532.336	138.942		6	2	18
746.525	136.705		6	2	19
575.198	100.801		6	2	20
741.42	93.333		6	2	21
821.027	85.555		6	2	22
722.223	91.649		6	2	23
785.719	78.79		6	2	24
651.772	72.39		6	2	25
608.122	91.331		6	2	26
694.474	85.418		6	2	27
482.427	79.155		6	2	28
449.652	79.425		6	2	29
605.713	74.901		6	2	30
429.443	78.126		6	2	31
409.051	92.985		6	2	32
480.269	97.488		6	2	33
414.638	106.085		6	2	34
472.896	95.882		6	2	35
455.624	112.121		6	2	36
458.154	154.473		6	2	37
454.767	144.008		6	2	38
446.844	400.206		6	2	39
504.763	234.528		6	2	40
426.056	437.668		6	2	41
431.469	461.122		6	2	42
379.49	320.191		6	2	43
231.106	170.616		6	3	1
274.418	215.007		6	3	2
339.25	378.804		6	3	3
440.884	606.354		6	3	4
540.975	783.533		6	3	5
755.492	557.363		6	3	6
663.083	754.45		6	3	7
722.78	588.601		6	3	8
706.711	388.862		6	3	9
649.921	223.16		6	3	10
264.919	28.662		6	4	1
332.258	27.571		6	4	2
362.375	42.509		6	4	3
356.017	55.009		6	4	4
360.711	57.899		6	4	5
305.138	64.602		6	4	6
219.325	62.7		6	4	7
143.556	59.163		6	4	8
98.8662	53.415		6	4	9
84.5892	45.438		6	4	10
100.822	46.47		6	4	11
160.253	35.235		6	4	12
266.834	32.721		6	4	13
378.226	41.607		6	4	14
482.331	38.008		6	4	15
500.142	45.502		6	4	16
460.557	44.75		6	4	17
371.053	40.19		6	4	18
276.418	51.606		6	4	19
201.395	51.742		6	4	20
158.209	56.022		6	4	21
147.881	69.68		6	4	22
168.196	79.333		6	4	23
173.38	93.978		6	4	24
204.275	99.039		6	4	25
298.899	101.812		6	4	26
358.576	98.141		6	4	27
481.518	62.276		6	4	28
499.847	87.466		6	4	29
583.366	72.903		6	4	30
682.098	88.507		6	4	31
664.022	93.376		6	4	32
583.518	88.435		6	4	33
449.143	103.661		6	4	34
449.984	119.936		6	4	35
486.728	115.735		6	4	36
343.007	143.5		6	4	37
402.853	167.801		6	4	38
417.5	152.078		6	4	39
378.735	279.832		6	4	40
353.581	315.868		6	4	41
351.879	301.175		6	4	42
365.912	334.063		6	4	43
440.079	333.823		6	4	44
395.544	240.814		6	4	45
366.254	252.606		6	4	46
414.938	289.141		6	4	47
326.109	240.202		6	4	48
488.89	209.615		6	4	49
390.567	218.376		6	4	50
418.411	147.239		6	4	51
364.212	130.078		6	4	52
342.114	108.987		6	4	53
564.534	189.543		6	5	1
513.323	278.747		6	5	2
486.128	392.087		6	5	3
653.715	472.804		6	5	4
489.818	485.21		6	5	5
649.655	413.356		6	5	6
578.329	339.73		6	5	7
630.458	216.2		6	5	8
616.744	168.919		6	5	9
570.677	138.015		6	5	10
145.072	140.716		6	6	1
220.424	197.544		6	6	2
317.946	317.599		6	6	3
417.735	404.986		6	6	4
521.519	423.808		6	6	5
602.859	331.541		6	6	6
620.367	233.639		6	6	7
722.169	335.558		6	6	8
627.017	231.355		6	6	9
539.89	204.711		6	6	10
693.763	202.324		6	6	11
452.361	226.942		6	6	12
485.577	127.802		6	6	13
383.351	152.415		6	7	1
476.645	145.633		6	7	2
591.906	140.697		6	7	3
597.61	115.256		6	7	4
553.293	108.631		6	7	5
531.456	127.455		6	7	6
375.774	120.405		6	7	7
284.133	257.255		6	7	8
276.676	318.416		6	7	9
191.68	383.704		6	7	10
163.5	430.043		6	7	11
272.592	413.479		6	7	12
292.159	330.726		6	7	13
366.738	199.896		6	7	14
441.336	172.67		6	7	15
463.312	79.534		6	7	16
518.778	92.957		6	7	17
713.582	40.311		6	7	18
802.828	80.901		6	7	19
1018.68	33.574		6	7	20
964.953	37.195		6	7	21
1061.22	16.495		6	7	22
926.222	9.08403		6	7	23
815.741	0.649034		6	7	24
823.708	0		6	7	25
829.776	149.755		6	8	1
872.525	170.217		6	8	2
824.83	188.685		6	8	3
726.753	223.387		6	8	4
659.803	256.437		6	8	5
643.695	235.183		6	8	6
811.732	131.77		6	8	7
680.598	329.322		6	8	8
709.368	315.249		6	8	9
602.734	260.221		6	8	10
581.083	311.002		6	8	11
765.851	356.557		6	8	12
723.233	387.375		6	8	13
751.63	474.682		6	8	14
713.054	551.253		6	8	15
751.983	477.274		6	8	16
687.017	485.608		6	8	17
762.653	392.758		6	8	18
734.492	351.507		6	8	19
774.493	277.913		6	8	20
836.127	235.749		6	8	21
858.873	177.763		6	8	22
374.639	822.84		6	9	1
440.634	1027.22		6	9	2
492.547	770.264		6	9	3
486.713	1030.78		6	9	4
442.633	642.869		6	9	5
519.191	363.247		6	9	6
550.874	360.388		6	9	7
663.631	307.801		6	9	8
704.096	334.617		6	9	9
720.095	291.909		6	9	10
648.771	262.467		6	9	11
662.488	291.841		6	9	12
587.214	301.422		6	9	13
720.442	283.907		6	9	14
257.456	228.07		6	10	1
360.899	273.35		6	10	2
605.886	374.576		6	10	3
723.431	474.888		6	10	4
874.328	564.41		6	10	5
886.856	602.281		6	10	6
949.468	575.412		6	10	7
75.0952	200.994		6	11	1
167.341	256.331		6	11	2
292.253	300.29		6	11	3
385.137	319.558		6	11	4
388.062	299.764		6	11	5
382.832	249.469		6	11	6
266.263	221.959		6	11	7
198.171	159.846		6	11	8
181.389	126.208		6	11	9
172.487	101.741		6	11	10
225.005	119.763		6	11	11
270.92	120.467		6	11	12
342.999	118.527		6	11	13
407.137	129.548		6	11	14
498.431	156.361		6	11	15
549.79	228.515		6	11	16
549.567	264.281		6	11	17
528.359	319.151		6	11	18
484.995	320.419		6	11	19
480.175	279.734		6	11	20
521.609	170.311		6	11	21
474.699	147.062		6	11	22
473.967	143.831		6	11	23
350.311	113.396		6	11	24
212.074	226.872		6	12	1
246.961	415.293		6	12	2
269.113	656.602		6	12	3
251.886	830.376		6	12	4
246.619	905.964		6	12	5
311.557	827.657		6	12	6
444.581	678.148		6	12	7
582.756	521.835		6	12	8
654.428	353.447		6	12	9
633.933	317.327		6	12	10
517.436	453.579		6	12	11
395.881	718.585		6	12	12
363.849	1246.93		6	12	13
334.77	816.447		6	12	14
264.507	1572.86		6	12	15
310.05	833.317		6	12	16
372.282	1162.99		6	12	17
410.99	1361.09		6	12	18
331.306	1303.14		6	12	19
350.205	1191.66		6	12	20
361.788	865.929		6	12	21
301.389	1184.77		6	12	22
426.628	527.005		6	12	23
387.957	905.279		6	12	24
478.609	681.259		6	12	25
539.685	285.125		6	12	26
627.872	238.087		6	12	27
656.811	207.477		6	12	28
710.135	179.034		6	12	29
700.477	168.499		6	12	30
630.251	161.427		6	12	31
546.845	138.427		6	12	32
505.995	126.947		6	12	33
534.109	137.175		6	12	34
529.762	143.023		6	12	35
564.921	139.722		6	12	36
555.503	163.049		6	12	37
469.498	168.43		6	12	38
345.639	600.487		6	13	1
409.922	611.498		6	13	2
442.244	597.767		6	13	3
407.424	669.892		6	13	4
523.576	581.158		6	13	5
551.764	439.617		6	13	6
569.392	359.845		6	13	7
596.558	292.477		6	13	8
650.109	253.121		6	13	9
721.056	233.867		6	13	10
707.502	220.084		6	13	11
715.934	212.326		6	13	12
846.368	216.76		6	13	13
711.851	217.818		6	13	14
783.883	210.502		6	13	15
869.187	205.448		6	13	16
929.933	182.889		6	13	17
24.7486	105.264		7	1	1
34.4496	118.69		7	1	2
36.3196	164.958		7	1	3
40.0306	250.034		7	1	4
56.5546	291.843		7	1	5
144.572	311.055		7	1	6
256.398	330.753		7	1	7
262.586	262.796		7	1	8
410.806	184.106		7	1	9
506.758	145.059		7	1	10
544.688	83.5997		7	1	11
545.294	61.4277		7	1	12
424.612	50.7937		7	1	13
346.983	51.9897		7	1	14
393.329	35.2257		7	1	15
391.856	26.9507		7	1	16
352.997	14.0697		7	1	17
337.202	11.7177		7	1	18
430.804	15.1897		7	1	19
441.692	3.44573		7	1	20
517.596	37.4277		7	1	21
526.565	22.2967		7	1	22
559.765	30.4197		7	1	23
439.206	39.6257		7	1	24
222.839	110.801		7	2	1
281.318	125.274		7	2	2
326.132	127.157		7	2	3
337.401	166.592		7	2	4
351.231	445.358		7	2	5
425.516	451.068		7	2	6
406.701	397.235		7	2	7
376.671	506.277		7	2	8
390.036	291.448		7	2	9
392.021	110.146		7	2	10
278.395	194.593		7	2	11
268.04	62.3607		7	2	12
306.641	188.502		7	2	13
272.664	56.1317		7	2	14
282.842	60.9107		7	2	15
320.312	50.7257		7	2	16
293.183	40.5467		7	2	17
270.646	48.0937		7	2	18
265.021	41.8737		7	2	19
296.061	41.4417		7	2	20
400.233	36.3797		7	2	21
522.288	26.8927		7	2	22
706.391	33.8267		7	2	23
824.785	29.1477		7	2	24
978.352	32.3257		7	2	25
895.764	40.0817		7	2	26
845.957	43.3977		7	2	27
668.198	41.2407		7	2	28
503.382	44.4017		7	2	29
438.281	57.0937		7	2	30
386.96	48.1067		7	2	31
336.423	51.0927		7	2	32
384.405	62.6007		7	2	33
382.778	50.3367		7	2	34
350.699	56.9007		7	2	35
304.698	42.9837		7	2	36
352.683	48.5737		7	2	37
262.831	41.2907		7	2	38
301.14	43.3137		7	2	39
370.345	37.1177		7	2	40
376.402	27.1867		7	2	41
395.813	38.1697		7	2	42
364.413	37.5647		7	2	43
426.132	48.4157		7	2	44
429.822	40.5567		7	2	45
414.88	48.9087		7	2	46
360.475	89.6037		7	3	1
359.355	97.9797		7	3	2
331.4	96.9207		7	3	3
380.07	99.8757		7	3	4
313.923	110.335		7	3	5
382.094	124.922		7	3	6
404.407	129.521		7	3	7
500.912	148.224		7	3	8
604.752	149.593		7	3	9
710.957	184.894		7	3	10
703.469	174.477		7	3	11
724.04	204.818		7	3	12
663.966	224.179		7	3	13
580.121	291.809		7	3	14
502.687	353.283		7	3	15
472.993	413.16		7	3	16
425.735	512.551		7	3	17
440.482	551.261		7	3	18
520.437	522.731		7	3	19
688.959	411.826		7	3	20
667.244	350.135		7	3	21
852.156	225.442		7	3	22
334.262	219.024		7	4	1
383.178	270.574		7	4	2
397.184	172.216		7	4	3
387.585	164.155		7	4	4
362.812	68.9707		7	4	5
316.987	79.9777		7	4	6
325.38	75.0187		7	4	7
345.117	63.2747		7	4	8
413.921	61.3127		7	4	9
427.343	56.8837		7	4	10
423.443	62.3367		7	4	11
361.764	47.8627		7	4	12
309.731	57.8247		7	4	13
251.438	61.7247		7	4	14
248.955	87.4137		7	4	15
237.948	59.5907		7	4	16
329.423	194.511		7	4	17
318.693	192.163		7	4	18
316.368	191.926		7	4	19
274.056	242.981		7	4	20
224.475	211.914		7	4	21
148.745	116.424		7	4	22
280.266	108.406		7	5	1
299.317	91.8037		7	5	2
245.735	117.108		7	5	3
248.27	96.5457		7	5	4
277.376	96.9157		7	5	5
282.78	95.1697		7	5	6
315.145	77.0747		7	5	7
378.941	91.5217		7	5	8
446.635	103.083		7	5	9
474.193	110.93		7	5	10
591.913	139.343		7	5	11
626.401	182.722		7	5	12
650.248	234.05		7	5	13
733.396	309.312		7	5	14
714.499	422.255		7	5	15
725.837	472.606		7	5	16
739.562	549.114		7	5	17
622.873	681.607		7	5	18
736.241	736.67		7	5	19
628.543	739.846		7	5	20
579.665	839.829		7	5	21
598.329	843.55		7	5	22
583.38	723.139		7	5	23
553.019	559.198		7	5	24
789.565	299.249		7	6	1
854.128	280.122		7	6	2
871.072	173.712		7	6	3
873.33	111.922		7	6	4
750.781	103.376		7	6	5
786.958	109.114		7	6	6
820.443	97.5047		7	6	7
818.033	91.7197		7	6	8
808.95	99.4777		7	6	9
778.396	112.479		7	6	10
787.182	139.939		7	6	11
935.42	165.04		7	6	12
1112.9	178.215		7	6	13
1250.12	176.119		7	6	14
1239.42	194.943		7	6	15
1079.63	206.684		7	6	16
882.663	196.847		7	6	17
789.79	189.662		7	6	18
779.503	207.517		7	6	19
1009.17	417.844		7	6	20
925.159	316.298		7	6	21
918.083	497.969		7	6	22
871.462	474.169		7	6	23
789.608	494.964		7	6	24
668.406	294.752		7	6	25
575.857	248.443		7	6	26
528.758	242.612		7	6	27
578.48	248.689		7	6	28
580.277	250.364		7	6	29
598.652	287.387		7	6	30
650.325	383.781		7	6	31
581.414	279.924		7	6	32
757.279	486.53		7	6	33
931.04	450.663		7	6	34
902.778	491.992		7	6	35
942.924	313.784		7	6	36
991.196	433.297		7	6	37
650.668	144.252		7	7	1
654.661	171.742		7	7	2
787.799	286.312		7	7	3
804.675	264.945		7	7	4
697.785	302.324		7	7	5
696.039	382.476		7	7	6
750.639	388.748		7	7	7
675.573	288.602		7	7	8
613.076	264.65		7	7	9
579.794	176.449		7	7	10
570.324	157.149		7	7	11
576.971	130.523		7	7	12
589.948	106.491		7	7	13
583.283	101.428		7	7	14
542.375	92.1937		7	7	15
519.961	94.9017		7	7	16
478.441	84.6897		7	7	17
420.738	83.6337		7	7	18
368.014	69.3097		7	7	19
354.251	74.9237		7	7	20
394.067	66.8497		7	7	21
392.388	56.6247		7	7	22
598.959	116.232		7	8	1
517.593	99.4647		7	8	2
506.518	99.6307		7	8	3
535.676	91.4677		7	8	4
530.764	123.105		7	8	5
510.992	127.635		7	8	6
521.632	169.058		7	8	7
551.33	172.876		7	8	8
592.868	221.247		7	8	9
608.862	389.396		7	8	10
649.031	449.749		7	8	11
568.279	493.477		7	8	12
513.987	543.375		7	8	13
471.34	514.549		7	8	14
478.359	292.202		7	8	15
471.863	218.69		7	8	16
533.538	256.449		7	8	17
527.728	209.112		7	8	18
532.103	191.569		7	8	19
590	186.17		7	8	20
638.069	249.44		7	9	1
534.65	227.544		7	9	2
706.286	255.712		7	9	3
496.065	244.909		7	9	4
506.573	253.022		7	9	5
514.132	215.599		7	9	6
563.919	201.831		7	9	7
644.872	228.091		7	9	8
715.086	223.815		7	9	9
788.296	241.955		7	9	10
754.598	240.599		7	9	11
709.196	255.814		7	9	12
611.249	277.975		7	9	13
701.612	295.624		7	9	14
739.44	298.309		7	9	15
1009.63	358.816		7	9	16
1002.84	299.801		7	9	17
1036.25	309.283		7	9	18
961.814	302.433		7	9	19
812.243	349.311		7	9	20
626.396	337.77		7	9	21
[truncated: 12,702 more rows]

## Sheet: ATMATRDNAPk tKO
AtmAtrDNAPk triple KO, 2 biological repeats
Red (IHO1)	Green (DMC1)		cell	axis fragment	pixel position along axis fragment
105.821	175.373		1	1	1
146.409	138.616		1	1	2
201.228	75.6468		1	1	3
231.235	38.6448		1	1	4
266.514	28.6348		1	1	5
325.077	15.3858		1	1	6
378.101	4.82783		1	1	7
443.615	6.30583		1	1	8
485.301	17.2248		1	1	9
469.478	36.0248		1	1	10
409.965	33.4588		1	1	11
354.589	102.543		1	1	12
329.148	302.248		1	1	13
339.391	576.472		1	1	14
356.448	753.524		1	1	15
338.513	670.526		1	1	16
298.093	406.017		1	1	17
254.961	166.182		1	1	18
225.619	54.3758		1	1	19
209.051	36.4868		1	1	20
179.155	20.2868		1	1	21
140.501	8.15283		1	1	22
105.124	5.59683		1	1	23
83.2048	0		1	1	24
91.6308	0		1	1	25
112.78	0		1	1	26
133.489	0		1	1	27
172.009	0		1	1	28
234.42	293.896		1	2	1
327.861	314.532		1	2	2
457.607	329.287		1	2	3
513.614	329.333		1	2	4
779.401	360.657		1	2	5
950.046	374.05		1	2	6
992.592	370.497		1	2	7
994.777	383.731		1	2	8
924.258	414.584		1	2	9
952.585	412.22		1	2	10
1090.81	430.423		1	2	11
1297.02	523.269		1	2	12
926.832	761.023		1	2	13
857.241	942.738		1	2	14
888.155	1324.56		1	2	15
868.981	1562.58		1	2	16
757.327	1392.87		1	2	17
911.056	1461.39		1	2	18
854.243	1043.79		1	2	19
642.68	1112.07		1	2	20
592.307	678.277		1	2	21
616.052	872.213		1	2	22
496.929	522.247		1	2	23
587.765	659.302		1	2	24
505.222	421.336		1	2	25
489.26	381.163		1	2	26
574.124	377.689		1	2	27
806.981	1062.37		1	3	1
954.355	1289.93		1	3	2
1057.73	1463.02		1	3	3
1101.09	1388.8		1	3	4
1152.95	1322.43		1	3	5
1076.66	1187.81		1	3	6
939.485	931.592		1	3	7
992.827	817.658		1	3	8
737.967	663.274		1	3	9
690.539	615.572		1	3	10
568.934	603.195		1	3	11
686.544	589.128		1	3	12
587.209	585.554		1	3	13
581.201	569.826		1	3	14
633.406	564.365		1	3	15
507.643	554.025		1	3	16
503.872	549.73		1	3	17
520.33	547.252		1	3	18
546.624	538.568		1	3	19
505.768	537.444		1	3	20
619.559	551.665		1	3	21
674.101	550.293		1	3	22
698.472	561.791		1	3	23
692.023	579.165		1	3	24
656.736	575.994		1	3	25
583.236	600.194		1	3	26
506.664	599.649		1	3	27
444.76	612.554		1	3	28
501.249	628.515		1	3	29
308.739	775.755		1	4	1
355.833	972.707		1	4	2
412.475	800.001		1	4	3
406.729	1189.03		1	4	4
463.304	1323.8		1	4	5
441.487	1082.87		1	4	6
421.714	1254.33		1	4	7
365.327	752.148		1	4	8
373.609	544.374		1	4	9
283.268	532.889		1	4	10
24.7168	248.593		1	5	1
22.5818	231.851		1	5	2
26.7108	218.081		1	5	3
36.2268	211.329		1	5	4
40.3888	208.373		1	5	5
62.3408	211.254		1	5	6
69.0898	208.442		1	5	7
84.4428	205.155		1	5	8
87.1498	209.18		1	5	9
81.9918	193.277		1	5	10
65.5448	192.484		1	5	11
63.4088	197.759		1	5	12
89.4868	184.136		1	5	13
127.1	170.227		1	5	14
149.984	180.978		1	5	15
161.634	200.032		1	5	16
178.906	194.884		1	5	17
145.012	170.526		1	5	18
150.546	188.653		1	5	19
141.901	193.444		1	5	20
62.4308	188.192		1	5	21
113.225	214.516		1	5	22
101.054	219.657		1	5	23
65.1218	216.864		1	5	24
81.7358	281.095		1	5	25
73.3588	189.666		1	5	26
121.715	293.601		1	5	27
137.34	225.263		1	5	28
139.028	225.312		1	5	29
223.164	231.286		1	5	30
221.633	235.134		1	5	31
283.746	303.391		1	5	32
278.304	350.372		1	5	33
388.139	447.341		1	5	34
394.157	469.723		1	5	35
398.999	527.854		1	5	36
412.633	783.807		1	5	37
247.161	1481.88		1	5	38
190.148	1752.34		1	5	39
201.398	1959.9		1	5	40
198.288	1989.64		1	5	41
279.93	1827.76		1	5	42
351.737	1341.26		1	5	43
458.765	921.027		1	5	44
516.034	403.731		1	5	45
495.009	327.95		1	5	46
412.189	300.467		1	5	47
419.535	281.572		1	5	48
290.288	238.605		1	5	49
279.844	222.78		1	5	50
285.026	223.509		1	5	51
314.255	239.769		1	5	52
332.997	228.715		1	5	53
364.62	237.596		1	5	54
384.176	236.735		1	5	55
357.75	254.914		1	5	56
295.01	243.435		1	5	57
256.957	225.589		1	5	58
319.471	307.767		2	1	1
414.961	317.013		2	1	2
485.982	316.172		2	1	3
548.475	323.292		2	1	4
583.413	344.268		2	1	5
602.94	357.526		2	1	6
593.314	368.014		2	1	7
704.832	393.851		2	1	8
698.3	551.778		2	1	9
718.522	464.812		2	1	10
731.366	663.09		2	1	11
940.451	802.753		2	1	12
932.993	1014.35		2	1	13
1053.84	964.021		2	1	14
1028.21	753.262		2	1	15
961.907	579.99		2	1	16
853.941	607.814		2	1	17
463.827	241.976		2	2	1
455.906	263.235		2	2	2
411.146	298.153		2	2	3
463.37	271.306		2	2	4
451.537	279.824		2	2	5
364.666	337.865		2	2	6
420.093	489.5		2	2	7
510.298	863.388		2	2	8
509.791	1023.09		2	2	9
596.008	1207.75		2	2	10
683.826	1098.86		2	2	11
692.916	797.321		2	2	12
780.567	864.941		2	2	13
620.112	395.115		2	2	14
601.387	321.186		2	2	15
576.64	305.357		2	2	16
556.536	293.974		2	2	17
502.587	267.516		2	2	18
530.393	290.025		2	2	19
358.69	240.592		2	2	20
261.291	238.724		2	2	21
254.472	248.61		2	2	22
195.954	245.655		2	2	23
196.254	245.109		2	2	24
222.165	253.119		2	2	25
250.914	241.649		2	2	26
336.007	241.36		2	2	27
331.248	242.368		2	2	28
463.006	244.712		2	2	29
422.017	233.388		2	2	30
471.402	251.999		2	2	31
465.729	257.048		2	2	32
491.623	264.001		2	2	33
345.682	233.643		2	3	1
486.29	233.293		2	3	2
624.62	238.482		2	3	3
725.933	509.552		2	3	4
695.446	382.41		2	3	5
665.427	583.553		2	3	6
566.76	762.746		2	3	7
422.804	795.473		2	3	8
288.015	649.515		2	3	9
184.902	436.642		2	3	10
128.631	275.239		2	3	11
108.698	210.904		2	3	12
435.612	545.952		2	4	1
478.658	837.149		2	4	2
509.752	1382.63		2	4	3
513.901	1668.97		2	4	4
542.587	1688.84		2	4	5
530.006	1558.46		2	4	6
610.221	1402.42		2	4	7
632.9	884.276		2	4	8
666.576	529.256		2	4	9
651.902	410.824		2	4	10
659.8	399.628		2	4	11
563.282	838.329		2	5	1
655.37	1098.77		2	5	2
703.048	1216.71		2	5	3
741.641	1077.66		2	5	4
647.741	1060.73		2	5	5
592.635	662.929		2	5	6
547.525	471.587		2	5	7
452.557	443.627		2	5	8
364.932	421.185		2	5	9
385.389	445.374		2	5	10
396.572	455.279		2	5	11
430.64	447.89		2	5	12
469.615	420.03		2	5	13
507.004	394.682		2	5	14
538.296	365.102		2	5	15
544.758	350.844		2	5	16
573.828	343.273		2	5	17
543.367	331.736		2	5	18
560.587	330.321		2	5	19
613.527	312.823		2	5	20
614.657	312.387		2	5	21
616.619	309.333		2	5	22
625.536	303.126		2	5	23
676.647	307.529		2	5	24
783.16	307.017		2	5	25
862.778	310.204		2	5	26
890.534	305.95		2	5	27
883.586	303.711		2	5	28
853.325	310.289		2	5	29
894.731	305.18		2	5	30
904.541	319.626		2	5	31
864.41	310.623		2	5	32
205.867	212.542		2	6	1
286.274	218.73		2	6	2
372.096	224.486		2	6	3
468.369	231.363		2	6	4
601.735	241.775		2	6	5
611.77	242.663		2	6	6
607.222	251.842		2	6	7
536.836	254.222		2	6	8
484.598	266.75		2	6	9
490.332	286.401		2	6	10
525.527	342.264		2	6	11
546.217	503.372		2	6	12
566.426	674.163		2	6	13
502.826	979.167		2	6	14
406.31	1165.56		2	6	15
443.198	1233.97		2	6	16
367.204	1087.52		2	6	17
256.102	1081.17		2	6	18
318.773	736.729		2	6	19
362.406	307.582		2	7	1
353.14	296.571		2	7	2
363.801	505.607		2	7	3
361.192	402.36		2	7	4
364.204	646.141		2	7	5
536.019	1004.5		2	7	6
611.904	917.364		2	7	7
681.945	723.837		2	7	8
574.541	852.879		2	7	9
371.83	425.945		2	8	1
433.831	664.571		2	8	2
542.36	874.482		2	8	3
682.833	964.736		2	8	4
757.226	845.243		2	8	5
635.566	576.7		2	8	6
436.238	1412.84		2	9	1
560.505	1628.56		2	9	2
601.719	1295.66		2	9	3
639.482	1513.57		2	9	4
576.463	763.97		2	9	5
521.963	395.64		2	9	6
416.76	394.298		2	9	7
351.639	318.136		2	9	8
313.002	304.95		2	9	9
247.613	295.561		2	9	10
224.56	276.539		2	9	11
196.107	189.877		2	10	1
224.462	191.304		2	10	2
215.761	244.777		2	10	3
218.793	320.456		2	10	4
358.545	261.704		2	10	5
356.263	793.144		2	10	6
508.978	974.726		2	10	7
607.711	1216.19		2	10	8
625.011	933.806		2	10	9
741.951	1160.55		2	10	10
678.938	804.094		2	10	11
648.141	798.61		2	10	12
586.196	303.156		2	10	13
649.065	237.704		2	10	14
489.726	206.379		2	10	15
365.303	219.01		2	10	16
303.077	189.125		2	10	17
380.194	179.056		2	10	18
464.885	181.663		2	10	19
527.617	183.161		2	10	20
695.081	226.15		2	10	21
609.752	198.47		2	10	22
611.309	204.508		2	10	23
615.758	193.823		2	10	24
563.452	206.26		2	10	25
409.731	162.501		2	10	26
279.115	151.78		2	10	27
256.012	160.939		2	10	28
166.276	136.848		2	10	29
286.554	51.5904		3	1	1
345.605	62.9854		3	1	2
291.82	65.2734		3	1	3
291.251	63.7694		3	1	4
362.208	92.4014		3	1	5
327.691	92.3014		3	1	6
411.492	143.212		3	1	7
503.683	230.409		3	1	8
632.475	296.293		3	1	9
626.659	626.01		3	1	10
886.731	626.714		3	1	11
897.966	727.576		3	1	12
860.761	795.8		3	1	13
935.163	474.119		3	1	14
656.027	353.845		3	1	15
860.49	169.207		3	1	16
529.068	246.931		3	1	17
582.264	119.62		3	1	18
634.808	119.283		3	1	19
466.737	360.754		3	2	1
345.267	237.893		3	2	2
268.015	266.681		3	2	3
421.262	385.442		3	2	4
470.759	412.268		3	2	5
571.457	430.751		3	2	6
639.012	232.882		3	2	7
498.39	130.572		3	2	8
646.291	367.344		3	2	9
361.203	79.6654		3	2	10
397.441	101.297		3	2	11
309.129	76.0184		3	2	12
312.448	78.3104		3	2	13
380.952	82.2814		3	2	14
539.259	84.3434		3	2	15
490.976	81.1184		3	2	16
522.664	87.7744		3	2	17
482.469	88.5534		3	2	18
464.76	75.8924		3	2	19
487.943	68.4944		3	2	20
521.399	78.6464		3	2	21
140.813	59.4844		3	3	1
190.746	52.4534		3	3	2
239	50.2704		3	3	3
296.568	59.1374		3	3	4
400.556	75.2154		3	3	5
609.962	71.5434		3	3	6
542.366	93.7764		3	3	7
711.688	103.115		3	3	8
764.258	118.498		3	3	9
742.183	183.459		3	3	10
695.236	192.953		3	3	11
630.978	359.507		3	3	12
591.288	409.7		3	3	13
566.227	401.206		3	3	14
575.182	309.109		3	3	15
577.768	161.582		3	3	16
690.456	164.497		3	3	17
502.71	122.51		3	3	18
709.372	106.77		3	3	19
616.386	86.7304		3	3	20
584.895	83.3384		3	3	21
492.326	66.8834		3	3	22
604.85	76.8894		3	3	23
408.441	59.7914		3	3	24
377.621	62.6214		3	3	25
266.204	57.1484		3	3	26
312.491	66.9424		3	3	27
174.179	53.0474		3	4	1
252.144	48.8854		3	4	2
363.501	65.4414		3	4	3
512.433	70.9824		3	4	4
678.734	76.1914		3	4	5
804.36	94.8614		3	4	6
830.164	114.817		3	4	7
779.006	171.132		3	4	8
718.388	393.246		3	4	9
687.355	805.354		3	4	10
694.244	1122.67		3	4	11
634.873	1181.66		3	4	12
765.4	1207.56		3	4	13
813.62	706.175		3	4	14
740.285	399.867		3	4	15
600.943	195.373		3	4	16
583.805	172.552		3	4	17
469.199	116.791		3	4	18
337.675	127.52		3	4	19
258.219	98.6194		3	4	20
292.79	149.974		3	5	1
323.983	147.115		3	5	2
316.893	101.967		3	5	3
384.846	108.202		3	5	4
505.906	119.673		3	5	5
540.451	171.895		3	5	6
554.174	138.311		3	5	7
617.665	222.903		3	5	8
618.35	352.813		3	5	9
724.321	545.96		3	5	10
527.632	574.044		3	5	11
428.64	543.49		3	5	12
299.705	404.995		3	5	13
197.26	263.566		3	5	14
135.622	194.751		3	5	15
106.411	186.185		3	5	16
449.785	305.305		3	6	1
552.552	488.611		3	6	2
533.844	592.285		3	6	3
479.988	543.171		3	6	4
398.136	390.199		3	6	5
578.42	457.394		3	6	6
284.499	209.052		3	6	7
259.769	140.911		3	6	8
227.985	169.784		3	6	9
208.905	225.494		3	6	10
279.266	265.58		3	6	11
240.746	274.878		3	6	12
251.683	263.561		3	6	13
303.174	120.707		3	6	14
259.932	207.861		3	6	15
229.706	115.713		3	6	16
216.649	99.2354		3	6	17
177.796	109.878		3	6	18
230.189	79.0274		3	6	19
240.997	90.7954		3	6	20
225.782	52.6224		3	6	21
256.663	38.2454		3	6	22
248.694	38.4364		3	6	23
258.132	91.2234		3	6	24
370.046	99.0204		3	6	25
339.921	148.814		3	6	26
333.255	177.704		3	6	27
278.478	157.703		3	6	28
206.815	91.7714		3	6	29
158.522	28.8624		3	6	30
154.097	33.8114		3	6	31
124.962	19.4284		3	6	32
423.734	135.606		3	7	1
637.494	135.328		3	7	2
658.913	126.944		3	7	3
978.395	120.877		3	7	4
873.834	122.38		3	7	5
907.77	127		3	7	6
912.054	137.793		3	7	7
709.751	161.382		3	7	8
885.369	122.957		3	7	9
574.825	166.689		3	7	10
560.835	156.471		3	7	11
718.539	159.039		3	7	12
646.246	98.9704		3	7	13
649.774	101.4		3	7	14
636.637	106.699		3	7	15
629.719	111.436		3	7	16
632.989	115.722		3	7	17
639.266	110.833		3	7	18
592.446	125.737		3	7	19
473.609	140.714		3	7	20
509.518	127.897		3	7	21
425.343	160.344		3	7	22
357.139	281.658		3	7	23
345.118	461.488		3	7	24
433.333	768.225		3	7	25
464.52	960.72		3	7	26
507.302	931.894		3	7	27
479.881	491.078		3	7	28
445.46	459.614		3	7	29
379.044	118.515		3	8	1
435.025	114.215		3	8	2
507.906	117.13		3	8	3
612.958	117.23		3	8	4
607.952	120.946		3	8	5
780.023	152.031		3	8	6
698.852	164.023		3	8	7
708.888	195.662		3	8	8
702.062	229.369		3	8	9
620.604	559.833		3	8	10
742.175	381.494		3	8	11
597.912	754.886		3	8	12
645.669	715.465		3	8	13
670.663	504.958		3	8	14
634.112	502.366		3	8	15
537.495	687.499		3	8	16
449.748	1167.41		3	8	17
166.497	109.174		4	1	1
236.751	282.956		4	1	2
309.598	381.592		4	1	3
380.251	624.476		4	1	4
355.233	694.963		4	1	5
369.452	600.596		4	1	6
302.378	470.636		4	1	7
273.515	229.76		4	1	8
279.003	220.492		4	1	9
228.045	73.1767		4	1	10
218.7	56.3007		4	1	11
112.998	98.2357		4	2	1
107.828	102.938		4	2	2
132.762	88.0287		4	2	3
183.896	102.124		4	2	4
191.551	105.695		4	2	5
213.843	84.7387		4	2	6
237.444	87.6507		4	2	7
233.117	117.655		4	2	8
209.649	186.493		4	2	9
187.071	270.634		4	2	10
177.431	306.891		4	2	11
168.542	274.126		4	2	12
160.791	190.531		4	2	13
149.164	141.533		4	2	14
143.394	117.829		4	2	15
196.388	0		4	3	1
214.232	0		4	3	2
280.327	0		4	3	3
264.542	0		4	3	4
280.143	0		4	3	5
257.704	0		4	3	6
212.67	0		4	3	7
158.249	0		4	3	8
120.8	0		4	3	9
115.774	0		4	3	10
118.685	0		4	3	11
119.625	0		4	3	12
115.702	0		4	3	13
88.7459	0		4	3	14
62.9499	0		4	3	15
47.3589	3.54772		4	3	16
34.2199	3.07572		4	3	17
53.2389	11.1617		4	3	18
90.5679	13.5867		4	3	19
68.9379	10.2847		4	3	20
109.015	19.4977		4	3	21
133.508	32.3567		4	3	22
131.346	30.9847		4	3	23
112.176	39.2737		4	3	24
128.872	57.6447		4	3	25
93.7009	82.7377		4	3	26
136.346	136.668		4	3	27
96.2299	139.785		4	3	28
122.643	168.333		4	3	29
129.067	137.305		4	3	30
170.4	117.67		4	3	31
189.418	78.7537		4	3	32
190.273	85.5657		4	3	33
198.046	51.8587		4	3	34
165.072	52.1417		4	3	35
131.738	41.8927		4	3	36
123.799	51.1027		4	3	37
149.359	63.5007		4	3	38
212.103	81.9727		4	3	39
304.73	67.7047		4	3	40
331.148	76.2667		4	3	41
347.111	81.4687		4	3	42
307.705	107.647		4	3	43
257.318	140.052		4	3	44
201.89	171.765		4	3	45
250.283	198.481		4	3	46
234.2	308.991		4	3	47
311.904	976.695		4	3	48
255.524	985.371		4	3	49
326.964	1161.63		4	3	50
307.852	1277.8		4	3	51
278.319	302.001		4	3	52
283.098	136.193		4	3	53
346.266	402.788		4	3	54
311.059	122.944		4	3	55
347.259	105.798		4	3	56
354.39	74.5437		4	3	57
297.33	67.7557		4	3	58
207.863	82.4147		4	3	59
106.683	76.8447		4	3	60
75.3839	68.0457		4	3	61
86.8959	49.1677		4	3	62
165.622	34.7507		4	3	63
141.752	29.4447		4	3	64
165.68	21.6677		4	3	65
84.4859	131.897		4	4	1
102.523	142.844		4	4	2
107.602	138.924		4	4	3
133.287	147.106		4	4	4
142.87	148.219		4	4	5
150.884	153.581		4	4	6
155.767	176.634		4	4	7
146.398	206.238		4	4	8
177.308	229.367		4	4	9
165.533	236.657		4	4	10
230.893	668.595		4	4	11
218.741	564.534		4	4	12
242.531	903.835		4	4	13
278.184	1069.19		4	4	14
272.632	1290.98		4	4	15
323.313	1125.98		4	4	16
278.239	583.991		4	4	17
327.527	953.696		4	4	18
233.372	372.203		4	4	19
195.497	279.207		4	4	20
363.312	204.767		5	1	1
459.267	213.762		5	1	2
587.126	439.054		5	1	3
539.867	244.254		5	1	4
564.924	410.38		5	1	5
680.049	736.376		5	1	6
598.72	737.32		5	1	7
620.955	777.521		5	1	8
717.455	686.898		5	1	9
796.45	510.212		5	1	10
820.22	337.481		5	1	11
791.618	241.166		5	1	12
725.014	230.449		5	1	13
643.064	232.024		5	1	14
558.126	240.507		5	1	15
479.198	248.163		5	1	16
471.396	259.308		5	1	17
541.112	270.164		5	1	18
646.546	279.812		5	1	19
747.126	292.023		5	1	20
774.363	301.765		5	1	21
715.258	305.408		5	1	22
612.2	293.146		5	1	23
494.726	262.259		5	1	24
397.295	232.552		5	1	25
351.226	202.592		5	1	26
362.78	179.525		5	1	27
417.159	158.992		5	1	28
491.736	161.31		5	1	29
568	161.62		5	1	30
622.563	157.442		5	1	31
661.862	155.722		5	1	32
668.413	156.921		5	1	33
675.002	158.025		5	1	34
702.016	156.72		5	1	35
778.04	175.552		5	1	36
899.125	181.254		5	1	37
1024.4	179.626		5	1	38
1119.51	188.617		5	1	39
1154.97	200.938		5	1	40
1109.13	208.716		5	1	41
1052.03	209.803		5	1	42
1139.73	184.148		5	1	43
924.322	202.721		5	1	44
618.55	623.6		5	2	1
894.155	536.856		5	2	2
1023.21	427.134		5	2	3
983.831	468.052		5	2	4
986.127	216.521		5	2	5
798.949	166.553		5	2	6
729.447	151.154		5	2	7
660.311	132.804		5	2	8
684.787	153.553		5	2	9
831.092	143.429		5	2	10
837.611	128.968		5	2	11
887.543	122.163		5	2	12
829.33	127.503		5	2	13
861.404	154.518		5	2	14
1067.59	191.409		5	2	15
1011.76	221.022		5	2	16
1032.31	277.766		5	2	17
1033.41	285.781		5	2	18
743.064	280.154		5	2	19
960.269	418.014		5	2	20
789.845	442.11		5	2	21
611.686	546.895		5	2	22
767.473	400.746		5	2	23
557.065	500.606		5	2	24
603.687	425.379		5	2	25
618.156	294.935		5	2	26
735.361	245.502		5	2	27
980.326	204.708		5	2	28
1103.6	196.686		5	2	29
1159.84	146.971		5	2	30
1170.5	135.62		5	2	31
1446.63	162.976		5	2	32
1180.12	138.08		5	2	33
1066.75	149.425		5	2	34
1025.39	155.064		5	2	35
1166.67	149.389		5	2	36
1007.65	146.989		5	2	37
1039.2	133.814		5	2	38
1197.8	158.468		5	2	39
1318.64	180.942		5	2	40
1348.19	175.546		5	2	41
1274.98	208.764		5	2	42
1230.73	183.609		5	2	43
1263.22	197.067		5	2	44
1181.36	196.154		5	2	45
994.814	132.454		5	2	46
834.741	117.535		5	2	47
981.969	256.405		5	3	1
1193.53	244.539		5	3	2
1192.29	258.9		5	3	3
1057.48	294.5		5	3	4
949.774	344.105		5	3	5
902.321	510.024		5	3	6
588.956	888.924		5	3	7
522.554	1010.63		5	3	8
556.905	1059.93		5	3	9
638.126	1030.89		5	3	10
679.991	609.553		5	3	11
549.622	280.192		5	4	1
617.003	291.031		5	4	2
663.724	293.386		5	4	3
678.623	272.662		5	4	4
664.134	270.246		5	4	5
676.099	287.734		5	4	6
710.792	293.243		5	4	7
737.956	328.6		5	4	8
738.537	493.537		5	4	9
754.287	837.203		5	4	10
799.051	1275.66		5	4	11
830.799	1553.89		5	4	12
691.688	1573.35		5	4	13
688.49	1405.61		5	4	14
646.533	1331.93		5	4	15
563.971	1070.93		5	4	16
488.84	824.302		5	4	17
604.181	571.878		5	5	1
667.227	640.447		5	5	2
937.435	618.67		5	5	3
704.228	699.823		5	5	4
707.246	669.854		5	5	5
731.884	612.032		5	5	6
831.421	592.502		5	5	7
940.392	600.455		5	5	8
1110.33	653.935		5	5	9
1409.7	633.731		5	5	10
1260.31	651.431		5	5	11
1277.94	635.928		5	5	12
1376.39	671.688		5	5	13
1390.78	908.185		5	5	14
1321.03	1297.8		5	5	15
1158.05	1524.94		5	5	16
969.993	1508		5	5	17
845.218	1205.32		5	5	18
825.967	843.486		5	5	19
965.829	654.471		5	5	20
1180.99	599.444		5	5	21
1303.65	591.749		5	5	22
1320.12	584.064		5	5	23
1195.56	566.314		5	5	24
1136.17	638.642		5	5	25
1157.09	896.227		5	5	26
1279.27	1237.63		5	5	27
1432.45	1457.75		5	5	28
1544.7	1393.1		5	5	29
1618.92	1060.87		5	5	30
1948.09	1202.58		5	5	31
1926.53	697.232		5	5	32
2005.27	634.111		5	5	33
2062.7	633.47		5	5	34
1823.28	575.313		5	5	35
830.867	415.595		6	1	1
838.203	387.846		6	1	2
783.889	353.918		6	1	3
780.826	334.281		6	1	4
750.299	352.414		6	1	5
685.726	320.935		6	1	6
793.946	368.751		6	1	7
662.537	364.241		6	1	8
602.529	415.108		6	1	9
639.526	707.463		6	1	10
652.48	756.239		6	1	11
742.919	1022.61		6	1	12
903.766	959.107		6	1	13
1036.61	727.163		6	1	14
1001.49	539.754		6	1	15
797.317	486.486		6	1	16
698.472	269.94		6	1	17
355.169	429.696		6	2	1
413.587	460.38		6	2	2
395.615	577.954		6	2	3
575.983	747.799		6	2	4
699.659	796.237		6	2	5
741.667	1289.71		6	2	6
844.499	1867.09		6	2	7
910.758	1878.28		6	2	8
919.932	1873.65		6	2	9
956.495	1833.51		6	2	10
922.637	1192.83		6	2	11
892.949	792.954		6	2	12
913.057	607.481		6	2	13
797.469	615.901		6	2	14
773.663	639.38		6	2	15
802.685	905.522		6	2	16
103.766	205.696		6	3	1
119.45	211.791		6	3	2
206.823	204.423		6	3	3
224.314	201.047		6	3	4
313.507	190.294		6	3	5
334.968	187.914		6	3	6
392.513	202.341		6	3	7
359.494	198.031		6	3	8
344.499	199.381		6	3	9
352.541	210.801		6	3	10
367.188	235.787		6	3	11
436.673	254.135		6	3	12
494.771	282.733		6	3	13
486.006	444.877		6	3	14
454.218	647.559		6	3	15
440.269	820.737		6	3	16
550.365	856.414		6	3	17
446.817	697.876		6	3	18
464.889	652.791		6	3	19
455.634	537.381		6	3	20
416.672	345.3		6	3	21
309.331	232.165		6	3	22
261.102	213.491		6	3	23
261.057	201.618		6	3	24
255.887	185.833		6	3	25
227.359	178.82		6	3	26
255.324	167.555		6	3	27
606.539	251.4		6	4	1
626.204	249.439		6	4	2
524.898	227.664		6	4	3
594.342	237.496		6	4	4
522.948	221.058		6	4	5
602.588	227.611		6	4	6
672.985	219.925		6	4	7
676.074	215.011		6	4	8
676.293	202.873		6	4	9
648.92	189.826		6	4	10
582.088	192.408		6	4	11
518.801	196.523		6	4	12
424.613	198.403		6	4	13
478.076	179.392		6	4	14
427.174	195.071		6	4	15
543.895	195.783		6	4	16
602.953	182.347		6	4	17
597.361	180.49		6	4	18
577.123	187.154		6	4	19
583.788	190.527		6	4	20
656.746	188.492		6	4	21
762.2	212.44		6	4	22
830.668	229.979		6	4	23
802.391	272.304		6	4	24
713.2	307.957		6	4	25
632.415	323.394		6	4	26
622.195	323.838		6	4	27
725.876	363.801		6	4	28
635.669	333.893		6	4	29
625.072	344.173		6	4	30
609.893	330.129		6	4	31
625.218	338.486		6	4	32
662.674	335.822		6	4	33
635.326	349.64		6	4	34
515.081	357.984		6	4	35
372.092	395.862		6	4	36
293.231	441.773		6	4	37
315.537	486.698		6	4	38
392.722	527.968		6	4	39
429.251	521.726		6	4	40
435.926	504.739		6	4	41
462.477	468.159		6	4	42
534.298	460.814		6	4	43
628.505	471.778		6	4	44
664.184	490.566		6	4	45
619.434	573.317		6	4	46
529.011	722.32		6	4	47
439.603	852.53		6	4	48
370.44	1112.68		6	4	49
329.237	1682.89		6	4	50
345.639	1946.14		6	4	51
455.803	2029.11		6	4	52
636.64	2039.07		6	4	53
809.525	1956.24		6	4	54
865.194	1516.64		6	4	55
760.727	1025.69		6	4	56
552.009	842.78		6	4	57
368.379	698.095		6	4	58
330.027	547.352		6	4	59
443.826	488.213		6	4	60
617.172	486.596		6	4	61
902.194	540.324		6	4	62
760.896	461.695		6	4	63
728.312	442.283		6	4	64
581.515	435.011		6	4	65
433.146	460.254		6	4	66
342.515	496.456		6	4	67
336.67	554.233		6	4	68
348.076	681.723		6	4	69
364.755	895.959		6	4	70
401.87	1162.05		6	4	71
416.35	1264.69		6	4	72
537.839	1231.85		6	4	73
543.971	1143.7		6	4	74
530.573	866.734		6	4	75
450.617	593.504		6	4	76
333.21	501.308		6	4	77
242.458	473.916		6	4	78
251.578	456.584		6	4	79
357.909	431.615		6	4	80
539.267	407.094		6	4	81
531.768	417.312		6	4	82
669.623	407.636		6	4	83
534.743	396.042		6	4	84
392.764	383.743		6	4	85
622.817	396.151		6	4	86
279.976	367.781		6	4	87
294.131	361.84		6	4	88
331.957	371.588		6	4	89
372.605	381.98		6	4	90
343.151	381.362		6	4	91
274.104	383.88		6	4	92
489.861	404.057		6	4	93
250.466	388.734		6	4	94
256.469	398.325		6	4	95
239.569	403.848		6	4	96
313.472	421.219		6	4	97
83.2028	379.669		6	5	1
136.695	566.688		6	5	2
228.046	785.375		6	5	3
351.935	884.206		6	5	4
517.177	807.169		6	5	5
682.879	601.314		6	5	6
801.161	389.082		6	5	7
852.302	276.722		6	5	8
823.323	242.657		6	5	9
786.985	229.69		6	5	10
784.755	215.699		6	5	11
804.548	192.885		6	5	12
815.74	184.859		6	5	13
706.889	180.749		6	5	14
547.619	185.78		6	5	15
670.489	503.229		6	6	1
606.406	527.628		6	6	2
648.275	473.579		6	6	3
445.983	509.422		6	6	4
608.962	484.293		6	6	5
386.156	589.055		6	6	6
350.324	658.855		6	6	7
352.26	741.218		6	6	8
375.387	990.47		6	6	9
366.206	1094.39		6	6	10
377.683	1052.78		6	6	11
413.204	1055.19		6	6	12
388.382	762.474		6	6	13
439.489	748.297		6	6	14
387.077	604.428		6	6	15
454.611	590.864		6	6	16
527.584	571.315		6	6	17
649.33	571.446		6	6	18
682.395	562.923		6	6	19
706.443	595.708		6	6	20
691.005	605.355		6	6	21
696.409	640.416		6	6	22
888.187	732.12		6	6	23
775.827	704.738		6	6	24
731.806	794.256		6	6	25
845.939	1105.27		6	6	26
761.769	904.397		6	6	27
827.899	1730.09		6	6	28
847.345	1944.11		6	6	29
750.905	2160.63		6	6	30
734.871	824.494		6	7	1
571.267	848.51		6	7	2
508.125	881.992		6	7	3
486.472	868.735		6	7	4
501.637	876.944		6	7	5
503.168	885.691		6	7	6
568.478	911.8		6	7	7
676.802	942.915		6	7	8
788.046	1012.71		6	7	9
855.953	1147.86		6	7	10
871.945	1381.03		6	7	11
874.252	1706.65		6	7	12
881.032	1927.94		6	7	13
925.037	1988.38		6	7	14
966.761	1918.1		6	7	15
985.091	1649.56		6	7	16
976.039	1223.09		6	7	17
973.476	961.072		6	7	18
985.31	872.16		6	7	19
992.308	858.709		6	7	20
1020.78	802.088		6	7	21
1009.32	765.902		6	7	22
862.631	692.505		6	7	23
133.38	491.215		6	8	1
142.06	614.583		6	8	2
172.914	814.428		6	8	3
224.218	965.899		6	8	4
320.69	987.828		6	8	5
399.924	942.929		6	8	6
490.049	740.672		6	8	7
503.258	595.401		6	8	8
471.632	504.068		6	8	9
447.794	475.519		6	8	10
461.911	457.949		6	8	11
518.351	447.251		6	8	12
571.674	493.163		6	8	13
586.941	445.485		6	8	14
572.44	460.619		6	8	15
520.177	477.147		6	8	16
488.578	482.962		6	8	17
497.895	486.458		6	8	18
597.883	504.304		6	8	19
622.482	545.872		6	8	20
126.174	363.222		6	9	1
161.576	392.52		6	9	2
338.908	369.249		6	9	3
359.719	391.196		6	9	4
404.676	436.796		6	9	5
528.89	514.222		6	9	6
603.628	667.934		6	9	7
638.085	850.379		6	9	8
602.384	911.062		6	9	9
641.205	750.784		6	9	10
477.84	549.429		6	9	11
394.014	421.559		6	9	12
321.496	350.204		6	9	13
380.558	364.766		6	9	14
330.041	320.477		6	9	15
363.636	336.044		6	9	16
321.25	335.599		6	9	17
298.539	307.198		6	9	18
316.526	308.898		6	9	19
392.87	304.373		6	9	20
455.619	311.032		6	9	21
572.297	321.074		6	9	22
694.239	315.663		6	9	23
791.198	294.869		6	9	24
856.423	311.685		6	9	25
846.132	302.767		6	9	26
837.633	298.488		6	9	27
874.339	296.438		6	9	28
845.472	283.419		6	9	29
1022.02	289.775		6	9	30
1044.68	297.482		6	9	31
1141.67	295.187		6	9	32
1276.59	301.621		6	9	33
1262.68	289		6	9	34
1305.97	274.1		6	9	35
1404.29	277.083		6	9	36
1327.74	277.663		6	9	37
1143.93	271.913		6	9	38
929.651	251.198		6	9	39
1222.49	264.725		6	9	40
774.891	290.453		6	9	41
782.202	315		6	9	42
838.978	318.307		6	9	43
824.198	320.041		6	9	44
843.362	321.75		6	9	45
893.381	272.175		6	9	46
823.612	280.261		6	9	47
769.084	263.437		6	9	48
647.88	491.54		6	10	1
756.673	432.12		6	10	2
807.014	400.947		6	10	3
765.233	503.888		6	10	4
642.03	799.302		6	10	5
511.642	1232.48		6	10	6
561.905	1279.5		6	10	7
422.879	1381.31		6	10	8
442.679	1166.4		6	10	9
566.221	552.347		6	10	10
533.766	519.763		6	10	11
641.372	425.889		6	10	12
782.21	371.774		6	10	13
847.271	398.613		6	10	14
823.092	350.211		6	10	15
867.296	361.493		6	10	16
870.325	380.124		6	10	17
848.784	377.984		6	10	18
914.652	362.53		6	10	19
871.988	369.568		6	10	20
811.011	374.669		6	10	21
973.597	385.664		6	10	22
741.349	389.388		6	10	23
711.796	396.972		6	10	24
793.297	385.044		6	10	25
767.417	419.487		6	10	26
771.465	464.811		6	10	27
695.889	499.542		6	10	28
731.553	539.079		6	10	29
787.146	634.853		6	10	30
924.958	627.469		6	10	31
1124.28	592.601		6	10	32
1270.59	578.09		6	10	33
1361.87	553.657		6	10	34
1385.12	665.7		6	10	35
1424.59	812.853		6	10	36
1512.79	657.278		6	10	37
1512.29	1092.32		6	10	38
1743.92	1081.27		6	10	39
1793.97	1057.19		6	10	40
1563.99	1121.7		6	10	41
1744.76	670.63		6	10	42
1195.07	901.975		6	10	43
896.476	475.379		6	10	44
807.183	355.161		6	10	45
890.146	351.097		6	10	46
888.664	311.199		6	10	47
905.126	299.489		6	10	48
943.185	255.937		6	10	49
827.542	239.383		6	10	50
855.216	817.946		6	11	1
1100.38	951.668		6	11	2
1273.55	936.001		6	11	3
1289.33	731.335		6	11	4
1177.94	526.613		6	11	5
1002.71	451.169		6	11	6
870.893	461.064		6	11	7
797.068	489.111		6	11	8
792.746	492.505		6	11	9
819.172	508.001		6	11	10
868.24	478.277		6	11	11
939.664	440.89		6	11	12
983.899	445.587		6	11	13
889.355	377.496		6	11	14
823.673	361.651		6	12	1
838.437	376.971		6	12	2
746.898	381.094		6	12	3
711.444	462.693		6	12	4
524.827	630.045		6	12	5
436.87	788.367		6	12	6
519.929	1178.18		6	12	7
431.168	1213.73		6	12	8
532.35	1211.02		6	12	9
634.772	1040.84		6	12	10
695.722	696.855		6	12	11
834.019	545.861		6	12	12
852.107	485.233		6	12	13
815.047	512.496		6	12	14
876.342	818.301		6	12	15
810.237	792.624		6	12	16
844.884	890.109		6	12	17
881.169	581.255		6	12	18
1091.31	440.648		6	12	19
882.891	415.301		6	12	20
912.937	390.693		6	12	21
847.443	339.931		6	12	22
734.266	314.416		6	12	23
718.089	328.381		6	12	24
699.535	332.276		6	12	25
717.94	333.068		6	12	26
896.909	389.808		6	12	27
876.356	361.059		6	12	28
1172.96	435.213		6	12	29
992.085	445.353		6	12	30
927.617	448.851		6	12	31
1041.47	491.93		6	12	32
907.026	552.034		6	12	33
879.173	606.429		6	12	34
834.887	637.049		6	12	35
773.305	619.762		6	12	36
914.995	515.441		6	12	37
868.37	493.785		6	12	38
793.781	484.236		6	12	39
767.603	488.236		6	12	40
620.909	350.106		6	13	1
844.785	368.052		6	13	2
937.541	406.273		6	13	3
892.13	451.542		6	13	4
847.676	536.453		6	13	5
838.336	814.961		6	13	6
811.766	1231.05		6	13	7
837.344	1532.25		6	13	8
913.363	1469.04		6	13	9
748.485	1268.62		6	13	10
479.531	322.997		6	14	1
522.949	491.27		6	14	2
582.834	624.324		6	14	3
657.721	796.175		6	14	4
722.816	778.949		6	14	5
726.231	621.673		6	14	6
629.424	439.08		6	14	7
648.402	305.387		6	14	8
710.032	265.357		6	14	9
778.169	252.913		6	14	10
808.888	239.226		6	14	11
786.972	235.594		6	14	12
782.74	229.207		6	14	13
884.577	308.447		6	14	14
841.85	274.935		6	14	15
1010.55	298.351		6	14	16
1195.11	325.857		6	14	17
1410.12	340.113		6	14	18
1585.45	295.953		6	14	19
1586.84	309.155		6	14	20
1448.59	339.134		6	14	21
407.492	179.924		7	1	1
520.37	210.854		7	1	2
653.943	221.781		7	1	3
751.73	268.207		7	1	4
649.164	555.53		7	1	5
734.494	443.458		7	1	6
688.531	724.433		7	1	7
560.125	855.122		7	1	8
544.62	1019.05		7	1	9
550.963	950.528		7	1	10
552.099	675.58		7	1	11
486.242	625.154		7	1	12
455.288	339.906		7	1	13
479.888	190.78		7	1	14
417.952	140.935		7	1	15
356.103	110.979		7	1	16
256.094	383.548		7	2	1
397.149	673.135		7	2	2
513.735	1071.21		7	2	3
590.498	1327.86		7	2	4
564.601	1304.89		7	2	5
564.873	986.422		7	2	6
643.327	683.796		7	2	7
841.958	750.633		7	2	8
981.689	731.728		7	2	9
1021.18	897.18		7	2	10
1301.5	1271.18		7	2	11
1118.24	1248.8		7	2	12
965.913	1118.29		7	2	13
864.238	1164.17		7	2	14
728.518	587.173		7	2	15
674.567	524.001		7	2	16
449.447	336.097		7	2	17
473.076	274.715		7	2	18
415.241	429.054		7	2	19
436.014	450.779		7	2	20
571.185	512.556		7	2	21
658.831	352.19		7	2	22
733.889	478.858		7	2	23
580.949	170.175		7	2	24
697.582	341.523		7	2	25
639.204	218.189		7	2	26
858.422	249.192		7	3	1
1071.89	301.908		7	3	2
1159.17	353.196		7	3	3
1052.94	367.193		7	3	4
849.812	321.661		7	3	5
680.828	243.469		7	3	6
624.38	205.421		7	3	7
674.167	206.12		7	3	8
739.436	243.108		7	3	9
940.898	225.325		7	3	10
842.443	455.733		7	3	11
790.501	480.839		7	3	12
708.651	418.533		7	3	13
744.342	485.295		7	3	14
749.46	503.585		7	3	15
834.864	505.078		7	3	16
769.004	323.357		7	3	17
933.716	452.831		7	3	18
382.608	317.361		7	4	1
502.802	723.839		7	4	2
644.55	1244		7	4	3
757.297	1767.64		7	4	4
492.064	579.682		7	5	1
523.665	917.023		7	5	2
486.966	1059.45		7	5	3
472.224	967.771		7	5	4
380.047	1143.46		7	5	5
437.913	936.261		7	5	6
524.043	730.491		7	5	7
662.674	545.103		7	5	8
718.36	239.896		7	5	9
706.547	188.118		7	5	10
660.781	176.882		7	5	11
765.851	192.792		7	5	12
634.422	158.437		7	5	13
736.723	154.631		7	5	14
821.21	171.354		7	5	15
900.612	167.045		7	5	16
789.952	190.769		7	5	17
659.866	189.975		7	5	18
524.061	186.691		7	5	19
352.671	202.493		7	5	20
277.496	196.435		7	5	21
236.452	212.93		7	5	22
213.393	200.786		7	5	23
470.759	158.076		7	6	1
672.019	169.595		7	6	2
706.203	164.074		7	6	3
709.83	165.649		7	6	4
727.287	216.408		7	6	5
720.334	332.125		7	6	6
681.868	531.735		7	6	7
665.633	717.089		7	6	8
885.01	545.637		7	6	9
701.33	686.325		7	6	10
769.785	558.042		7	6	11
802.827	385.873		7	6	12
780.421	270.779		7	6	13
677.853	290.638		7	6	14
703.055	166.314		7	6	15
597.503	246.646		7	6	16
557.412	167.602		7	6	17
588.186	132.608		7	6	18
268.434	0		7	7	1
394.733	0		7	7	2
426.457	0		7	7	3
511.479	0		7	7	4
402.784	0		7	7	5
484.688	0.202464		7	7	6
400.518	0		7	7	7
391.448	7.25946		7	7	8
369.649	10.1245		7	7	9
400.591	12.2645		7	7	10
438.646	13.3375		7	7	11
444.989	8.32446		7	7	12
548.438	13.2475		7	7	13
521.6	12.0165		7	7	14
557.325	11.0755		7	7	15
452.777	11.3915		7	7	16
416.948	14.3835		7	7	17
496.751	5.68746		7	7	18
399.042	19.7025		7	7	19
410.119	23.2325		7	7	20
432.508	16.9585		7	7	21
492.546	19.6535		7	7	22
575.653	29.9365		7	7	23
674.584	37.0495		7	7	24
728.73	42.4565		7	7	25
697.014	61.4425		7	7	26
639.036	86.9865		7	7	27
599.557	106.204		7	7	28
558.685	150.375		7	7	29
533.527	210.645		7	7	30
813.251	167.198		7	7	31
453.034	444.923		7	7	32
372.826	480.744		7	7	33
353.253	430.953		7	7	34
289.194	511.866		7	7	35
351.981	530.001		7	7	36
341.659	331.816		7	7	37
336.2	266.625		7	7	38
329.264	543.81		7	7	39
368.184	248.823		7	7	40
445.101	181.111		7	7	41
380.461	192.245		7	7	42
475.56	145.681		7	7	43
528.479	137.012		7	7	44
609.299	126.008		7	7	45
554.479	117.937		7	7	46
633.083	132.497		7	7	47
467.734	135.673		7	7	48
483.815	134.388		7	7	49
375.562	272.648		7	8	1
497.657	424.381		7	8	2
595.385	580.571		7	8	3
590.313	710.673		7	8	4
466.189	716.55		7	8	5
500.127	683.505		7	8	6
384.839	483.651		7	8	7
325.362	263.174		7	8	8
324.933	200.199		7	8	9
341.321	168.407		7	8	10
332.811	120.109		7	8	11
415.521	116.959		7	8	12
617.113	108.254		7	8	13
770.754	105.778		7	8	14
755.987	87.5585		7	8	15
860.141	123.271		7	8	16
845.593	91.9505		7	8	17
739.707	62.8905		7	8	18
855.805	81.3195		7	8	19
741.519	55.1965		7	8	20
687.875	40.4345		7	8	21
660.964	56.0465		7	8	22
344.957	297.669		7	9	1
569.806	442.804		7	9	2
862.131	732.187		7	9	3
1160.52	1122.2		7	9	4
1253.62	1485.54		7	9	5
1358.22	1700.19		7	9	6
1182.74	1515.5		7	9	7
1220.15	1361.48		7	9	8
822.657	923.787		7	9	9
659.506	754.019		7	9	10
560.747	501.664		7	9	11
994.877	499.086		7	9	12
505.154	285.257		7	9	13
505.063	221.141		7	9	14
328.837	184.475		7	9	15
498.388	66.1475		7	10	1
525.682	115.029		7	10	2
558.587	366.963		7	10	3
691.023	818.236		7	10	4
562.325	863.823		7	10	5
189.456	264.716		7	11	1
325.162	259.868		7	11	2
501.703	281.584		7	11	3
497.318	258.352		7	11	4
480.348	312.37		7	11	5
422.27	285.445		7	11	6
391.313	261.866		7	11	7
371.886	258.442		7	11	8
310.288	218.966		7	11	9
275.84	201.266		7	11	10
287.145	213.54		7	11	11
327.211	390.527		7	11	12
306.75	471.553		7	11	13
311.594	675.727		7	11	14
339.565	771.072		7	11	15
316.339	648.943		7	11	16
324.765	394.505		7	11	17
278.112	220.252		7	11	18
284.333	95.9155		7	11	19
322.265	102.769		7	11	20
305.698	46.5225		7	11	21
267.59	57.7965		7	11	22
216.933	44.6675		7	11	23
158.829	52.9245		7	11	24
119.234	69.3405		7	11	25
98.0003	79.4575		7	11	26
123.833	79.9155		7	11	27
135.512	40.4025		7	12	1
241.412	35.3625		7	12	2
276.742	36.1975		7	12	3
375.043	52.4025		7	12	4
352.132	41.3895		7	12	5
307.924	64.8095		7	12	6
265.496	224.456		7	12	7
380.403	211.393		7	12	8
225.607	422.006		7	12	9
205.467	481.882		7	12	10
212.518	606.228		7	12	11
252.813	527.299		7	12	12
239.469	444.685		7	12	13
271.757	673.379		7	12	14
359.422	40.3045		7	13	1
554.669	37.9875		7	13	2
704.646	32.2815		7	13	3
621.417	29.2825		7	13	4
514.12	17.3375		7	13	5
458.058	27.5135		7	13	6
401.478	35.5355		7	13	7
435.378	46.3035		7	13	8
582.706	44.3435		7	13	9
709.48	55.4015		7	13	10
713.991	59.9305		7	13	11
629.914	75.2625		7	13	12
513.321	74.8465		7	13	13
449.428	121.132		7	13	14
560.413	125.569		7	13	15
365.359	165.507		7	13	16
352.844	168.498		7	13	17
307.679	235.189		7	13	18
519.717	649.543		7	13	19
410.321	556.705		7	13	20
517.723	867.593		7	13	21
605.181	1139.14		7	13	22
573.699	1098.99		7	13	23
550.895	1063.99		7	13	24
418.349	708.148		7	13	25
381.334	649.203		7	13	26
256.451	294.44		7	13	27
217.35	159.323		7	13	28
222.299	149.905		7	13	29
228.927	127.83		7	13	30
287.081	100.735		7	13	31
359.572	91.4595		7	13	32
333.047	94.5945		7	13	33
362.986	85.7255		7	13	34
388.69	98.7475		7	13	35
357.179	93.6275		7	13	36
314.722	101.744		7	13	37
288.943	105.171		7	13	38
318.718	583.16		8	1	1
436	399.941		8	1	2
559.382	345.823		8	1	3
604.287	376.901		8	1	4
733.353	1119.98		8	1	5
608.073	759.882		8	1	6
600.703	1198.08		8	1	7
635.194	1453.92		8	1	8
773.525	1369.53		8	1	9
718.22	1043.89		8	1	10
858.874	718.525		8	1	11
970.059	378.476		8	1	12
1165.67	480.846		8	1	13
1063.06	276.567		8	1	14
1018.07	263.065		8	1	15
796.38	380.156		8	2	1
886.695	750.969		8	2	2
667.438	1202.9		8	2	3
671.448	1417.65		8	2	4
740.688	1552.97		8	2	5
698.765	1301.27		8	2	6
688.245	900.48		8	2	7
647.462	746.406		8	2	8
556.057	385.39		8	2	9
536.086	292.438		8	2	10
528.636	255.093		8	2	11
546.938	221.54		8	2	12
583.033	217.425		8	2	13
632.955	202.926		8	2	14
706.593	211.088		8	2	15
793.434	233.162		8	2	16
854.913	242.828		8	2	17
837.608	229.658		8	2	18
760.222	198.891		8	2	19
636.74	181.273		8	2	20
1034.95	161.55		8	2	21
616.602	145.571		8	2	22
571.01	143.935		8	2	23
562.808	144.326		8	2	24
533.116	141.698		8	2	25
528.411	137.089		8	2	26
558.639	156.954		8	2	27
607.476	163.01		8	2	28
603.788	163.516		8	2	29
522.957	171.221		8	2	30
395.918	163.297		8	2	31
313.382	177.585		8	2	32
323.206	176.449		8	2	33
681.175	169.253		8	2	34
442.419	169.771		8	2	35
540.948	180.624		8	2	36
507.363	218.391		8	3	1
657.919	300.885		8	3	2
803.82	664.311		8	3	3
858.462	705.258		8	3	4
971.7	827.02		8	3	5
1069.17	717.145		8	3	6
882.395	821.006		8	3	7
104.639	111.045		8	4	1
153.994	152.181		8	4	2
253.819	147.994		8	4	3
432.513	158.21		8	4	4
499.534	190.756		8	4	5
621.679	209.676		8	4	6
688.789	520.251		8	4	7
629.72	629.912		8	4	8
629.117	907.702		8	4	9
560.374	1044.67		8	4	10
524.344	1020.05		8	4	11
547.135	624.081		8	4	12
488.875	654.271		8	4	13
518.713	262.125		8	4	14
399.926	165.67		8	4	15
127.953	51.1738		9	1	1
181.45	74.0428		9	1	2
215.374	120.051		9	1	3
201.836	199.402		9	1	4
167.151	305.565		9	1	5
158.963	315.457		9	1	6
113.142	360.9		9	1	7
88.7521	326.636		9	1	8
78.7461	249.525		9	1	9
94.5301	155.22		9	1	10
89.9181	244.505		9	1	11
118.901	85.9368		9	1	12
164.634	82.9548		9	1	13
180.41	89.5128		9	1	14
174.295	91.8018		9	1	15
213.286	118.082		9	1	16
254.295	113.067		9	1	17
394.436	125.353		9	1	18
428.285	228.87		9	1	19
550.773	254.641		9	1	20
646.213	206.836		9	1	21
643.434	149.678		9	1	22
583.319	185.247		9	1	23
607.49	44.3658		9	1	24
369.169	43.4208		9	1	25
311.621	29.2658		9	1	26
319.673	26.2918		9	1	27
283.859	24.4308		9	1	28
277.096	45.3578		9	1	29
304.262	65.9628		9	1	30
251.763	76.6578		9	1	31
239.885	145.038		9	1	32
232.704	101.523		9	1	33
213.675	116.855		9	1	34
240.461	82.5328		9	1	35
188.688	73.1828		9	1	36
171.367	17.4328		9	1	37
156.766	0		9	1	38
173.338	0		9	1	39
225.513	0		9	1	40
211.617	0		9	1	41
211.864	0		9	1	42
196.411	0		9	1	43
182.022	0		9	1	44
144.756	0		9	1	45
196.278	0		9	1	46
247.031	0		9	1	47
312.093	0		9	1	48
328.733	0		9	1	49
267.594	0		9	1	50
213.905	4.87883		9	1	51
196.098	18.3058		9	1	52
456.043	71.2518		9	2	1
515.62	57.6978		9	2	2
596.988	83.2938		9	2	3
584.039	69.7658		9	2	4
652.315	76.3398		9	2	5
473.5	53.9378		9	2	6
485.583	73.4988		9	2	7
393.858	75.9048		9	2	8
365.149	45.3598		9	2	9
334.642	64.3688		9	2	10
265.824	60.7538		9	2	11
273.219	53.4488		9	2	12
206.109	61.5538		9	2	13
269.11	48.9628		9	2	14
175.593	54.1318		9	2	15
164.347	54.3808		9	2	16
182.487	68.9818		9	2	17
203.508	55.7898		9	2	18
236.113	56.5148		9	2	19
216.104	76.5148		9	2	20
267.189	46.3048		9	2	21
214.707	70.1798		9	2	22
275.959	66.1078		9	2	23
224.946	67.6618		9	2	24
245.735	86.2778		9	2	25
336.968	156.372		9	2	26
257.878	131.551		9	2	27
285.744	187.675		9	2	28
300.325	229.5		9	2	29
305.074	419.332		9	2	30
306.255	325.852		9	2	31
259.298	478.729		9	2	32
234.102	535.604		9	2	33
221.119	657.229		9	2	34
219.163	689.503		9	2	35
215.96	702.852		9	2	36
250.121	638.111		9	2	37
238.991	659.074		9	2	38
261.951	565.126		9	2	39
244.422	457.359		9	2	40
235.879	363.517		9	2	41
255.638	295.229		9	2	42
254.952	221.273		9	2	43
254.57	186.692		9	2	44
258.296	170.062		9	2	45
262.645	181.289		9	2	46
338.076	200.024		9	2	47
358.274	220.959		9	2	48
368.711	391.436		9	2	49
427.889	376.95		9	2	50
409.641	356.165		9	2	51
395.666	531.744		9	2	52
318.876	512.37		9	2	53
275.839	434.734		9	2	54
230.305	508.507		9	2	55
254.135	242.118		9	2	56
203.656	256.698		9	2	57
222.979	199.29		9	2	58
286.598	134.597		9	2	59
342.937	105.216		9	2	60
397.179	76.2618		9	2	61
461.113	82.3988		9	2	62
515.074	61.3288		9	2	63
541.921	60.8948		9	2	64
467.689	82.7618		9	2	65
401.976	93.2208		9	2	66
447.148	101.241		9	2	67
339.651	137.391		9	2	68
293.835	152.051		9	2	69
312.415	126.446		9	2	70
313.295	139.628		9	2	71
305.085	101.503		9	2	72
233.896	133.824		9	2	73
277.98	136.057		9	2	74
240.95	143.274		9	2	75
154.375	145.273		9	2	76
178.492	117.767		9	2	77
179.673	79.6918		9	2	78
199.597	66.0638		9	2	79
193.187	48.8208		9	2	80
167.67	50.5058		9	2	81
145.534	56.3478		9	2	82
165.761	71.6628		9	2	83
121.783	54.4158		9	2	84
121.348	84.0518		9	2	85
122.521	229.01		9	2	86
122.376	240.785		9	2	87
128.683	474.416		9	2	88
142.799	511.447		9	2	89
184.266	550.453		9	2	90
231.965	316.015		9	2	91
226.216	217.307		9	2	92
260.038	280.868		9	2	93
204.607	92.0828		9	2	94
230.458	102.285		9	2	95
259.13	7.40183		9	3	1
417.974	12.7108		9	3	2
579.322	11.8988		9	3	3
700.07	7.87483		9	3	4
676.284	11.3488		9	3	5
734.947	13.1698		9	3	6
639.783	15.0138		9	3	7
513.712	22.5868		9	3	8
542.348	22.1838		9	3	9
552.052	22.3998		9	3	10
508.456	28.2008		9	3	11
501.704	37.6688		9	3	12
496.684	38.3638		9	3	13
465.431	54.9578		9	3	14
455.865	81.3918		9	3	15
502.207	133.062		9	3	16
593.21	218.118		9	3	17
669.861	340.494		9	3	18
692.162	460.64		9	3	19
645.738	508.531		9	3	20
574.199	447.796		9	3	21
545.012	321.155		9	3	22
565.129	196.962		9	3	23
614.043	118.373		9	3	24
673.209	84.6518		9	3	25
713.947	79.0018		9	3	26
731.543	87.5958		9	3	27
715.519	101.51		9	3	28
661.284	136.535		9	3	29
595.096	219.642		9	3	30
543.13	373.566		9	3	31
527.236	588.801		9	3	32
538.384	796.06		9	3	33
542.402	892.522		9	3	34
512.756	818.494		9	3	35
442.829	618.435		9	3	36
356.517	401.449		9	3	37
301.244	241.064		9	3	38
299.408	158.585		9	3	39
330.559	135.104		9	3	40
367.158	135.941		9	3	41
396.198	132.965		9	3	42
389.881	117.685		9	3	43
351.294	94.3768		9	3	44
347.933	110.963		9	3	45
354.917	110.237		9	3	46
283.511	58.1648		9	3	47
316.872	46.4638		9	3	48
353.212	49.8998		9	3	49
377.607	43.0088		9	3	50
397.817	43.9078		9	3	51
418.442	47.8498		9	3	52
325.383	50.1588		9	3	53
296.645	54.3678		9	3	54
289.621	6.35783		9	4	1
336.519	10.4358		9	4	2
354.359	14.9498		9	4	3
344.812	16.9058		9	4	4
442.864	18.8068		9	4	5
410.695	28.4468		9	4	6
431.328	26.9208		9	4	7
431.717	26.4618		9	4	8
426.676	30.9068		9	4	9
474.932	45.8868		9	4	10
455.064	66.2648		9	4	11
477.949	109.296		9	4	12
519.029	118.808		9	4	13
505.073	114.544		9	4	14
501.345	85.0388		9	4	15
502.962	58.4808		9	4	16
611.873	49.6398		9	4	17
702.162	34.8638		9	4	18
616.44	24.1828		9	4	19
674.936	17.8908		9	4	20
688.551	18.0968		9	4	21
640.66	24.1958		9	4	22
550.539	20.2958		9	4	23
488.926	22.8578		9	4	24
423.775	26.7868		9	4	25
451.456	87.0048		9	4	26
421.556	121.845		9	4	27
423.332	166.061		9	4	28
472.899	242.105		9	4	29
460.66	252.834		9	4	30
386.615	164.491		9	4	31
424.568	162.75		9	4	32
377.006	97.2618		9	4	33
317.136	56.2438		9	4	34
323.028	50.5468		9	4	35
334.3	92.9828		9	4	36
345.621	84.2928		9	4	37
338.567	96.2558		9	4	38
297.709	71.0398		9	4	39
286.61	62.8888		9	4	40
298.888	66.0478		9	4	41
496.218	60.2818		9	4	42
496.651	84.8588		9	4	43
514.397	121.009		9	4	44
581.613	114.319		9	4	45
554.896	112.048		9	4	46
486.422	86.5008		9	4	47
526.717	59.7668		9	4	48
166.784	31.7018		9	5	1
207.876	49.8548		9	5	2
232.5	55.1168		9	5	3
261.101	58.1478		9	5	4
261.711	58.9578		9	5	5
303.458	80.8558		9	5	6
271.87	100.711		9	5	7
290.749	135.908		9	5	8
286.725	236.898		9	5	9
312.518	537.168		9	5	10
264.158	474.654		9	5	11
233.55	560.563		9	5	12
166.55	568.675		9	5	13
139.661	431.259		9	5	14
169.151	342.204		9	5	15
200.456	191.262		9	5	16
238.753	136.935		9	5	17
260.091	66.0158		9	5	18
271.015	33.8948		9	5	19
337.362	32.9028		9	5	20
266.963	32.0478		9	5	21
292.298	27.9628		9	5	22
312.925	36.8838		9	5	23
287.855	35.2348		9	5	24
293.561	41.2198		9	5	25
287.374	59.6698		9	5	26
251.662	56.6638		9	5	27
209.109	53.4338		9	5	28
188.523	53.0658		9	5	29
183.873	40.9018		9	5	30
194.262	25.8818		9	5	31
241.967	26.0738		9	5	32
222.14	25.8378		9	5	33
271.98	30.5938		9	5	34
310.409	25.4218		9	5	35
275.076	30.9948		9	5	36
304.494	46.4178		9	5	37
297.439	61.6868		9	5	38
281.129	70.4178		9	5	39
279.326	70.3318		9	5	40
290.163	64.3698		9	5	41
358.745	48.8228		9	5	42
299.973	54.9288		9	5	43
286.297	67.7548		9	5	44
320.243	72.4628		9	5	45
445.166	81.0338		9	5	46
30.6111	11.1878		9	6	1
37.6341	17.9928		9	6	2
113.455	18.2878		9	6	3
86.4051	15.0258		9	6	4
125.212	15.8998		9	6	5
196.611	11.5158		9	6	6
236.607	11.2058		9	6	7
302.723	7.81783		9	6	8
350.735	17.8728		9	6	9
384.044	16.9908		9	6	10
400.231	21.0888		9	6	11
446.038	30.8818		9	6	12
440.51	29.7658		9	6	13
419.022	32.8848		9	6	14
475.593	38.1138		9	6	15
582.939	49.8738		9	6	16
600.65	41.8178		9	6	17
665.345	49.3348		9	6	18
588.251	51.9118		9	6	19
515.375	47.8508		9	6	20
540.4	73.4988		9	6	21
448.091	97.9298		9	6	22
439.683	81.4168		9	6	23
497.528	114.101		9	6	24
479.854	132.295		9	6	25
543.992	157.777		9	6	26
523.784	168.606		9	6	27
544.285	129.194		9	6	28
631.317	222.803		9	6	29
593.878	297.584		9	6	30
593.749	209.46		9	6	31
569.148	555.305		9	6	32
555.723	586.06		9	6	33
448.663	913.945		9	6	34
526.22	950.185		9	6	35
381.789	787.396		9	6	36
322.583	541.174		9	6	37
329.861	628.518		9	6	38
328.609	226.406		9	6	39
318.176	261.202		9	6	40
309.009	152.639		9	6	41
307.872	123.746		9	6	42
339.41	133.595		9	6	43
348.9	102.603		9	6	44
355.261	77.6458		9	6	45
360.422	82.1888		9	6	46
401.995	89.1598		9	6	47
400.154	140.845		9	6	48
381.346	244.184		9	6	49
442.356	281.64		9	6	50
462.164	352.089		9	6	51
616.778	370.015		9	6	52
491.123	378.792		9	6	53
440.977	342.047		9	6	54
401.149	375.836		9	6	55
262.693	383.847		9	6	56
63.9581	16.6498		9	7	1
62.9901	23.2518		9	7	2
53.2431	38.2018		9	7	3
53.2351	33.3498		9	7	4
65.2891	44.9338		9	7	5
93.8941	64.5188		9	7	6
149.808	121.348		9	7	7
171.285	171.976		9	7	8
246.019	252.602		9	7	9
279.565	305.766		9	7	10
383.367	315.418		9	7	11
395.779	297.806		9	7	12
414.86	236.83		9	7	13
407.853	232.636		9	7	14
432.325	388.862		9	7	15
321.07	344.849		9	7	16
267.557	496.094		9	7	17
241.659	715.197		9	7	18
180.665	703.084		9	7	19
184.602	711.55		9	7	20
248.791	336.904		10	1	1
337.64	439.295		10	1	2
406.15	621.084		10	1	3
475.811	908.937		10	1	4
553.701	1233.04		10	1	5
649.026	1456.01		10	1	6
1047.88	1618.28		10	1	7
867.03	1547.39		10	1	8
980.987	1436.24		10	1	9
1135.96	1443.61		10	1	10
964.543	821.975		10	1	11
853.567	565.268		10	1	12
707.455	424.852		10	1	13
593.228	371.985		10	1	14
532.106	314.923		10	1	15
541.493	281.916		10	1	16
565.024	247.587		10	1	17
595.075	201.666		10	1	18
564.236	155.817		10	1	19
469.843	135.734		10	1	20
341.254	119.411		10	1	21
231.104	95.578		10	1	22
154.841	82.411		10	1	23
122.007	67.897		10	1	24
268.767	79.989		10	1	25
110.927	66.935		10	1	26
109.572	71.993		10	1	27
113.142	72.792		10	1	28
122.623	72.381		10	1	29
104.658	64.56		10	1	30
114.432	66.622		10	1	31
190.517	65.388		10	1	32
186.26	38.563		10	1	33
264.308	55.856		10	1	34
350.711	57.725		10	1	35
411.739	41.974		10	1	36
490.876	45.765		10	1	37
507.575	50.485		10	1	38
520.531	57.596		10	1	39
522.306	66.338		10	1	40
537.054	60.814		10	1	41
489.725	69.831		10	1	42
441.248	69.888		10	1	43
465.392	62.653		10	1	44
367.429	64.531		10	1	45
312	57.213		10	1	46
230.286	70.191		10	1	47
295.436	76.805		10	1	48
164.618	74.743		10	1	49
202.699	87.565		10	1	50
303.123	116.159		10	1	51
400.011	136.091		10	1	52
499.469	329.125		10	1	53
505.588	162.173		10	1	54
522.861	224.036		10	1	55
629.025	630.722		10	1	56
603.58	752.228		10	1	57
840.289	1171.67		10	1	58
1091.54	1221.96		10	1	59
1052.38	1199.71		10	1	60
1126.69	862.372		10	1	61
1068.45	535.352		10	1	62
1363.79	284.882		10	1	63
1116.48	200.431		10	1	64
1081.68	214.807		10	1	65
1143.99	235.208		10	1	66
1133.7	225.01		10	1	67
1092.69	239.471		10	1	68
1020.61	226.88		10	1	69
931.62	201.442		10	1	70
96.9307	75.215		10	2	1
189.991	90.965		10	2	2
648.478	408.85		10	2	3
602.413	337.841		10	2	4
[truncated: 7,999 more rows]

## Sheet: ATMKOSpo11het
AtmKO Spo11 het, 3 biological repeats
Red (IHO1)	Green (DMC1)		cell	axis fragment	pixel position along axis fragment
1814.22	249.282		1	1	1
2001.42	271.842		1	1	2
2108.78	235.522		1	1	3
2006.54	217.602		1	1	4
1675.18	162.242		1	1	5
1274.7	127.042		1	1	6
1051.02	186.882		1	1	7
737.104	255.202		1	1	8
607.184	421.922		1	1	9
437.424	621.922		1	1	10
322.224	707.202		1	1	11
289.104	645.442		1	1	12
343.344	566.082		1	1	13
318.224	315.202		1	1	14
419.504	236.002		1	1	15
374.864	110.722		1	1	16
373.104	35.2024		1	1	17
479.824	39.3624		1	1	18
419.504	34.5624		1	1	19
396.464	21.2824		1	1	20
358.064	38.7224		1	1	21
355.024	36.0024		1	1	22
345.424	65.2824		1	1	23
370.224	163.202		1	1	24
241.424	244.482		1	1	25
140.464	421.282		1	1	26
187.344	662.402		1	1	27
130.224	719.522		1	1	28
129.424	696.322		1	1	29
208.144	550.882		1	1	30
328.784	342.242		1	1	31
574.704	217.122		1	1	32
747.824	161.602		1	1	33
811.504	125.122		1	1	34
842.544	112.962		1	1	35
576.304	78.4024		1	1	36
375.184	36.9624		1	1	37
327.184	18.4024		1	1	38
339.984	14.8824		1	1	39
275.984	16.9624		1	1	40
240.784	8.9624		1	1	41
322.224	11.2024		1	1	42
288.944	31.0424		1	1	43
220.144	20.1624		1	1	44
218.224	39.0424		1	1	45
150.224	82.2424		1	1	46
156.944	149.602		1	1	47
205.264	187.362		1	1	48
292.624	214.082		1	1	49
419.984	216.802		1	1	50
520.304	162.722		1	1	51
467.504	100.482		1	1	52
680.464	119.522		1	1	53
554.864	72.8024		1	1	54
414.064	64.8024		1	1	55
361.264	86.4024		1	1	56
331.344	145.122		1	1	57
247.984	295.362		1	1	58
210.064	495.522		1	1	59
175.664	536.962		1	1	60
205.584	519.362		1	1	61
273.744	409.762		1	1	62
274.064	293.442		1	1	63
226.064	407.042		1	1	64
196.144	718.242		1	1	65
187.504	1201.28		1	1	66
156.944	1456.64		1	1	67
164.944	1387.52		1	1	68
208.624	1013.28		1	1	69
245.104	672.962		1	1	70
234.864	260.002		1	1	71
256.944	105.762		1	1	72
371.024	127.842		1	1	73
295.664	81.2824		1	1	74
583.504	87.8424		1	1	75
491.984	80.6424		1	1	76
675.504	64.4824		1	1	77
922.224	80.1624		1	1	78
1035.18	103.842		1	1	79
1110.54	114.082		1	1	80
1162.06	123.682		1	1	81
1118.54	126.882		1	1	82
1400.62	131.362		1	1	83
1447.5	114.242		1	1	84
1427.18	116.002		1	1	85
1713.1	133.762		1	1	86
1388.46	132.962		1	1	87
1008.14	102.562		1	1	88
719.024	105.762		1	1	89
453.584	89.6024		1	1	90
299.184	76.8024		1	1	91
242.064	76.9624		1	1	92
241.584	60.6424		1	1	93
270.224	61.2824		1	1	94
297.104	49.6024		1	1	95
342.064	37.7624		1	1	96
373.744	35.8424		1	1	97
374.864	44.0024		1	1	98
341.264	29.4424		1	1	99
259.024	40.3224		1	1	100
162.704	31.5224		1	1	101
91.824	24.0024		1	1	102
61.584	13.2824		1	1	103
501.744	62.2424		1	2	1
691.504	83.6824		1	2	2
952.144	104.802		1	2	3
1126.38	94.2424		1	2	4
1229.42	107.362		1	2	5
1291.02	118.242		1	2	6
1274.7	126.722		1	2	7
1178.54	118.882		1	2	8
1157.42	113.602		1	2	9
974.064	104.482		1	2	10
834.704	199.842		1	2	11
774.704	235.042		1	2	12
636.784	530.082		1	2	13
553.264	789.602		1	2	14
509.104	739.362		1	2	15
568.784	959.042		1	2	16
639.184	502.082		1	2	17
870.704	275.682		1	2	18
1033.26	521.602		1	2	19
1305.58	158.722		1	2	20
1316.14	163.522		1	2	21
1244.3	172.642		1	2	22
1217.26	167.842		1	2	23
803.184	139.842		1	2	24
559.184	129.762		1	2	25
500.304	125.762		1	2	26
357.104	293.602		1	2	27
372.624	399.202		1	2	28
460.784	663.362		1	2	29
645.744	770.562		1	2	30
761.104	635.522		1	2	31
845.104	564.802		1	2	32
969.904	501.282		1	2	33
1091.18	246.882		1	2	34
1090.22	316.802		1	2	35
1159.34	372.322		1	2	36
1122.7	902.562		1	2	37
961.904	1379.36		1	2	38
905.104	1490.08		1	2	39
699.344	1589.12		1	2	40
586.544	857.282		1	2	41
645.584	447.842		1	2	42
746.384	323.842		1	2	43
865.104	321.602		1	2	44
1046.22	200.802		1	2	45
1112.3	191.042		1	2	46
1130.22	171.522		1	2	47
1265.26	173.122		1	2	48
1378.38	177.762		1	2	49
1591.18	207.522		1	2	50
1695.82	191.682		1	2	51
1677.1	195.682		1	2	52
1533.74	162.562		1	2	53
1246.22	147.362		1	2	54
918.704	138.402		1	2	55
626.064	99.5224		1	2	56
470.064	97.2824		1	2	57
499.984	94.7224		1	2	58
508.784	92.3224		1	2	59
585.264	97.4424		1	2	60
590.064	100.962		1	2	61
633.584	96.8024		1	2	62
547.184	98.4024		1	2	63
494.384	101.602		1	2	64
450.224	113.122		1	2	65
459.344	111.202		1	2	66
407.344	145.282		1	2	67
401.904	142.082		1	2	68
391.984	211.842		1	2	69
374.384	226.082		1	2	70
391.824	262.402		1	2	71
353.424	265.922		1	2	72
407.824	528.002		1	2	73
371.984	482.722		1	2	74
567.824	890.242		1	2	75
1013.58	916.162		1	2	76
1042.38	1119.04		1	2	77
1484.46	937.282		1	2	78
1620.46	849.282		1	2	79
1659.34	787.042		1	2	80
1359.66	736.802		1	2	81
1288.62	613.922		1	2	82
870.864	403.682		1	2	83
830.864	388.322		1	2	84
550.224	247.042		1	2	85
372.304	229.762		1	2	86
290.064	222.882		1	2	87
222.064	172.642		1	2	88
277.104	128.962		1	2	89
191.664	100.802		1	2	90
181.744	98.4024		1	2	91
152.304	91.6824		1	2	92
522.384	79.6824		1	3	1
769.584	174.722		1	3	2
771.984	178.402		1	3	3
812.784	378.722		1	3	4
750.704	620.962		1	3	5
608.304	774.402		1	3	6
399.984	613.282		1	3	7
263.184	353.122		1	3	8
292.784	358.402		1	3	9
301.104	128.002		1	3	10
375.184	193.602		1	3	11
487.824	217.762		1	3	12
520.944	289.602		1	3	13
556.144	273.282		1	3	14
491.024	229.442		1	3	15
550.864	207.842		1	3	16
445.264	123.202		1	3	17
579.184	172.962		1	3	18
502.384	151.202		1	3	19
407.664	143.682		1	3	20
412.304	97.1224		1	3	21
384.144	101.442		1	3	22
452.144	67.5224		1	3	23
545.424	84.9624		1	3	24
692.144	130.722		1	3	25
629.744	224.642		1	3	26
773.584	291.682		1	3	27
837.904	410.402		1	3	28
790.384	419.682		1	3	29
841.264	401.762		1	3	30
954.864	391.522		1	3	31
1050.06	548.002		1	3	32
1321.74	1192.16		1	3	33
1355.34	1690.72		1	3	34
1216.78	2091.52		1	3	35
1099.34	2073.92		1	3	36
823.824	1570.08		1	3	37
618.224	913.602		1	3	38
510.704	699.522		1	3	39
413.264	306.402		1	3	40
363.984	201.122		1	3	41
381.104	146.242		1	3	42
363.024	137.442		1	3	43
479.824	156.162		1	3	44
603.504	170.882		1	3	45
737.744	182.562		1	3	46
873.744	218.242		1	3	47
984.304	238.242		1	3	48
1024.46	326.082		1	3	49
977.104	558.882		1	3	50
936.624	1058.88		1	3	51
750.064	1457.28		1	3	52
817.104	1868		1	3	53
559.344	1850.72		1	3	54
438.384	1503.36		1	3	55
302.864	1160.8		1	3	56
244.464	641.282		1	3	57
222.704	335.362		1	3	58
224.464	286.082		1	3	59
223.824	164.802		1	3	60
248.784	153.282		1	3	61
293.264	98.4024		1	3	62
319.024	116.642		1	3	63
459.664	186.722		1	3	64
607.984	368.482		1	3	65
714.384	488.962		1	3	66
729.904	536.962		1	3	67
695.024	455.522		1	3	68
470.544	368.962		1	3	69
464.464	176.002		1	3	70
347.024	83.5224		1	3	71
317.104	75.2024		1	3	72
361.584	52.4824		1	3	73
409.584	63.6824		1	3	74
392.304	63.2024		1	3	75
452.624	60.8024		1	3	76
399.824	64.8024		1	3	77
372.304	81.9224		1	3	78
303.184	124.962		1	3	79
235.664	249.602		1	3	80
234.224	385.762		1	3	81
163.024	416.642		1	3	82
131.184	430.722		1	3	83
144.624	351.842		1	3	84
113.424	284.802		1	3	85
112.624	141.122		1	3	86
119.504	43.5224		1	3	87
144.944	50.4024		1	3	88
151.664	50.0824		1	3	89
135.504	44.3224		1	3	90
184.784	31.0424		1	3	91
133.424	27.2024		1	3	92
140.304	1.6024		1	3	93
177.264	10.5624		1	3	94
205.904	14.8824		1	3	95
194.544	40.3224		1	4	1
191.024	49.9224		1	4	2
151.344	43.3624		1	4	3
103.184	32.3224		1	4	4
73.104	26.7224		1	4	5
56.464	37.9224		1	4	6
47.664	91.6824		1	4	7
51.344	175.682		1	4	8
74.224	271.362		1	4	9
87.184	262.082		1	4	10
111.984	374.082		1	4	11
125.104	268.162		1	4	12
112.944	158.562		1	4	13
100.624	86.7224		1	4	14
106.544	60.9624		1	4	15
119.504	89.4424		1	4	16
179.824	104.002		1	4	17
226.384	122.242		1	4	18
281.584	116.162		1	4	19
285.744	135.362		1	4	20
223.824	275.682		1	4	21
194.224	534.722		1	4	22
167.504	789.602		1	4	23
160.784	833.602		1	4	24
170.384	639.042		1	4	25
181.104	425.442		1	4	26
161.744	444.002		1	4	27
112.784	721.922		1	4	28
112.304	1000.96		1	4	29
97.424	1034.56		1	4	30
159.664	785.442		1	4	31
190.864	434.402		1	4	32
202.544	272.962		1	4	33
220.784	247.202		1	4	34
277.584	307.042		1	4	35
404.944	274.722		1	4	36
668.464	199.042		1	4	37
1022.7	152.162		1	4	38
1266.7	140.002		1	4	39
1377.26	165.122		1	4	40
1261.58	217.442		1	4	41
1035.98	216.962		1	4	42
749.584	204.002		1	4	43
525.264	136.642		1	4	44
388.624	92.9624		1	4	45
324.944	86.4024		1	4	46
289.584	81.1224		1	4	47
264.784	96.3224		1	4	48
237.424	112.482		1	4	49
300.464	161.122		1	4	50
284.624	204.642		1	4	51
282.704	190.082		1	4	52
304.624	154.402		1	4	53
344.144	88.9624		1	4	54
457.904	76.6424		1	4	55
617.904	84.8024		1	4	56
662.544	82.5624		1	4	57
700.784	73.4424		1	4	58
656.464	55.0424		1	4	59
588.144	56.4824		1	4	60
586.544	49.6024		1	4	61
433.584	20.4824		1	4	62
403.024	33.9224		1	4	63
387.984	21.1224		1	4	64
482.384	35.6824		1	4	65
356.304	40.6424		1	4	66
388.624	37.4424		1	4	67
440.624	35.3624		1	4	68
530.864	38.5624		1	4	69
549.104	36.4824		1	4	70
529.264	62.7224		1	4	71
443.824	56.6424		1	4	72
361.584	43.2024		1	4	73
299.984	45.4424		1	4	74
405.264	67.3624		1	4	75
767.024	84.0024		1	4	76
695.504	101.922		1	4	77
1114.22	129.122		1	4	78
1112.14	106.562		1	4	79
1217.9	122.722		1	4	80
1203.66	116.802		1	4	81
1066.38	122.402		1	4	82
999.984	123.202		1	4	83
1207.18	139.202		1	4	84
1400.46	173.122		1	4	85
1479.34	219.202		1	4	86
1182.7	234.082		1	4	87
802.384	282.082		1	4	88
804.464	265.602		1	4	89
322.224	516.802		1	4	90
159.024	915.042		1	4	91
182.384	969.762		1	4	92
227.504	1248.32		1	4	93
294.864	1061.12		1	4	94
413.744	405.922		1	4	95
550.864	648.002		1	4	96
558.544	298.562		1	4	97
463.024	221.282		1	4	98
613.904	164.802		1	4	99
491.664	177.762		1	4	100
386.864	158.562		1	4	101
647.344	164.802		1	4	102
230.864	77.2824		1	5	1
293.104	86.2424		1	5	2
388.144	93.7624		1	5	3
523.344	78.7224		1	5	4
552.304	91.5224		1	5	5
525.424	80.6424		1	5	6
451.664	67.6824		1	5	7
359.984	46.7224		1	5	8
295.824	38.0824		1	5	9
470.224	49.9224		1	5	10
365.424	51.0424		1	5	11
457.584	61.9224		1	5	12
498.224	62.0824		1	5	13
506.384	83.2024		1	5	14
487.504	90.8824		1	5	15
658.064	91.3624		1	5	16
517.904	87.5224		1	5	17
542.384	97.6024		1	5	18
539.024	121.602		1	5	19
490.064	164.802		1	5	20
356.944	186.882		1	5	21
232.464	244.642		1	5	22
172.784	416.962		1	5	23
183.024	652.162		1	5	24
239.664	867.202		1	5	25
292.784	1075.2		1	5	26
355.504	908.482		1	5	27
357.904	630.402		1	5	28
313.904	481.922		1	5	29
258.704	562.722		1	5	30
229.584	717.122		1	5	31
239.184	733.922		1	5	32
255.184	570.082		1	5	33
281.264	385.282		1	5	34
253.104	389.122		1	5	35
284.464	500.802		1	5	36
316.304	535.682		1	5	37
315.984	505.282		1	5	38
270.384	375.522		1	5	39
330.544	281.282		1	5	40
357.584	277.282		1	5	41
454.384	207.522		1	5	42
558.544	207.362		1	5	43
648.624	162.562		1	5	44
681.104	156.962		1	5	45
655.184	119.682		1	5	46
735.664	146.562		1	5	47
623.344	75.0424		1	5	48
741.904	112.642		1	5	49
564.784	103.842		1	5	50
552.144	92.6424		1	5	51
576.464	111.202		1	5	52
575.024	105.922		1	5	53
552.784	97.6024		1	5	54
464.304	81.9224		1	5	55
399.504	74.4024		1	5	56
295.504	56.3224		1	5	57
285.104	56.1624		1	5	58
290.384	50.8824		1	5	59
319.984	39.8424		1	5	60
324.784	34.7224		1	5	61
286.704	35.6824		1	5	62
262.384	28.0024		1	5	63
179.984	16.3224		1	5	64
219.824	14.7224		1	5	65
165.744	15.2024		1	5	66
176.784	12.3224		1	5	67
187.664	11.2024		1	5	68
242.704	29.2824		1	5	69
245.104	14.5624		1	5	70
277.744	14.7224		1	5	71
179.024	434.722		1	6	1
149.584	707.522		1	6	2
174.384	882.242		1	6	3
215.984	1112.32		1	6	4
216.624	1201.44		1	6	5
297.744	1061.92		1	6	6
394.064	792.002		1	6	7
583.824	481.282		1	6	8
759.664	199.842		1	6	9
860.624	211.522		1	6	10
911.184	154.562		1	6	11
765.584	127.522		1	6	12
832.304	130.082		1	6	13
703.504	93.4424		1	6	14
598.544	85.4424		1	6	15
677.104	76.4824		1	6	16
649.104	80.6424		1	6	17
536.624	69.2824		1	6	18
610.064	52.3224		1	6	19
466.704	51.3624		1	6	20
487.664	52.6424		1	6	21
543.184	67.2024		1	6	22
581.904	64.8024		1	6	23
617.264	75.0424		1	6	24
652.784	80.4824		1	6	25
693.584	68.6424		1	6	26
780.944	62.2424		1	6	27
1011.66	83.2024		1	6	28
1126.06	95.6824		1	6	29
1077.74	98.5624		1	6	30
854.544	99.5224		1	6	31
579.184	83.6824		1	6	32
392.304	87.3624		1	6	33
465.424	98.4024		1	6	34
255.824	98.0824		1	6	35
328.304	91.2024		1	6	36
416.304	99.6824		1	6	37
530.224	119.042		1	6	38
604.784	161.442		1	6	39
687.024	182.242		1	6	40
819.504	209.442		1	6	41
832.464	213.122		1	6	42
997.744	188.962		1	6	43
1237.26	179.682		1	6	44
1294.54	183.362		1	6	45
1209.9	165.442		1	6	46
1028.3	174.882		1	6	47
959.184	188.002		1	6	48
647.024	204.962		1	6	49
419.024	228.162		1	6	50
266.224	210.242		1	6	51
218.704	148.482		1	6	52
233.264	100.962		1	6	53
269.584	92.6424		1	6	54
260.304	179.842		1	6	55
274.224	188.642		1	6	56
216.464	288.802		1	6	57
194.864	288.642		1	6	58
238.224	451.682		1	6	59
200.784	459.842		1	6	60
190.384	925.762		1	6	61
240.624	1032.48		1	6	62
315.504	1178.08		1	6	63
346.224	951.202		1	6	64
391.984	617.122		1	6	65
433.584	374.562		1	6	66
500.144	335.682		1	6	67
408.304	440.802		1	6	68
458.704	514.882		1	6	69
400.784	565.602		1	6	70
409.904	664.322		1	6	71
450.224	648.962		1	6	72
521.104	747.042		1	6	73
514.064	495.362		1	6	74
561.904	576.642		1	6	75
591.664	271.522		1	6	76
616.144	179.842		1	6	77
558.384	192.162		1	6	78
755.984	214.242		1	6	79
698.544	205.282		1	6	80
905.744	204.802		1	6	81
1099.66	173.282		1	6	82
1364.3	193.122		1	6	83
1346.22	176.322		1	6	84
1293.42	162.882		1	6	85
1186.22	162.562		1	6	86
978.384	190.082		1	6	87
911.344	172.482		1	6	88
791.504	208.002		1	6	89
830.864	344.162		1	6	90
810.384	474.402		1	6	91
793.264	751.522		1	6	92
753.904	908.962		1	6	93
707.184	949.122		1	6	94
685.424	619.842		1	6	95
600.144	421.122		1	6	96
532.624	396.162		1	6	97
589.904	469.282		1	6	98
588.144	452.002		1	6	99
630.064	359.842		1	6	100
730.384	374.562		1	6	101
822.864	325.122		1	6	102
955.184	261.122		1	6	103
1098.54	245.122		1	6	104
1416.3	278.882		1	6	105
1559.02	245.122		1	6	106
1707.34	247.522		1	6	107
1677.74	241.122		1	6	108
1611.5	282.082		1	6	109
2290.86	304.162		1	6	110
1787.18	316.162		1	6	111
1641.74	260.962		1	6	112
1625.1	271.202		1	6	113
1381.26	263.682		1	6	114
1091.5	223.202		1	6	115
1142.54	281.282		1	6	116
784.784	214.242		1	6	117
629.904	274.722		1	6	118
541.264	367.682		1	6	119
506.704	553.922		1	6	120
434.384	795.202		1	6	121
359.024	808.002		1	6	122
345.904	792.162		1	6	123
389.104	625.442		1	6	124
463.984	408.802		1	6	125
680.304	416.642		1	6	126
664.944	483.842		1	6	127
842.224	756.322		1	6	128
764.144	1153.6		1	6	129
800.784	1429.12		1	6	130
757.104	1376.64		1	6	131
920.464	1059.04		1	6	132
1054.38	728.002		1	6	133
1011.98	475.202		1	6	134
790.544	447.202		1	6	135
534.064	534.722		1	6	136
354.384	590.242		1	6	137
276.784	571.682		1	6	138
288.944	449.282		1	6	139
310.224	368.642		1	6	140
350.704	401.122		1	6	141
463.024	507.362		1	6	142
552.784	599.682		1	6	143
614.384	574.402		1	6	144
817.904	615.362		1	6	145
943.184	833.602		1	6	146
889.104	1265.28		1	6	147
713.584	1612		1	6	148
489.904	1524.16		1	6	149
382.544	1113.28		1	6	150
360.464	647.682		1	6	151
400.464	478.882		1	6	152
439.664	443.682		1	6	153
426.384	393.602		1	6	154
457.264	314.882		1	6	155
458.064	197.442		1	6	156
448.624	162.722		1	6	157
440.464	135.682		1	6	158
448.784	134.402		1	6	159
334.704	130.082		1	6	160
324.944	103.042		1	6	161
229.424	99.3624		1	6	162
244.304	100.162		1	6	163
124.784	110.882		1	6	164
328.464	478.402		1	7	1
400.144	496.322		1	7	2
382.544	468.322		1	7	3
270.864	574.402		1	7	4
205.744	635.042		1	7	5
272.144	375.522		1	7	6
271.504	454.082		1	7	7
338.544	264.962		1	7	8
423.344	206.402		1	7	9
582.384	201.442		1	7	10
588.304	191.362		1	7	11
641.264	213.442		1	7	12
625.744	191.042		1	7	13
636.944	147.362		1	7	14
678.064	152.802		1	7	15
634.224	111.362		1	7	16
528.944	132.962		1	7	17
488.784	101.282		1	7	18
334.704	78.4024		1	7	19
412.144	54.7224		1	7	20
442.064	68.4824		1	7	21
544.304	64.9624		1	7	22
678.704	59.0424		1	7	23
687.984	67.6824		1	7	24
642.064	69.9224		1	7	25
547.504	60.3224		1	7	26
575.984	67.5224		1	7	27
814.224	74.8824		1	7	28
1032.14	115.362		1	7	29
1300.62	163.682		1	7	30
1338.86	201.442		1	7	31
1234.54	221.922		1	7	32
1019.18	221.922		1	7	33
851.344	260.962		1	7	34
1046.06	423.842		1	7	35
782.384	436.802		1	7	36
755.984	643.842		1	7	37
854.864	724.802		1	7	38
927.824	702.082		1	7	39
875.664	467.682		1	7	40
980.624	292.002		1	7	41
1071.82	261.762		1	7	42
1173.74	226.242		1	7	43
1271.34	216.642		1	7	44
1179.5	184.322		1	7	45
1145.42	151.202		1	7	46
1215.18	145.762		1	7	47
1374.7	156.322		1	7	48
1479.02	178.082		1	7	49
1199.02	141.122		1	7	50
1434.06	180.962		1	7	51
752.144	150.562		1	7	52
861.744	199.042		1	7	53
453.904	225.762		1	7	54
663.184	264.322		1	7	55
509.904	261.762		1	7	56
521.104	345.602		1	7	57
699.344	486.402		1	7	58
771.824	612.482		1	7	59
785.424	507.042		1	7	60
719.504	609.442		1	7	61
691.024	323.522		1	7	62
395.664	306.402		1	7	63
516.944	158.882		1	7	64
287.344	112.162		1	7	65
299.984	100.482		1	7	66
342.704	88.9624		1	7	67
314.064	60.1624		1	7	68
328.304	53.7624		1	7	69
237.104	46.4024		1	7	70
238.544	48.3224		1	7	71
221.904	62.7224		1	7	72
258.544	64.9624		1	7	73
286.224	64.6424		1	7	74
281.584	82.7224		1	7	75
519.504	110.722		1	7	76
718.544	124.322		1	7	77
882.704	111.522		1	7	78
1122.7	147.842		1	7	79
1103.98	153.282		1	7	80
829.104	177.602		1	7	81
1045.9	176.322		1	7	82
798.224	216.162		1	7	83
829.264	228.962		1	7	84
697.584	281.602		1	7	85
841.744	346.402		1	7	86
632.784	444.162		1	7	87
664.944	671.842		1	7	88
334.544	840.002		1	7	89
451.024	881.922		1	7	90
315.344	747.522		1	7	91
382.864	629.282		1	7	92
336.464	367.522		1	7	93
367.184	353.762		1	7	94
475.504	199.362		1	7	95
524.304	187.042		1	7	96
594.704	219.202		1	7	97
704.144	225.282		1	7	98
795.824	202.882		1	7	99
903.024	182.402		1	7	100
997.104	185.282		1	7	101
1002.06	178.882		1	7	102
1182.38	198.242		1	7	103
1301.74	213.762		1	7	104
1504.3	245.762		1	7	105
1596.94	295.202		1	7	106
1577.9	328.482		1	7	107
1774.7	317.282		1	7	108
1602.86	273.922		1	7	109
1569.26	246.242		1	7	110
1803.98	245.282		1	7	111
1749.74	210.722		1	7	112
1904.14	225.282		1	7	113
1632.78	200.322		1	7	114
1546.22	188.322		1	7	115
1143.66	162.722		1	7	116
902.864	186.402		1	7	117
664.624	221.282		1	7	118
528.784	252.802		1	7	119
418.864	279.842		1	7	120
432.624	542.242		1	7	121
387.344	523.202		1	7	122
431.184	811.362		1	7	123
519.024	1048.16		1	7	124
587.824	1014.08		1	7	125
694.544	905.282		1	7	126
735.824	577.122		1	7	127
761.584	370.722		1	7	128
465.744	969.922		1	8	1
434.864	1514.56		1	8	2
446.864	2044.32		1	8	3
440.784	2083.36		1	8	4
443.824	1796.16		1	8	5
399.504	1300.8		1	8	6
366.384	844.162		1	8	7
278.544	416.482		1	8	8
238.704	340.642		1	8	9
345.584	293.602		1	8	10
424.784	294.722		1	8	11
628.784	309.282		1	8	12
837.104	292.322		1	8	13
958.864	250.402		1	8	14
997.424	196.802		1	8	15
941.744	164.322		1	8	16
941.264	164.802		1	8	17
835.344	151.202		1	8	18
866.064	182.402		1	8	19
981.264	192.802		1	8	20
1032.3	183.842		1	8	21
1259.82	200.162		1	8	22
1196.94	192.322		1	8	23
1141.1	196.962		1	8	24
1000.3	181.922		1	8	25
797.584	183.682		1	8	26
601.584	265.282		1	8	27
547.504	364.002		1	8	28
562.224	416.162		1	8	29
641.744	381.282		1	8	30
664.464	289.762		1	8	31
652.464	256.962		1	8	32
531.024	192.322		1	8	33
393.744	181.762		1	8	34
369.744	167.362		1	8	35
284.304	157.282		1	8	36
249.424	181.762		1	8	37
310.064	224.322		1	8	38
356.944	240.162		1	8	39
551.984	251.362		1	8	40
629.584	259.202		1	8	41
807.664	182.242		1	8	42
808.144	189.762		1	8	43
731.024	143.042		1	8	44
646.064	143.202		1	8	45
619.024	156.162		1	8	46
585.424	161.282		1	8	47
644.624	196.962		1	8	48
937.744	254.082		1	8	49
1088.14	266.402		1	8	50
1284.94	353.282		1	8	51
1256.78	403.842		1	8	52
1135.18	431.842		1	8	53
1008.62	509.762		1	8	54
977.744	689.282		1	8	55
867.344	716.962		1	8	56
917.904	920.002		1	8	57
931.984	964.322		1	8	58
935.344	899.522		1	8	59
839.824	792.802		1	8	60
773.104	772.802		1	8	61
581.584	485.762		1	8	62
539.504	371.842		1	8	63
618.064	366.402		1	8	64
760.624	390.082		1	8	65
1087.66	294.882		1	8	66
1138.86	314.722		1	8	67
1236.94	252.802		1	8	68
1211.66	240.642		1	8	69
1099.98	286.242		1	8	70
950.384	264.002		1	8	71
1015.34	322.562		1	8	72
1235.02	347.682		1	8	73
1377.9	327.202		1	8	74
1340.46	293.922		1	8	75
1375.66	403.842		1	8	76
1079.82	335.682		1	8	77
672.144	397.762		1	8	78
406.864	432.962		1	8	79
289.584	384.802		1	8	80
266.064	297.442		1	8	81
251.344	227.842		1	8	82
258.384	225.122		1	8	83
255.344	239.842		1	8	84
323.024	244.002		1	8	85
495.024	154.882		1	8	86
591.824	118.882		1	8	87
582.384	174.562		1	8	88
719.664	119.842		1	8	89
742.384	124.162		1	8	90
699.824	106.882		1	8	91
611.184	84.9624		1	8	92
653.904	102.722		1	8	93
546.064	85.1224		1	8	94
524.784	83.6824		1	8	95
524.784	101.922		1	8	96
573.104	102.722		1	8	97
621.744	109.122		1	8	98
665.744	121.442		1	8	99
713.744	196.962		1	8	100
757.904	250.562		1	8	101
735.184	302.082		1	8	102
750.864	284.002		1	8	103
656.784	419.042		1	8	104
727.824	288.642		1	8	105
635.824	457.442		1	8	106
489.904	474.402		1	8	107
545.104	533.922		1	8	108
396.944	222.562		1	8	109
359.184	333.282		1	8	110
480.144	163.362		1	8	111
567.344	157.122		1	8	112
224.464	83.5224		1	9	1
280.304	72.9624		1	9	2
360.304	88.8024		1	9	3
546.864	126.242		1	9	4
734.064	134.242		1	9	5
829.744	131.362		1	9	6
854.704	94.4024		1	9	7
775.504	84.1624		1	9	8
860.144	99.5224		1	9	9
711.024	106.722		1	9	10
654.544	93.9224		1	9	11
701.904	89.1224		1	9	12
638.544	85.7624		1	9	13
575.344	95.2024		1	9	14
485.904	100.482		1	9	15
602.384	109.282		1	9	16
416.304	93.2824		1	9	17
435.184	98.5624		1	9	18
485.424	111.842		1	9	19
568.304	119.042		1	9	20
595.824	107.202		1	9	21
609.904	112.002		1	9	22
601.904	113.602		1	9	23
571.024	105.602		1	9	24
528.304	104.322		1	9	25
534.224	86.0824		1	9	26
795.504	120.642		1	9	27
884.304	126.722		1	9	28
1062.22	154.722		1	9	29
1228.78	200.322		1	9	30
1206.38	224.642		1	9	31
1215.34	251.362		1	9	32
1037.58	274.242		1	9	33
889.904	362.402		1	9	34
809.744	599.522		1	9	35
824.944	983.362		1	9	36
805.584	1088.32		1	9	37
769.264	1012.48		1	9	38
790.544	955.362		1	9	39
823.344	726.082		1	9	40
873.104	464.322		1	9	41
1074.54	316.002		1	9	42
1069.74	318.082		1	9	43
977.424	297.602		1	9	44
781.584	272.162		1	9	45
773.424	309.282		1	9	46
498.544	268.802		1	9	47
415.184	221.442		1	9	48
344.464	175.682		1	9	49
317.104	140.322		1	9	50
272.304	133.922		1	9	51
278.384	141.442		1	9	52
301.424	131.842		1	9	53
336.944	141.282		1	9	54
490.064	160.002		1	9	55
615.664	155.202		1	9	56
734.544	186.882		1	9	57
697.904	171.522		1	9	58
595.664	213.122		1	9	59
635.664	259.682		1	9	60
969.744	287.522		1	9	61
936.464	324.322		1	9	62
1291.82	410.402		1	9	63
1401.9	579.842		1	9	64
1306.7	599.202		1	9	65
1232.94	895.362		1	9	66
876.944	1001.28		1	9	67
754.864	943.202		1	9	68
525.584	942.722		1	9	69
512.464	749.762		1	9	70
472.464	419.522		1	10	1
599.824	268.162		1	10	2
635.024	177.442		1	10	3
589.744	149.922		1	10	4
465.104	213.602		1	10	5
419.824	159.202		1	10	6
349.424	159.042		1	10	7
377.904	165.442		1	10	8
417.104	185.442		1	10	9
557.264	386.082		1	10	10
514.704	419.682		1	10	11
657.744	614.722		1	10	12
1039.66	755.682		1	10	13
961.424	804.002		1	10	14
1224.14	758.722		1	10	15
1388.14	602.562		1	10	16
1393.1	526.882		1	10	17
1411.34	708.642		1	10	18
1091.5	978.082		1	10	19
1298.38	1392.96		1	10	20
758.704	1347.04		1	10	21
571.664	1144.16		1	10	22
639.184	992.642		1	10	23
524.784	697.762		1	10	24
564.624	462.082		1	10	25
547.664	264.802		1	10	26
506.544	180.642		1	10	27
493.424	131.522		1	10	28
475.504	98.0824		1	10	29
463.984	96.8024		1	10	30
486.384	133.442		1	10	31
521.904	160.002		1	10	32
567.664	192.322		1	10	33
619.504	223.202		1	10	34
572.944	153.602		1	10	35
461.264	111.202		1	10	36
451.824	138.082		1	10	37
429.264	101.922		1	10	38
387.344	68.9624		1	10	39
434.224	93.1224		1	10	40
459.824	72.1624		1	10	41
544.784	89.4424		1	10	42
551.664	86.7224		1	10	43
419.984	58.0824		1	10	44
502.384	65.6024		1	10	45
410.864	54.5624		1	10	46
422.864	53.1224		1	10	47
470.544	63.3624		1	10	48
564.624	73.2824		1	10	49
628.304	91.5224		1	10	50
735.504	83.6824		1	10	51
860.304	78.4024		1	10	52
866.704	70.8824		1	10	53
636.624	60.8024		1	10	54
439.984	43.2024		1	10	55
430.704	48.8024		1	10	56
427.824	49.9224		1	10	57
468.944	60.4824		1	10	58
527.504	70.8824		1	10	59
622.224	79.2024		1	10	60
856.144	90.2424		1	10	61
1212.78	106.242		1	10	62
1541.74	123.202		1	10	63
1737.58	149.602		1	10	64
1666.86	168.802		1	10	65
1355.82	138.722		1	10	66
924.304	129.762		1	10	67
642.384	148.482		1	10	68
499.184	174.242		1	10	69
530.064	177.282		1	10	70
540.624	173.442		1	10	71
619.824	166.082		1	10	72
709.264	164.642		1	10	73
794.224	165.602		1	10	74
882.384	172.642		1	10	75
990.224	191.682		1	10	76
1121.1	178.882		1	10	77
1223.98	142.882		1	10	78
1143.98	144.322		1	10	79
1217.26	120.642		1	10	80
1140.78	108.962		1	10	81
946.864	106.402		1	10	82
727.664	95.8424		1	10	83
537.424	84.0024		1	10	84
2488.56	404.175		2	1	1
1915.44	332.015		2	1	2
1382	182.095		2	1	3
1247.44	155.375		2	1	4
1052.88	107.855		2	1	5
881.843	46.4147		2	1	6
749.363	21.4547		2	1	7
565.843	28.4947		2	1	8
475.443	0		2	1	9
341.683	32.4947		2	1	10
242.163	20.0147		2	1	11
213.203	37.7747		2	1	12
188.723	103.055		2	1	13
187.443	229.455		2	1	14
134.163	241.135		2	1	15
110.163	349.135		2	1	16
94.3226	437.135		2	1	17
83.2826	391.375		2	1	18
70.0026	212.175		2	1	19
86.0026	84.9747		2	1	20
96.5626	0		2	1	21
96.5626	0		2	1	22
117.843	0		2	1	23
110.003	0		2	1	24
99.4426	0		2	1	25
83.4426	0		2	1	26
120.243	0		2	1	27
133.683	0		2	1	28
209.843	0		2	1	29
239.923	0		2	1	30
321.523	0		2	1	31
356.883	0		2	1	32
394.323	2.73465		2	1	33
485.363	0		2	1	34
402.323	20.8147		2	1	35
317.363	0		2	1	36
228.243	0		2	1	37
229.043	0		2	1	38
180.563	0		2	1	39
211.923	0		2	1	40
219.443	0		2	1	41
252.083	0		2	1	42
228.563	0		2	1	43
211.123	0		2	1	44
198.483	0		2	1	45
196.883	0		2	1	46
163.763	0		2	1	47
125.203	0		2	1	48
124.723	52.6547		2	1	49
54.8026	368.175		2	1	50
50.1626	309.295		2	1	51
34.9626	417.295		2	1	52
31.1226	566.895		2	1	53
33.8426	471.375		2	1	54
30.8026	452.975		2	1	55
29.3626	485.775		2	1	56
36.2426	193.135		2	1	57
35.9226	426.415		2	1	58
45.2026	102.735		2	1	59
66.6426	6.57465		2	1	60
78.1626	0		2	1	61
119.283	70.0947		2	1	62
151.283	8.33465		2	1	63
230.803	4.01465		2	1	64
310.323	12.9747		2	1	65
430.643	14.4147		2	1	66
348.403	26.4147		2	1	67
435.443	3.53465		2	1	68
421.523	0		2	1	69
373.203	0		2	1	70
456.723	0		2	1	71
845.043	28.0147		2	1	72
901.683	20.0147		2	1	73
1186.16	46.5747		2	1	74
1313.52	54.0947		2	1	75
1262.32	55.2147		2	1	76
945.043	7.85465		2	1	77
722.963	0		2	1	78
419.443	0		2	1	79
303.603	0		2	1	80
340.563	0		2	1	81
199.283	0		2	1	82
167.603	0		2	1	83
174.163	0		2	1	84
191.923	0		2	1	85
328.083	0		2	1	86
366.003	0		2	1	87
406.803	0		2	1	88
385.363	13.1347		2	1	89
313.843	5.77465		2	1	90
237.683	0		2	1	91
131.443	57.7747		2	1	92
161.843	1.93465		2	1	93
164.403	117.775		2	1	94
145.043	188.015		2	1	95
192.563	139.055		2	1	96
209.523	197.295		2	1	97
225.523	0		2	1	98
218.163	0.654652		2	1	99
215.603	16.3347		2	1	100
449.203	4.49465		2	1	101
356.083	0		2	1	102
724.723	0		2	1	103
831.443	5.61465		2	1	104
874.003	14.4147		2	1	105
994.963	21.2947		2	1	106
654.003	0		2	1	107
674.803	0		2	1	108
611.923	0		2	1	109
347.603	0		2	1	110
254.803	0		2	1	111
178.163	0		2	1	112
182.643	0		2	1	113
136.403	0		2	1	114
108.083	0		2	1	115
254.643	0		2	1	116
202.963	0		2	1	117
390.643	0		2	1	118
432.403	0		2	1	119
482.963	0		2	1	120
548.723	0		2	1	121
755.123	18.5747		2	1	122
1087.12	49.2947		2	1	123
1200.88	72.4947		2	1	124
1333.52	86.4147		2	1	125
734.163	70.4147		2	1	126
1113.2	91.3747		2	1	127
622.003	91.0547		2	1	128
302.163	105.615		2	1	129
487.923	88.3347		2	1	130
255.763	245.935		2	1	131
249.683	560.655		2	1	132
253.683	601.455		2	1	133
289.523	949.935		2	1	134
365.363	1094.57		2	1	135
564.403	760.175		2	1	136
609.843	1161.45		2	1	137
722.963	920.975		2	1	138
883.763	819.855		2	1	139
990.643	727.855		2	1	140
1016.56	492.975		2	1	141
896.403	248.175		2	1	142
834.163	247.375		2	1	143
521.843	123.855		2	1	144
316.563	94.0947		2	1	145
231.283	76.4947		2	1	146
162.963	107.215		2	1	147
156.563	223.535		2	1	148
145.043	233.775		2	1	149
157.363	258.895		2	1	150
146.803	167.855		2	1	151
187.923	100.975		2	1	152
236.403	65.2947		2	1	153
294.483	40.9747		2	1	154
327.443	48.8147		2	1	155
413.683	51.6947		2	1	156
472.083	67.5347		2	1	157
602.163	74.8947		2	1	158
691.443	90.8947		2	1	159
868.083	108.015		2	1	160
961.843	111.855		2	1	161
980.563	131.535		2	1	162
962.003	308.975		2	1	163
807.763	398.415		2	1	164
610.803	630.895		2	1	165
451.443	726.095		2	1	166
371.923	694.415		2	1	167
383.283	428.815		2	1	168
432.723	271.695		2	1	169
479.123	265.935		2	1	170
468.723	365.775		2	1	171
454.483	842.415		2	1	172
548.723	1317.93		2	1	173
706.483	1652.01		2	1	174
866.963	1574.89		2	1	175
928.403	1289.77		2	1	176
825.363	1222.57		2	1	177
631.923	842.895		2	1	178
572.883	577.775		2	1	179
529.523	443.055		2	1	180
619.283	346.095		2	1	181
681.843	235.375		2	1	182
789.683	310.095		2	1	183
646.643	286.095		2	1	184
541.043	457.295		2	1	185
389.363	558.895		2	1	186
277.683	788.815		2	1	187
250.643	1335.21		2	1	188
299.283	1387.69		2	1	189
358.803	1522.09		2	1	190
402.643	1230.57		2	1	191
481.683	1167.69		2	1	192
576.883	783.535		2	1	193
508.723	811.855		2	1	194
467.443	941.295		2	1	195
473.043	604.335		2	1	196
316.083	835.695		2	1	197
307.123	523.215		2	1	198
334.483	410.095		2	1	199
379.923	713.295		2	1	200
413.683	686.095		2	1	201
566.643	736.175		2	1	202
779.123	935.535		2	1	203
1008.4	901.935		2	1	204
1263.6	579.535		2	1	205
1197.68	731.535		2	1	206
1036.56	416.975		2	1	207
1104.24	183.375		2	1	208
1120.56	161.615		2	1	209
997.363	186.095		2	1	210
1002.8	124.175		2	1	211
1044.56	80.9747		2	1	212
972.563	50.5747		2	1	213
915.763	56.9747		2	1	214
865.683	54.7347		2	1	215
957.363	47.8547		2	1	216
930.003	27.8547		2	1	217
811.603	20.4947		2	1	218
628.403	22.0947		2	1	219
536.563	17.9347		2	1	220
494.323	11.2147		2	1	221
451.443	0		2	1	222
454.003	0		2	1	223
337.363	1.29465		2	1	224
258.483	0		2	1	225
237.523	0		2	1	226
190.323	0		2	1	227
215.923	3.21465		2	1	228
224.563	0		2	1	229
353.523	0		2	2	1
627.763	16.0147		2	2	2
868.563	32.1747		2	2	3
808.883	24.1747		2	2	4
821.203	24.9747		2	2	5
1037.04	35.6947		2	2	6
882.643	25.6147		2	2	7
752.563	12.8147		2	2	8
863.603	37.9347		2	2	9
722.163	34.0947		2	2	10
716.243	47.3747		2	2	11
763.283	45.7747		2	2	12
794.803	31.2147		2	2	13
766.003	34.8947		2	2	14
777.043	36.8147		2	2	15
712.883	17.7747		2	2	16
602.643	26.2547		2	2	17
585.683	31.6947		2	2	18
765.523	71.6947		2	2	19
701.843	60.3347		2	2	20
930.803	78.4147		2	2	21
877.523	86.8947		2	2	22
883.123	88.9747		2	2	23
814.963	82.2547		2	2	24
690.163	68.9747		2	2	25
492.403	63.0547		2	2	26
360.563	121.135		2	2	27
231.923	220.015		2	2	28
169.363	397.775		2	2	29
118.963	523.215		2	2	30
111.923	670.255		2	2	31
112.083	1016.81		2	2	32
136.243	1283.05		2	2	33
132.563	1282.89		2	2	34
154.963	1380.49		2	2	35
114.803	1188.17		2	2	36
98.0026	1184.33		2	2	37
87.6026	1088.49		2	2	38
97.3626	1006.41		2	2	39
79.9226	843.695		2	2	40
77.0426	712.175		2	2	41
43.2826	663.535		2	2	42
40.2426	951.535		2	2	43
45.6826	1210.09		2	2	44
47.7626	1659.05		2	2	45
53.8426	1858.73		2	2	46
52.4026	2084.97		2	2	47
68.4026	1870.89		2	2	48
106.483	1302.25		2	2	49
176.563	786.255		2	2	50
265.363	328.815		2	2	51
320.403	119.695		2	2	52
335.443	86.7347		2	2	53
268.243	78.2547		2	2	54
253.203	58.8947		2	2	55
372.083	51.2147		2	2	56
404.083	44.3347		2	2	57
577.203	55.2147		2	2	58
739.923	81.1347		2	2	59
864.243	93.7747		2	2	60
945.043	111.055		2	2	61
858.483	91.0547		2	2	62
766.963	73.7747		2	2	63
711.763	35.6947		2	2	64
655.603	29.1347		2	2	65
526.163	27.6947		2	2	66
349.363	20.4947		2	2	67
291.763	5.45465		2	2	68
115.123	9.45465		2	2	69
47.1226	0.814652		2	2	70
71.2826	0.334652		2	2	71
23.4426	8.01465		2	2	72
22.4826	37.9347		2	2	73
28.5626	124.175		2	2	74
12.5626	165.775		2	2	75
0	193.615		2	2	76
6.80264	196.495		2	2	77
27.9226	104.015		2	2	78
53.3626	52.4947		2	2	79
78.4826	23.5347		2	2	80
102.963	0		2	2	81
137.043	0		2	2	82
124.243	0		2	2	83
130.163	0		2	2	84
120.083	0		2	2	85
179.443	0		2	2	86
189.523	0		2	2	87
210.323	0		2	2	88
176.883	0		2	2	89
116.883	0		2	2	90
64.0826	0		2	2	91
24.4026	0		2	2	92
22.1626	0		2	2	93
0	0		2	2	94
9.84264	0		2	2	95
1.20264	0		2	2	96
9.20264	0		2	2	97
0	0		2	2	98
0	0		2	2	99
0.562637	4.49465		2	2	100
6.80264	14.0947		2	2	101
24.8826	30.7347		2	2	102
63.9226	40.3347		2	2	103
69.6826	52.8147		2	2	104
118.163	78.4147		2	2	105
150.643	192.655		2	2	106
206.483	552.975		2	2	107
252.563	935.055		2	2	108
301.843	1319.37		2	2	109
280.403	1401.29		2	2	110
259.763	1139.69		2	2	111
219.923	793.935		2	2	112
312.243	637.935		2	2	113
430.323	503.535		2	2	114
698.003	599.695		2	2	115
780.563	620.335		2	2	116
886.483	541.295		2	2	117
827.123	423.215		2	2	118
670.803	256.655		2	2	119
643.763	236.815		2	2	120
556.723	126.575		2	2	121
556.883	91.8547		2	2	122
652.403	55.6947		2	2	123
576.083	72.9747		2	2	124
594.483	62.4147		2	2	125
435.283	76.4947		2	2	126
410.803	87.0547		2	2	127
516.083	72.3347		2	2	128
654.163	68.0147		2	2	129
781.203	63.8547		2	2	130
740.723	41.1347		2	2	131
626.323	45.6147		2	2	132
467.763	53.9347		2	2	133
338.323	78.2547		2	2	134
349.683	59.2147		2	2	135
270.643	137.295		2	2	136
284.563	186.415		2	2	137
408.563	381.775		2	2	138
782.323	767.855		2	2	139
810.643	837.135		2	2	140
976.723	1222.25		2	2	141
995.603	1196.65		2	2	142
822.963	1317.77		2	2	143
401.043	1141.29		2	2	144
412.243	1178.73		2	2	145
103.443	500.815		2	2	146
130.643	644.815		2	2	147
66.1626	193.935		2	2	148
69.5226	31.6947		2	2	149
67.2826	76.1747		2	2	150
35.6026	20.8147		2	2	151
36.8826	8.65465		2	2	152
36.4026	8.17465		2	2	153
93.0426	0		2	2	154
106.963	0		2	2	155
194.803	0		2	2	156
192.723	4.49465		2	2	157
275.923	0.014652		2	2	158
291.123	0		2	2	159
173.203	14.8947		2	2	160
62.1626	1.45465		2	2	161
31.4426	28.8147		2	2	162
51.2826	32.0147		2	2	163
27.9226	94.4147		2	2	164
35.2826	251.855		2	2	165
34.1626	419.535		2	2	166
45.5226	598.415		2	2	167
61.6826	694.735		2	2	168
75.2826	692.015		2	2	169
138.643	528.495		2	2	170
206.803	307.535		2	2	171
255.443	153.775		2	2	172
237.683	81.1347		2	2	173
232.563	61.4547		2	2	174
287.443	65.2947		2	2	175
361.363	49.9347		2	2	176
499.123	73.2947		2	2	177
616.883	77.6147		2	2	178
792.723	124.175		2	2	179
937.043	130.095		2	2	180
1154	169.455		2	2	181
1207.44	399.055		2	2	182
1347.92	479.695		2	2	183
1446.16	1029.29		2	2	184
1249.2	1342.89		2	2	185
1125.2	1766.57		2	2	186
986.643	1855.21		2	2	187
831.123	1477.77		2	2	188
554.483	1123.69		2	2	189
338.003	660.655		2	2	190
446.963	822.255		2	2	191
259.603	311.055		2	2	192
111.123	110.095		2	2	193
132.563	81.4547		2	2	194
39.4426	28.4947		2	2	195
18.8026	4.97465		2	2	196
27.1226	0		2	2	197
849.683	103.535		2	3	1
989.683	122.415		2	3	2
1093.2	110.415		2	3	3
1098.8	133.775		2	3	4
1023.76	131.055		2	3	5
1078.8	128.495		2	3	6
1037.68	141.935		2	3	7
851.123	144.015		2	3	8
772.083	154.735		2	3	9
806.963	155.695		2	3	10
809.203	244.655		2	3	11
833.203	220.815		2	3	12
747.603	197.295		2	3	13
792.883	244.175		2	3	14
750.003	300.015		2	3	15
599.443	358.735		2	3	16
556.723	307.375		2	3	17
581.843	328.815		2	3	18
795.443	207.375		2	3	19
1023.12	110.095		2	3	20
1179.92	165.935		2	3	21
1369.2	163.215		2	3	22
1688.24	173.295		2	3	23
1549.52	168.335		2	3	24
1476.08	156.335		2	3	25
1280.88	134.735		2	3	26
1383.76	148.815		2	3	27
1295.92	146.095		2	3	28
1454	143.855		2	3	29
1517.04	151.375		2	3	30
1944.56	184.015		2	3	31
1992.72	206.895		2	3	32
1757.84	210.575		2	3	33
1919.12	230.255		2	3	34
1474.96	241.615		2	3	35
1369.68	371.855		2	3	36
1289.04	419.055		2	3	37
1419.12	280.975		2	3	38
980.723	600.335		2	3	39
724.563	509.935		2	3	40
651.123	603.535		2	3	41
538.803	472.335		2	3	42
431.443	544.655		2	3	43
370.323	774.255		2	3	44
307.443	823.695		2	3	45
280.243	897.455		2	3	46
244.723	761.615		2	3	47
288.723	291.215		2	3	48
316.883	196.975		2	3	49
364.243	200.015		2	3	50
486.803	230.255		2	3	51
744.883	229.135		2	3	52
1035.28	253.935		2	3	53
1208.24	272.495		2	3	54
1465.68	204.495		2	3	55
1556.4	180.655		2	3	56
1298.96	175.695		2	3	57
1151.76	150.575		2	3	58
1243.76	164.495		2	3	59
1241.2	195.215		2	3	60
1139.92	198.095		2	3	61
1060.4	295.535		2	3	62
938.323	236.335		2	3	63
737.523	226.095		2	3	64
632.403	432.175		2	3	65
563.443	329.615		2	3	66
444.083	496.175		2	3	67
415.443	466.575		2	3	68
345.683	495.215		2	3	69
260.243	395.215		2	3	70
239.283	343.375		2	3	71
279.763	379.855		2	3	72
267.603	344.815		2	3	73
382.963	303.055		2	3	74
407.443	339.055		2	3	75
516.403	133.135		2	3	76
462.323	260.495		2	3	77
443.923	171.695		2	3	78
523.283	110.255		2	3	79
558.323	124.495		2	3	80
719.923	142.095		2	3	81
791.443	129.135		2	3	82
958.323	195.375		2	3	83
711.443	181.135		2	3	84
818.163	220.655		2	3	85
517.523	199.535		2	3	86
516.723	456.495		2	3	87
281.043	530.255		2	3	88
156.083	666.415		2	3	89
175.763	727.375		2	3	90
145.203	413.295		2	3	91
121.363	196.015		2	3	92
129.523	94.7347		2	3	93
122.803	88.3347		2	3	94
138.483	91.0547		2	3	95
186.483	79.8547		2	3	96
230.163	63.8547		2	3	97
327.283	70.2547		2	3	98
440.563	72.3347		2	3	99
570.483	84.9747		2	3	100
609.523	88.4947		2	3	101
590.003	87.3747		2	3	102
525.683	78.4147		2	3	103
452.883	63.6947		2	3	104
340.883	64.3347		2	3	105
267.603	52.9747		2	3	106
255.923	61.2947		2	3	107
265.203	65.4547		2	3	108
342.803	58.7347		2	3	109
562.643	79.6947		2	3	110
1051.44	125.935		2	3	111
1322.64	187.695		2	3	112
1736.88	293.135		2	3	113
1785.84	360.175		2	3	114
1616.24	377.295		2	3	115
1351.6	324.655		2	3	116
962.163	224.655		2	3	117
740.883	202.415		2	3	118
416.723	291.375		2	3	119
445.843	347.375		2	3	120
358.003	374.415		2	3	121
350.963	336.495		2	3	122
353.843	252.015		2	3	123
360.243	188.335		2	3	124
382.643	111.375		2	3	125
464.723	99.5347		2	3	126
504.563	104.975		2	3	127
510.003	94.5747		2	3	128
489.523	78.0947		2	3	129
567.763	84.1747		2	3	130
713.843	98.4147		2	3	131
889.363	145.295		2	3	132
957.043	230.575		2	3	133
783.923	291.695		2	3	134
703.763	380.655		2	3	135
426.003	327.855		2	3	136
349.683	332.015		2	3	137
231.603	230.895		2	3	138
152.243	157.135		2	3	139
165.523	128.335		2	3	140
183.763	200.175		2	3	141
236.723	326.095		2	3	142
303.123	535.535		2	3	143
381.203	644.495		2	3	144
450.643	761.455		2	3	145
613.683	837.135		2	3	146
580.883	693.295		2	3	147
568.083	552.335		2	3	148
519.603	482.895		2	3	149
386.483	407.535		2	3	150
334.163	433.775		2	3	151
261.683	469.615		2	3	152
242.963	335.855		2	3	153
250.803	772.975		2	3	154
206.803	621.615		2	3	155
230.003	866.255		2	3	156
279.283	959.375		2	3	157
414.483	626.575		2	3	158
462.163	798.735		2	3	159
560.403	563.695		2	3	160
818.643	463.215		2	3	161
872.083	388.815		2	3	162
1068.56	327.695		2	3	163
1394	453.615		2	3	164
1459.6	371.855		2	3	165
1810.8	353.775		2	3	166
1718.48	419.855		2	3	167
1808.88	300.655		2	3	168
2014.48	203.375		2	3	169
2057.2	253.455		2	3	170
1746	170.095		2	3	171
1443.92	135.375		2	3	172
1040.88	104.975		2	3	173
621.683	66.7347		2	3	174
390.643	60.6547		2	3	175
249.203	55.8547		2	3	176
219.603	44.1747		2	3	177
226.643	52.0147		2	4	1
322.963	72.4947		2	4	2
456.723	85.7747		2	4	3
614.643	102.735		2	4	4
854.803	137.455		2	4	5
841.683	134.575		2	4	6
1029.52	156.175		2	4	7
1043.44	155.055		2	4	8
1131.6	170.415		2	4	9
1298.16	247.695		2	4	10
1333.68	229.295		2	4	11
1369.52	237.455		2	4	12
1178.96	244.655		2	4	13
955.123	433.455		2	4	14
1067.76	667.535		2	4	15
896.243	1098.09		2	4	16
956.563	1254.09		2	4	17
1079.28	1281.77		2	4	18
945.043	867.855		2	4	19
956.883	544.655		2	4	20
996.083	380.495		2	4	21
1026	237.455		2	4	22
1168.56	279.535		2	4	23
1154.64	297.295		2	4	24
1237.36	310.735		2	4	25
1432.56	352.815		2	4	26
1610.8	363.855		2	4	27
1320.88	276.015		2	4	28
1402	313.935		2	4	29
1534.48	479.855		2	4	30
1430.64	868.335		2	4	31
1253.52	1438.73		2	4	32
1053.04	1752.65		2	4	33
863.603	1592.01		2	4	34
780.883	1084.17		2	4	35
750.003	564.335		2	4	36
733.043	265.935		2	4	37
690.963	175.215		2	4	38
669.363	174.575		2	4	39
625.043	140.335		2	4	40
539.763	119.215		2	4	41
432.083	100.335		2	4	42
331.923	117.135		2	4	43
278.323	140.655		2	4	44
295.923	162.255		2	4	45
394.643	153.295		2	4	46
610.163	151.535		2	4	47
797.363	146.895		2	4	48
915.923	189.775		2	4	49
947.283	249.295		2	4	50
958.963	289.935		2	4	51
1030.64	315.855		2	4	52
1111.12	305.935		2	4	53
1181.84	296.655		2	4	54
1160.24	336.015		2	4	55
1063.28	398.895		2	4	56
1177.84	396.495		2	4	57
1042.32	600.335		2	4	58
934.323	482.735		2	4	59
1165.36	627.055		2	4	60
1075.6	506.095		2	4	61
1254.32	288.495		2	4	62
1514.96	326.095		2	4	63
1817.84	532.335		2	4	64
1918.48	785.775		2	4	65
2006.8	816.815		2	4	66
1971.76	1228.65		2	4	67
1915.6	1168.81		2	4	68
1789.84	877.935		2	4	69
1587.12	571.855		2	4	70
1337.2	386.575		2	4	71
1110.48	322.575		2	4	72
958.003	301.615		2	4	73
894.803	244.015		2	4	74
802.323	160.815		2	4	75
734.323	114.735		2	4	76
668.883	104.175		2	4	77
720.883	128.815		2	4	78
896.243	137.935		2	4	79
1041.04	134.895		2	4	80
1069.84	129.295		2	4	81
915.603	121.295		2	4	82
724.723	115.215		2	4	83
651.443	128.335		2	4	84
783.123	164.815		2	4	85
1094.64	194.095		2	4	86
1433.52	220.495		2	4	87
1642.32	237.775		2	4	88
1748.4	218.095		2	4	89
1697.04	238.415		2	4	90
1560.56	202.095		2	4	91
1689.04	264.015		2	4	92
1814.8	347.535		2	4	93
1969.84	406.895		2	4	94
2083.28	509.775		2	4	95
2058.64	787.215		2	4	96
1910.48	1238.41		2	4	97
1629.2	1631.53		2	4	98
1261.52	1708.33		2	4	99
906.163	1436.49		2	4	100
610.163	936.495		2	4	101
399.763	465.135		2	4	102
307.123	210.095		2	4	103
250.643	157.615		2	4	104
198.483	151.055		2	4	105
155.763	135.375		2	4	106
125.523	118.735		2	4	107
119.923	119.855		2	4	108
94.1626	142.895		2	4	109
92.5626	238.895		2	4	110
109.363	300.495		2	4	111
139.923	341.295		2	4	112
159.603	367.695		2	4	113
220.563	542.095		2	4	114
261.363	489.615		2	4	115
245.043	658.575		2	4	116
196.723	915.695		2	4	117
154.803	1363.37		2	4	118
98.1626	2078.89		2	4	119
70.1626	2396.01		2	4	120
79.7626	2146.25		2	4	121
75.6026	1578.57		2	4	122
76.7226	980.335		2	4	123
73.5226	557.295		2	4	124
97.6826	302.735		2	4	125
150.643	278.735		2	4	126
323.42	92.1362		3	1	1
475.58	112.296		3	1	2
809.18	142.856		3	1	3
842.62	161.736		3	1	4
1089.82	168.616		3	1	5
1229.34	171.496		3	1	6
1281.18	168.296		3	1	7
1222.78	151.496		3	1	8
1073.98	134.376		3	1	9
1062.46	136.296		3	1	10
771.9	114.696		3	1	11
607.58	111.016		3	1	12
641.34	109.576		3	1	13
552.38	111.816		3	1	14
701.18	126.696		3	1	15
1065.18	164.136		3	1	16
1580.38	210.856		3	1	17
1842.62	231.496		3	1	18
1999.26	247.336		3	1	19
1831.9	248.616		3	1	20
1802.3	255.816		3	1	21
1235.9	251.496		3	1	22
907.74	274.376		3	1	23
877.5	302.216		3	1	24
841.34	331.016		3	1	25
1093.66	381.576		3	1	26
1361.66	409.256		3	1	27
1487.42	475.176		3	1	28
1500.06	555.816		3	1	29
1382.46	715.176		3	1	30
1028.06	919.976		3	1	31
781.82	988.136		3	1	32
451.58	1316.62		3	1	33
294.78	1604.14		3	1	34
238.3	2088.62		3	1	35
221.66	2677.1		3	1	36
233.5	2939.34		3	1	37
225.18	2951.02		3	1	38
219.1	3128.46		3	1	39
230.78	2931.18		3	1	40
216.7	2495.82		3	1	41
269.82	1908.94		3	1	42
310.46	1973.74		3	1	43
465.98	1053.9		3	1	44
580.86	849.576		3	1	45
823.42	656.296		3	1	46
1030.46	441.256		3	1	47
1208.86	387.496		3	1	48
1558.78	388.296		3	1	49
1402.14	368.136		3	1	50
1628.86	372.136		3	1	51
1234.94	358.056		3	1	52
1215.74	338.056		3	1	53
860.38	336.456		3	1	54
826.3	408.296		3	1	55
533.02	510.056		3	1	56
336.54	758.696		3	1	57
246.46	1009.1		3	1	58
254.78	1357.26		3	1	59
330.94	1950.38		3	1	60
475.9	2467.02		3	1	61
581.5	2211.82		3	1	62
711.74	2760.46		3	1	63
716.86	2026.7		3	1	64
828.7	2328.62		3	1	65
747.74	1588.14		3	1	66
726.46	1393.1		3	1	67
784.22	1565.42		3	1	68
648.54	1517.26		3	1	69
746.14	1785.74		3	1	70
629.02	1997.1		3	1	71
540.06	1598.38		3	1	72
523.26	1244.62		3	1	73
505.5	629.416		3	1	74
544.06	488.936		3	1	75
593.34	396.456		3	1	76
570.3	314.856		3	1	77
596.22	310.216		3	1	78
535.9	253.256		3	1	79
557.34	318.696		3	1	80
553.34	338.696		3	1	81
507.26	419.336		3	1	82
472.7	461.576		3	1	83
383.26	480.616		3	1	84
250.78	426.056		3	1	85
204.54	359.176		3	1	86
130.3	287.016		3	1	87
141.02	263.176		3	1	88
159.42	252.776		3	1	89
207.42	672.936		3	1	90
217.18	565.256		3	1	91
224.22	1081.58		3	1	92
246.14	1975.02		3	1	93
226.94	2046.22		3	1	94
255.9	2425.9		3	1	95
335.74	2220.46		3	1	96
409.98	2330.38		3	1	97
540.54	1240.46		3	1	98
551.74	1512.78		3	1	99
583.9	858.696		3	1	100
640.22	479.656		3	1	101
647.42	542.216		3	1	102
589.02	315.496		3	1	103
620.86	277.416		3	1	104
652.7	258.536		3	1	105
795.26	281.736		3	1	106
896.86	330.376		3	1	107
1061.98	359.656		3	1	108
1137.98	426.536		3	1	109
1088.06	529.896		3	1	110
966.3	1045.1		3	1	111
669.5	1328.3		3	1	112
581.98	1973.58		3	1	113
476.06	2240.94		3	1	114
494.94	2188.3		3	1	115
556.38	2420.3		3	1	116
556.54	1974.06		3	1	117
562.46	1277.58		3	1	118
604.22	1444.62		3	1	119
711.58	1329.26		3	1	120
786.62	1134.7		3	1	121
894.14	1240.14		3	1	122
933.5	1150.7		3	1	123
879.26	941.256		3	1	124
805.5	695.496		3	1	125
738.46	1033.9		3	1	126
574.78	1260.94		3	1	127
470.94	1810.38		3	1	128
413.5	2082.86		3	1	129
357.82	1958.06		3	1	130
356.7	1426.7		3	1	131
377.5	870.856		3	1	132
485.34	506.056		3	1	133
655.26	357.736		3	1	134
873.82	381.896		3	1	135
1073.18	552.616		3	1	136
1229.02	907.656		3	1	137
1284.06	1329.1		3	1	138
1247.74	1648.46		3	1	139
1120.86	1664.62		3	1	140
914.3	1394.38		3	1	141
662.3	958.216		3	1	142
411.58	562.216		3	1	143
240.7	393.736		3	1	144
211.58	664.456		3	1	145
121.5	472.936		3	1	146
120.06	776.136		3	1	147
197.18	64.7762		3	2	1
258.62	78.3762		3	2	2
322.62	98.5362		3	2	3
343.74	101.736		3	2	4
369.82	81.7362		3	2	5
622.78	183.496		3	2	6
670.78	201.096		3	2	7
692.22	217.256		3	2	8
768.38	230.536		3	2	9
724.22	213.096		3	2	10
590.46	137.416		3	2	11
485.66	113.096		3	2	12
684.06	172.616		3	2	13
479.1	128.936		3	2	14
470.3	128.776		3	2	15
546.3	126.216		3	2	16
676.7	127.336		3	2	17
835.1	143.496		3	2	18
971.42	161.896		3	2	19
1078.3	177.096		3	2	20
1136.54	191.976		3	2	21
1141.66	243.336		3	2	22
1078.94	236.296		3	2	23
983.9	259.336		3	2	24
900.22	275.176		3	2	25
637.02	559.016		3	2	26
581.34	451.656		3	2	27
534.3	700.136		3	2	28
476.22	1164.62		3	2	29
415.26	1659.5		3	2	30
266.94	1584.62		3	2	31
259.9	1521.74		3	2	32
265.98	1434.38		3	2	33
239.26	1161.26		3	2	34
217.18	1398.06		3	2	35
188.86	2091.66		3	2	36
169.02	2811.82		3	2	37
156.54	3054.22		3	2	38
137.66	2842.22		3	2	39
180.06	2236.14		3	2	40
169.5	1612.78		3	2	41
308.7	947.976		3	2	42
507.1	657.896		3	2	43
731.1	596.936		3	2	44
883.58	707.496		3	2	45
907.42	898.376		3	2	46
622.46	1073.42		3	2	47
278.62	1342.7		3	2	48
279.74	1267.98		3	2	49
193.5	964.776		3	2	50
149.98	1283.5		3	2	51
150.62	998.376		3	2	52
147.9	937.096		3	2	53
118.62	955.336		3	2	54
126.14	910.696		3	2	55
139.74	879.016		3	2	56
157.66	870.376		3	2	57
215.58	1779.02		3	2	58
221.34	2009.74		3	2	59
245.02	2778.86		3	2	60
291.9	3704.78		3	2	61
305.98	4024.14		3	2	62
274.14	3969.26		3	2	63
242.14	3616.94		3	2	64
249.82	3091.02		3	2	65
334.14	2657.74		3	2	66
487.74	2410.06		3	2	67
629.02	2258.54		3	2	68
713.34	2197.1		3	2	69
704.86	2250.7		3	2	70
637.34	2295.18		3	2	71
477.02	2880.78		3	2	72
420.38	2457.26		3	2	73
394.78	2568.62		3	2	74
418.14	2555.5		3	2	75
433.98	2411.18		3	2	76
425.18	2097.26		3	2	77
169.98	1837.58		3	3	1
135.42	2018.06		3	3	2
119.1	2577.74		3	3	3
103.42	3054.38		3	3	4
115.74	3211.02		3	3	5
98.1404	3476.46		3	3	6
119.58	2914.06		3	3	7
182.3	2593.74		3	3	8
239.26	2183.34		3	3	9
307.42	1679.98		3	3	10
369.66	1121.42		3	3	11
494.46	793.576		3	3	12
691.74	583.176		3	3	13
892.22	560.616		3	3	14
1168.38	635.816		3	3	15
1206.14	664.296		3	3	16
1253.18	764.936		3	3	17
1192.86	1083.98		3	3	18
916.54	1516.62		3	3	19
836.7	1595.66		3	3	20
525.02	1283.82		3	3	21
360.7	868.456		3	3	22
360.86	905.896		3	3	23
274.94	305.896		3	3	24
[truncated: 31,591 more rows]

## Sheet: Spo11het
Spo11 het, 3 biological repeats
Red (IHO1)	Green (DMC1)		cell	axis fragment	pixel position along axis fragment
2110.44	226.806		1	1	1
2199.98	227.478		1	1	2
2879.1	283.286		1	1	3
3434.83	388.502		1	1	4
3620.44	529.638		1	1	5
3658.67	700.166		1	1	6
3601	854.134		1	1	7
3565.42	960.934		1	1	8
3438	927.334		1	1	9
3216.08	798.822		1	1	10
2793.53	608.198		1	1	11
2454.46	454.406		1	1	12
2626.27	381.894		1	1	13
2467.74	320.214		1	1	14
2351.34	293.894		1	1	15
2150.43	283.974		1	1	16
2096.99	262.838		1	1	17
1733.8	256.454		1	1	18
1309.98	249.942		1	1	19
1151.71	291.062		1	1	20
1136.2	395.846		1	1	21
933.852	479.814		1	1	22
873.916	577.734		1	1	23
709.036	597.238		1	1	24
486.94	639.51		1	1	25
397.836	588.662		1	1	26
261.372	523.11		1	1	27
318.492	333.174		1	1	28
457.948	252.598		1	1	29
654.732	230.822		1	1	30
755.772	180.39		1	1	31
799.084	161.51		1	1	32
681.868	143.606		1	1	33
564.572	118.726		1	1	34
508.412	116.934		1	1	35
493.532	107.126		1	1	36
381.196	92.6624		1	1	37
400.764	108.854		1	1	38
501.1	110.742		1	1	39
490.78	106.918		1	1	40
577.58	119.718		1	1	41
725.404	137.03		1	1	42
703.708	129.318		1	1	43
754.428	136.966		1	1	44
756.3	137.078		1	1	45
731.772	148.454		1	1	46
745.564	156.55		1	1	47
902.972	184.006		1	1	48
1010.08	209.542		1	1	49
1158.88	246.198		1	1	50
1202.09	289.734		1	1	51
1101.34	352.662		1	1	52
999.084	416.198		1	1	53
815.58	530.662		1	1	54
785.516	730.742		1	1	55
820.636	928.214		1	1	56
774.588	1384.79		1	1	57
690.748	1436.28		1	1	58
573.916	2008.76		1	1	59
517.596	2451.49		1	1	60
517.98	2188.63		1	1	61
383.804	2629.91		1	1	62
418.764	2200.13		1	1	63
501.628	2327.91		1	1	64
593.42	1993.35		1	1	65
781.532	1184.74		1	1	66
971.388	1528.71		1	1	67
1050.24	709.43		1	1	68
1276.51	568.63		1	1	69
1167.6	592.534		1	1	70
1354.43	397.446		1	1	71
1304.03	347.046		1	1	72
897.484	342.39		1	1	73
635.34	306.118		1	1	74
373.516	327.67		1	1	75
192.972	297.974		1	1	76
149.324	306.934		1	1	77
120.124	250.486		1	1	78
108.22	231.27		1	1	79
95.2764	197.238		1	1	80
88.7324	163.942		1	1	81
83.2764	149.718		1	1	82
136.732	135.718		1	1	83
133.244	116.902		1	1	84
291.004	133.062		1	1	85
342.748	115.206		1	1	86
463.324	108.71		1	1	87
644.092	122.518		1	1	88
703.036	118.118		1	1	89
772.876	117.382		1	1	90
793.564	118.374		1	1	91
843.948	119.574		1	1	92
871.676	112.438		1	1	93
840.188	102.87		1	1	94
701.836	95.3664		1	1	95
546.988	94.3424		1	1	96
354.268	84.3744		1	1	97
282.956	75.5904		1	1	98
307.58	75.4304		1	1	99
368.204	79.4784		1	1	100
433.628	82.7264		1	1	101
505.596	90.2784		1	1	102
522.844	87.2544		1	1	103
588.236	104.102		1	1	104
497.9	93.5424		1	1	105
421.036	95.4464		1	1	106
457.596	106.054		1	1	107
610.268	123.462		1	1	108
799.356	149.206		1	1	109
820.092	156.678		1	1	110
904.684	170.118		1	1	111
831.404	181.75		1	1	112
841.516	202.598		1	1	113
479.692	207.286		1	1	114
500.972	213.19		1	1	115
270.268	269.446		1	1	116
321.756	311.91		1	1	117
316.172	235.302		1	1	118
394.204	301.078		1	1	119
402.348	174.166		1	1	120
371.42	179.894		1	1	121
336.108	162.358		1	1	122
241.1	162.854		1	1	123
205.004	165.798		1	1	124
231.068	189.43		1	1	125
248.412	267.19		1	1	126
257.436	271.238		1	1	127
328.78	292.518		1	1	128
338.38	402.678		1	1	129
514.508	336.934		1	1	130
1101.82	450.774		1	1	131
1090.7	253.094		1	1	132
1423.85	237.254		1	1	133
1712.91	230.422		1	1	134
1884.04	251.734		1	1	135
1741.63	205.926		1	1	136
1599.69	197.03		1	1	137
1703.13	213.062		1	1	138
1614.62	195.926		1	1	139
1668.25	217.862		1	1	140
1685.5	228.678		1	1	141
1533.47	219.51		1	1	142
1468.8	225.83		1	1	143
1280.2	203.75		1	1	144
835.548	141.414		1	1	145
716.284	139.798		1	1	146
548.476	113.35		1	1	147
556.924	107.51		1	1	148
636.332	119.606		1	1	149
767.164	129.062		1	1	150
789.708	127.014		1	1	151
804.54	125.462		1	1	152
858.46	123.926		1	1	153
948.22	126.006		1	1	154
1078.33	131.638		1	1	155
1227.15	136.966		1	1	156
1447.95	160.006		1	1	157
1334.44	154.054		1	1	158
1331.21	155.494		1	1	159
1320.08	158.726		1	1	160
1271.07	160.278		1	1	161
1221.52	151.318		1	1	162
1157.63	154.694		1	1	163
1197.02	162.454		1	1	164
1025.68	153.91		1	1	165
853.676	154.55		1	1	166
525.388	160.95		1	1	167
639.356	168.614		1	1	168
395.468	184.662		1	1	169
259.98	221.702		1	1	170
198.316	301.686		1	1	171
140.908	473.622		1	1	172
120.332	777.99		1	1	173
118.172	1120.36		1	1	174
121.916	1371.56		1	1	175
129.58	1411.75		1	1	176
127.612	1224.44		1	1	177
139.244	899.174		1	1	178
148.108	563.686		1	1	179
146.684	442.166		1	1	180
208.108	264.166		1	1	181
208.06	217.526		1	1	182
200.7	202.166		1	1	183
229.34	191.654		1	1	184
159.836	200.47		1	1	185
196.7	193.078		1	1	186
274.732	255.782		1	1	187
288.444	267.782		1	1	188
459.948	495.99		1	1	189
511.436	642.134		1	1	190
540.092	839.83		1	1	191
314.492	940.678		1	1	192
467.692	1170.93		1	1	193
289.132	1243.37		1	1	194
235.164	1325.64		1	1	195
235.1	1484.76		1	1	196
242.492	1644.68		1	1	197
282.172	1591.83		1	1	198
283.452	1528.25		1	1	199
332.236	1154.01		1	1	200
371.244	976.262		1	1	201
377.612	628.71		1	1	202
411.708	507.126		1	1	203
217.82	481.078		1	1	204
265.74	409.014		1	1	205
238.684	560.39		1	1	206
176.444	915.286		1	1	207
202.108	999.974		1	1	208
169.468	572.934		1	1	209
202.668	835.99		1	1	210
222.972	804.342		1	1	211
218.076	553.014		1	1	212
197.004	240.822		1	1	213
225.804	311.366		1	1	214
263.42	217.846		1	1	215
306.364	161.846		1	1	216
383.916	151.574		1	1	217
450.636	141.51		1	1	218
522.236	139.43		1	1	219
621.26	143.862		1	1	220
705.132	150.23		1	1	221
929.916	151.942		1	1	222
934.364	161.43		1	1	223
932.396	161.11		1	1	224
884.06	160.55		1	1	225
919.884	155.11		1	1	226
722.348	137.686		1	1	227
548.508	126.118		1	1	228
394.524	108.054		1	1	229
278.364	100.006		1	1	230
203.244	94.6464		1	1	231
143.916	102.694		1	1	232
126.156	108.022		1	1	233
128.844	108.022		1	1	234
147.82	113.446		1	1	235
196.444	126.95		1	1	236
312.972	148.342		1	1	237
461.18	170.614		1	1	238
620.38	210.406		1	1	239
703.948	322.678		1	1	240
692.3	579.366		1	1	241
609.036	959.718		1	1	242
558.492	1441.06		1	1	243
496.204	1410.15		1	1	244
485.5	1920.1		1	1	245
599.644	1871.83		1	1	246
714.412	1525.7		1	1	247
767.036	1432.65		1	1	248
890.812	877.11		1	1	249
957.804	1087.29		1	1	250
976.732	459.302		1	1	251
963.116	335.638		1	1	252
876.412	309.734		1	1	253
1017.93	394.902		1	1	254
847.772	288.534		1	1	255
958.444	278.294		1	1	256
1181.77	274.07		1	1	257
1351.8	263.606		1	1	258
1328.6	242.998		1	1	259
1131.16	227.19		1	1	260
917.372	285.11		1	1	261
812.828	486.998		1	1	262
806.492	795.798		1	1	263
916.588	1075.33		1	1	264
905.244	1140.57		1	1	265
1005.02	874.198		1	1	266
1016.97	694.774		1	1	267
1167.28	373.75		1	1	268
1311.26	240.982		1	1	269
1417.18	206.278		1	1	270
1419.77	192.854		1	1	271
1364.67	182.23		1	1	272
1265.05	162.118		1	1	273
1250.83	162.966		1	1	274
1372	160.07		1	1	275
1310.27	154.358		1	1	276
1153.15	146.822		1	1	277
1064.43	132.422		1	1	278
995.836	124.054		1	1	279
1049.74	121.398		1	1	280
1191.58	131.622		1	1	281
1299.5	131.99		1	1	282
1256.97	133.846		1	1	283
1122.76	114.582		1	1	284
1127.66	116.07		1	1	285
994.428	111.382		1	1	286
948.348	101.078		1	1	287
894.94	107.302		1	1	288
757.772	100.278		1	1	289
556.956	76.5504		1	1	290
526.62	76.7264		1	1	291
275.164	49.7024		1	1	292
232.316	34.8224		1	1	293
191.036	44.2304		1	1	294
882.172	511.27		1	2	1
723.788	588.758		1	2	2
496.028	670.822		1	2	3
563.036	786.198		1	2	4
390.204	792.006		1	2	5
389.644	792.262		1	2	6
451.724	709.734		1	2	7
563.164	577.574		1	2	8
659.132	463.494		1	2	9
734.284	399.446		1	2	10
696.428	360.086		1	2	11
602.94	343.046		1	2	12
429.42	329.478		1	2	13
300.076	345.494		1	2	14
192.636	389.974		1	2	15
129.084	458.998		1	2	16
106.684	593.046		1	2	17
111.596	856.934		1	2	18
121.772	1283.8		1	2	19
145.164	1824.39		1	2	20
254.988	2514.81		1	2	21
352.22	2709.37		1	2	22
406.764	2453.62		1	2	23
581.9	1946.55		1	2	24
591.436	1707.97		1	2	25
657.932	1300.82		1	2	26
535.308	763.302		1	2	27
396.796	611.958		1	2	28
393.324	695.206		1	2	29
460.22	926.438		1	2	30
346.844	903.734		1	2	31
460.316	1147.93		1	2	32
697.228	1309.99		1	2	33
928.652	1321.19		1	2	34
1121.26	1216.45		1	2	35
1203.04	1028.49		1	2	36
1162.46	831.606		1	2	37
1119.85	707.654		1	2	38
1022.41	710.63		1	2	39
942.348	866.086		1	2	40
881.964	1240.45		1	2	41
857.548	1607.25		1	2	42
1003.93	1801.3		1	2	43
764.332	1858.45		1	2	44
706.78	1694.97		1	2	45
653.372	1446.42		1	2	46
421.996	1117.51		1	2	47
485.676	1033.22		1	2	48
409.276	884.678		1	2	49
333.068	927.59		1	2	50
291.98	1222.15		1	2	51
318.86	1781.49		1	2	52
433.74	2469.17		1	2	53
622.428	3001.8		1	2	54
829.932	3162.18		1	2	55
988.62	2923.32		1	2	56
1074.83	2372.04		1	2	57
1073.53	1754.82		1	2	58
992.684	1303.81		1	2	59
805.836	1182.84		1	2	60
1103.05	1469.19		1	2	61
910.412	1447.19		1	2	62
719.612	1600.13		1	2	63
1049.42	978.87		1	2	64
692.844	1349.91		1	2	65
602.076	944.374		1	2	66
619.74	546.806		1	2	67
806.508	383.19		1	2	68
628.7	433.254		1	2	69
663.1	310.438		1	2	70
696.588	271.782		1	2	71
615.692	284.918		1	2	72
485.132	254.342		1	2	73
346.22	291.126		1	2	74
267.676	298.886		1	2	75
188.636	346.358		1	2	76
154.012	400.262		1	2	77
183.292	556.102		1	2	78
199.548	766.966		1	2	79
179.628	1217.01		1	2	80
313.612	1465.33		1	2	81
319.98	1810.44		1	2	82
360.652	2324.18		1	2	83
421.132	2942.04		1	2	84
268.188	2575.11		1	2	85
391.804	2916.29		1	2	86
477.372	2357.61		1	2	87
448.796	1543.14		1	2	88
530.588	1087.89		1	2	89
549.02	632.694		1	2	90
396.124	361.782		1	2	91
620.156	454.966		1	2	92
467.884	299.91		1	2	93
518.844	263.91		1	2	94
425.516	220.118		1	2	95
520.668	215.27		1	2	96
377.692	177.622		1	2	97
325.164	146.358		1	2	98
369.916	156.198		1	2	99
444.764	163.35		1	2	100
588.636	172.822		1	2	101
742.796	182.086		1	2	102
926.748	185.718		1	2	103
1064.08	187.046		1	2	104
1193.28	190.262		1	2	105
1340.73	197.414		1	2	106
1404.24	208.63		1	2	107
1679.2	245.222		1	2	108
1855.18	271.542		1	2	109
2210.16	338.758		1	2	110
2166.72	397.382		1	2	111
2057.05	457.558		1	2	112
1797.87	586.406		1	2	113
1338.22	699.494		1	2	114
1081.18	782.598		1	2	115
705.276	814.694		1	2	116
790.652	858.55		1	2	117
1072.78	830.63		1	2	118
1193.44	711.494		1	2	119
1365.88	550.662		1	2	120
1465.92	388.662		1	2	121
1482.97	320.438		1	2	122
1396.73	277.094		1	2	123
1095.04	225.206		1	2	124
747.612	176.838		1	2	125
510.572	152.934		1	2	126
324.364	130.806		1	2	127
230.476	116.294		1	2	128
485.292	224.294		1	3	1
756.476	296.118		1	3	2
1094.24	514.614		1	3	3
1191.21	570.502		1	3	4
1184.43	547.766		1	3	5
1164.2	690.374		1	3	6
936.62	677.83		1	3	7
663.596	574.486		1	3	8
551.852	644.694		1	3	9
432.012	839.782		1	3	10
377.532	946.79		1	3	11
396.156	976.886		1	3	12
326.844	976.118		1	3	13
296.764	914.086		1	3	14
271.964	713.494		1	3	15
288.62	643.222		1	3	16
289.164	615.622		1	3	17
272.972	671.606		1	3	18
317.292	1076.65		1	3	19
323.724	1165.59		1	3	20
407.212	1333.13		1	3	21
459.372	1149.11		1	3	22
499.132	1239.75		1	3	23
454.716	911.254		1	3	24
376.204	562.23		1	3	25
350.988	485.062		1	3	26
373.468	451.206		1	3	27
488.428	224.902		1	3	28
524.892	233.366		1	3	29
703.516	184.422		1	3	30
785.964	182.166		1	3	31
843.756	172.71		1	3	32
828.268	165.958		1	3	33
945.532	172.886		1	3	34
894.972	175.142		1	3	35
768.972	161.014		1	3	36
674.796	156.358		1	3	37
640.076	153.862		1	3	38
506.508	151.27		1	3	39
438.22	159.142		1	3	40
482.028	161.414		1	3	41
570.444	155.51		1	3	42
755.82	158.182		1	3	43
922.972	164.022		1	3	44
957.964	165.51		1	3	45
846.588	156.262		1	3	46
631.788	139.046		1	3	47
420.06	126.038		1	3	48
313.516	115.382		1	3	49
308.844	118.166		1	3	50
338.124	119.542		1	3	51
389.948	127.974		1	3	52
550.94	146.294		1	3	53
911.084	176.422		1	3	54
1527.07	218.758		1	3	55
1565.36	226.086		1	3	56
2051.07	266.31		1	3	57
1908.97	260.79		1	3	58
1995.66	283.686		1	3	59
1607.31	285.814		1	3	60
1293.42	355.046		1	3	61
1044.01	415.414		1	3	62
704.828	498.326		1	3	63
623.548	510.854		1	3	64
361.452	614.214		1	3	65
258.396	1129.77		1	3	66
201.308	1300.26		1	3	67
189.756	1730.98		1	3	68
178.908	1974.44		1	3	69
149.324	1788.45		1	3	70
132.54	1679.01		1	3	71
132.956	1063.22		1	3	72
127.804	1044.44		1	3	73
151.852	1123.29		1	3	74
168.508	1203.99		1	3	75
173.308	1088.63		1	3	76
174.284	872.182		1	3	77
239.884	700.358		1	3	78
426.028	572.518		1	3	79
673.788	493.558		1	3	80
867.564	459.334		1	3	81
1116.64	540.118		1	3	82
1312.19	770.422		1	3	83
1370.09	925.622		1	3	84
1310.86	1307.19		1	3	85
1216.16	1476.41		1	3	86
1421.82	1333.11		1	3	87
907.772	1568.31		1	3	88
688.428	1397.43		1	3	89
579.996	1226.49		1	3	90
386.972	931.11		1	3	91
374.956	672.198		1	3	92
417.26	519.862		1	3	93
485.388	489.094		1	3	94
600.94	327.014		1	3	95
590.62	270.966		1	3	96
625.644	260.934		1	3	97
700.524	271.814		1	3	98
595.116	272.182		1	3	99
592.956	278.374		1	3	100
494.156	314.294		1	3	101
592.012	371.67		1	3	102
497.868	427.478		1	3	103
497.756	602.902		1	3	104
477.948	860.934		1	3	105
449.868	1152.76		1	3	106
406.828	1363.83		1	3	107
460.188	1275.85		1	3	108
439.436	1182.07		1	3	109
483.132	889.398		1	3	110
525.26	871.382		1	3	111
619.036	1097.65		1	3	112
667.868	1153.91		1	3	113
765.836	1176.73		1	3	114
900.908	1066.66		1	3	115
984.876	919.046		1	3	116
985.116	787.798		1	3	117
878.748	714.374		1	3	118
1052.28	1016.04		1	3	119
796.204	835.366		1	3	120
536.46	845.734		1	3	121
362.06	808.278		1	3	122
275.708	687.398		1	3	123
255.436	572.038		1	3	124
261.052	553.798		1	3	125
275.564	517.014		1	3	126
312.412	833.734		1	3	127
278.076	650.358		1	3	128
392.252	1313.64		1	3	129
411.548	1496.21		1	3	130
429.66	1530.55		1	3	131
445.148	1424.68		1	3	132
427.1	1069.13		1	3	133
395.18	687.718		1	3	134
363.116	483.318		1	3	135
334.828	381.862		1	3	136
329.196	353.558		1	3	137
337.868	362.742		1	3	138
348.556	370.262		1	3	139
357.532	398.742		1	3	140
356.748	498.182		1	3	141
318.876	800.838		1	3	142
356.716	1042.17		1	3	143
337.916	1782.33		1	3	144
258.38	2642.79		1	3	145
255.228	3175.09		1	3	146
265.324	3315.03		1	3	147
302.332	3183.11		1	3	148
311.98	2974.85		1	3	149
439.036	1873.88		1	3	150
477.196	1354.17		1	3	151
499.004	727.494		1	3	152
499.564	484.502		1	3	153
328.844	413.51		1	3	154
365.388	392.518		1	3	155
301.884	369.814		1	3	156
352.556	405.542		1	3	157
371.004	425.862		1	3	158
410.684	624.31		1	4	1
392.444	1081.56		1	4	2
536.332	1760.5		1	4	3
555.868	1896.26		1	4	4
547.772	2130.29		1	4	5
576.604	2165.48		1	4	6
570.572	2427.22		1	4	7
453.516	2379.21		1	4	8
414.524	2358.04		1	4	9
381.788	2361.93		1	4	10
316.508	2151.16		1	4	11
297.532	1357.48		1	4	12
276.892	1007.75		1	4	13
277.484	919.958		1	4	14
261.932	861.078		1	4	15
257.34	769.958		1	4	16
283.98	815.91		1	4	17
286.492	692.23		1	4	18
281.1	768.902		1	4	19
313.372	1149.8		1	4	20
283.852	1533.72		1	4	21
313.452	2056.36		1	4	22
355.596	2814.02		1	4	23
381.372	2926.49		1	4	24
424.172	2901.13		1	4	25
540.812	2872.13		1	4	26
658.86	2480.69		1	4	27
702.364	2046.6		1	4	28
735.132	1849.89		1	4	29
812.972	2213.77		1	4	30
858.364	2263.24		1	4	31
788.364	2270.39		1	4	32
821.452	1826.07		1	4	33
805.356	1296.84		1	4	34
713.996	1156.04		1	4	35
583.212	883.702		1	4	36
485.02	1354.65		1	4	37
431.948	1934.9		1	4	38
409.708	2061.06		1	4	39
460.828	2270.98		1	4	40
519.58	2096.76		1	4	41
470.588	1853.65		1	4	42
575.452	1372.9		1	4	43
515.644	842.294		1	4	44
533.484	594.47		1	4	45
329.18	457.558		1	4	46
317.756	447.942		1	4	47
262.092	605.062		1	4	48
289.644	930.406		1	4	49
330.828	1432.93		1	4	50
344.476	1771.67		1	4	51
364.188	2074.37		1	4	52
381.356	1864.01		1	4	53
449.628	1334.36		1	4	54
560.748	740.31		1	4	55
698.652	421.686		1	4	56
742.348	354.934		1	4	57
803.82	353.766		1	4	58
887.884	404.678		1	4	59
940.108	478.982		1	4	60
931.948	502.31		1	4	61
864.124	474.47		1	4	62
786.86	441.654		1	4	63
860.332	503.91		1	4	64
806.844	383.27		1	4	65
863.292	266.87		1	4	66
883.436	241.67		1	4	67
863.452	256.086		1	4	68
941.34	268.47		1	4	69
1206.08	300.742		1	4	70
1574.92	335.014		1	4	71
1969.87	355.942		1	4	72
2190.64	386.102		1	4	73
2170.48	502.662		1	4	74
1903.92	778.294		1	4	75
1529.95	1170.36		1	4	76
1208.52	1541.83		1	4	77
1292.41	1449.85		1	4	78
993.516	1509.73		1	4	79
1011.24	1156.76		1	4	80
1112.68	731.398		1	4	81
1189.68	645.302		1	4	82
1197.45	381.19		1	4	83
1244.97	384.902		1	4	84
1156.32	452.95		1	4	85
1078.09	524.246		1	4	86
993.66	491.366		1	4	87
974.22	541.766		1	4	88
922.94	497.126		1	4	89
985.676	384.934		1	4	90
1214.81	399.11		1	4	91
1354.91	395.094		1	4	92
1493.53	395.734		1	4	93
1624.09	373.766		1	4	94
1617.16	366.294		1	4	95
1645.76	360.47		1	4	96
1546.59	369.83		1	4	97
1499.08	385.91		1	4	98
1368.4	434.646		1	4	99
1149.82	767.798		1	4	100
1090.09	1087.54		1	4	101
939.596	2103.83		1	4	102
905.996	2680.45		1	4	103
642.396	2792.36		1	4	104
824.444	3006.97		1	4	105
543.26	2460.23		1	4	106
425.836	1451.41		1	4	107
438.988	1580.69		1	4	108
375.9	900.71		1	4	109
422.412	1135.56		1	4	110
345.772	716.31		1	4	111
334.524	649.03		1	4	112
349.5	636.454		1	4	113
435.916	676.086		1	4	114
454.092	394.166		1	4	115
538.492	383.606		1	4	116
572.412	365.382		1	4	117
541.852	344.326		1	4	118
465.452	341.398		1	4	119
406.636	369.846		1	4	120
353.804	521.254		1	4	121
320.124	778.374		1	4	122
305.82	709.574		1	4	123
308.268	1163.56		1	4	124
295.436	1711.46		1	4	125
287.804	1677.22		1	4	126
406.396	1855.72		1	4	127
491.244	1569.35		1	4	128
436.908	865.846		1	4	129
474.22	1264.81		1	4	130
566.812	612.966		1	4	131
480.716	701.798		1	4	132
574.732	1097.97		1	4	133
326.716	1284.23		1	4	134
307.1	1607.22		1	4	135
375.58	1437.27		1	4	136
336.988	1437.06		1	4	137
337.052	1016.55		1	4	138
332.348	712.502		1	4	139
341.676	809.494		1	4	140
318.252	631.622		1	4	141
330.092	828.742		1	4	142
345.068	1244.74		1	4	143
340.428	1588.1		1	4	144
311.66	1802.76		1	4	145
282.268	1810.98		1	4	146
247.18	1530.13		1	4	147
302.076	649.43		1	4	148
295.868	1273.56		1	4	149
320.684	619.062		1	4	150
332.748	703.014		1	4	151
297.292	1045.72		1	4	152
312.716	1052.25		1	4	153
270.06	1273.19		1	4	154
254.668	1372.36		1	4	155
265.148	1298.31		1	4	156
310.988	1084.09		1	4	157
371.02	791.75		1	4	158
433.884	566.806		1	4	159
497.98	475.158		1	4	160
529.324	385.606		1	4	161
550.14	368.438		1	4	162
614.3	357.334		1	4	163
636.988	359.174		1	4	164
732.428	358.038		1	4	165
691.324	379.83		1	4	166
666.7	489.83		1	4	167
719.452	666.214		1	4	168
655.42	928.214		1	4	169
764.332	1297.09		1	4	170
738.252	1348.09		1	4	171
812.684	1703.99		1	4	172
809.612	1969.38		1	4	173
826.588	1826.76		1	4	174
712.38	2041.94		1	4	175
625.324	1931.25		1	4	176
578.764	2087.73		1	4	177
471.5	1996.53		1	4	178
467.084	1733.48		1	4	179
441.452	1310.18		1	4	180
406.156	999.846		1	4	181
397.1	887.894		1	4	182
319.852	912.982		1	4	183
355.148	952.934		1	4	184
273.516	986.662		1	4	185
191.436	878.198		1	4	186
250.764	894.486		1	4	187
431.9	380.502		1	5	1
357.452	460.358		1	5	2
321.452	425.67		1	5	3
417.98	324.518		1	5	4
519.756	370.854		1	5	5
547.228	230.822		1	5	6
563.836	211.974		1	5	7
597.612	232.55		1	5	8
550.46	253.766		1	5	9
513.628	267.19		1	5	10
577.596	454.63		1	5	11
629.756	665.766		1	5	12
566.396	867.014		1	5	13
496.204	1161.99		1	5	14
521.276	1347.05		1	5	15
677.724	1166.76		1	5	16
830.892	1101.17		1	5	17
1117.34	682.39		1	5	18
1096.59	566.79		1	5	19
1086.62	389.35		1	5	20
934.796	311.798		1	5	21
821.74	305.334		1	5	22
773.676	291.238		1	5	23
828.828	290.358		1	5	24
885.372	288.07		1	5	25
895.244	257.51		1	5	26
773.244	243.43		1	5	27
617.276	370.326		1	5	28
626.78	755.686		1	5	29
473.116	1039.14		1	5	30
407.564	1600.89		1	5	31
368.956	1656.34		1	5	32
354.108	1785.35		1	5	33
347.004	1369.48		1	5	34
407.196	915.75		1	5	35
473.484	536.582		1	5	36
606.012	293.606		1	5	37
676.796	216.15		1	5	38
673.02	181.094		1	5	39
570.428	162.038		1	5	40
568.668	160.422		1	5	41
378.956	140.374		1	5	42
360.284	144.822		1	5	43
349.676	146.982		1	5	44
275.532	180.758		1	5	45
230.428	237.814		1	5	46
177.324	309.462		1	5	47
132.508	412.198		1	5	48
161.26	498.294		1	5	49
178.684	478.662		1	5	50
233.468	385.046		1	5	51
319.292	270.086		1	5	52
314.22	249.862		1	5	53
409.276	153.99		1	5	54
422.78	141.27		1	5	55
426.508	151.142		1	5	56
460.732	173.11		1	5	57
447.788	205.27		1	5	58
284.668	225.334		1	5	59
236.716	215.926		1	5	60
237.388	207.526		1	5	61
274.028	179.062		1	5	62
396.012	167.318		1	5	63
569.676	164.598		1	5	64
698.908	189.75		1	5	65
700.428	189.814		1	5	66
726.732	202.422		1	5	67
674.22	206.838		1	5	68
594.844	214.326		1	5	69
512.492	234.502		1	5	70
447.1	266.982		1	5	71
342.108	321.158		1	5	72
299.884	448.374		1	5	73
287.132	685.526		1	5	74
312.364	1069.62		1	5	75
435.804	1561.41		1	5	76
683.948	2286.61		1	5	77
787.548	2731.8		1	5	78
969.484	2524.37		1	5	79
1107.36	2509.53		1	5	80
1269.93	2243.88		1	5	81
1440.94	1168.89		1	5	82
1511.56	656.63		1	5	83
1460.86	585.35		1	5	84
1344.12	413.894		1	5	85
1217.48	384.598		1	5	86
1055.23	315.654		1	5	87
916.236	268.278		1	5	88
827.996	250.39		1	5	89
737.948	236.118		1	5	90
663.196	231.51		1	5	91
549.532	230.118		1	5	92
513.66	250.998		1	5	93
486.412	280.646		1	5	94
472.38	329.254		1	5	95
429.564	361.318		1	5	96
347.996	596.982		1	5	97
280.636	1049.27		1	5	98
294.892	1829.65		1	5	99
342.668	2537.75		1	5	100
350.668	2615.24		1	5	101
359.804	2586.5		1	5	102
308.124	2369.38		1	5	103
251.548	1565.64		1	5	104
233.068	956.406		1	5	105
158.844	908.566		1	5	106
178.508	1795.54		1	5	107
179.676	1613.83		1	5	108
255.612	2176.97		1	5	109
298.38	2195.43		1	5	110
353.26	1320.01		1	5	111
375.82	1227.89		1	5	112
360.22	606.086		1	5	113
388.604	789.334		1	5	114
492.188	223.622		1	5	115
624.412	214.358		1	5	116
1132.11	219.878		1	5	117
1124.01	217.462		1	5	118
1472.27	240.198		1	5	119
1741.98	241.27		1	5	120
1791.45	256.47		1	5	121
1620.43	227.174		1	5	122
1290.09	197.766		1	5	123
1029.48	187.526		1	5	124
797.468	168.502		1	5	125
623.996	160.502		1	5	126
568.3	148.31		1	5	127
459.5	143.35		1	5	128
367.74	137.014		1	5	129
307.82	151.494		1	5	130
229.036	137.238		1	5	131
151.02	149.334		1	5	132
112.7	177.254		1	5	133
105.372	212.486		1	5	134
92.8764	356.87		1	5	135
73.0844	480.246		1	5	136
80.4284	765.318		1	5	137
70.9404	1078.04		1	5	138
70.6684	1513.8		1	5	139
67.5964	1709.97		1	5	140
66.1724	1536.93		1	5	141
85.5164	1108.52		1	5	142
95.8364	629.334		1	5	143
119.468	299.302		1	5	144
142.076	166.598		1	5	145
175.916	151.078		1	5	146
238.092	152.998		1	5	147
294.508	149.318		1	5	148
329.1	143.302		1	5	149
278.348	151.142		1	5	150
297.548	159.718		1	5	151
320.012	147.91		1	5	152
197.708	158.758		1	5	153
164.252	175.446		1	5	154
178.972	184.342		1	5	155
151.036	190.39		1	5	156
144.252	219.638		1	5	157
155.692	502.454		1	5	158
165.9	488.518		1	5	159
164.684	1107.37		1	5	160
112.348	1758.98		1	5	161
134.108	1930.82		1	5	162
133.372	2019.86		1	5	163
167.212	1644.9		1	5	164
248.556	1084.55		1	5	165
362.204	553.126		1	5	166
444.492	295.542		1	5	167
506.06	217.078		1	5	168
538.556	198.502		1	5	169
628.556	182.358		1	5	170
720.316	178.902		1	5	171
771.628	164.534		1	5	172
669.42	209.19		1	5	173
599.1	179.798		1	5	174
400.252	297.51		1	5	175
287.948	464.902		1	5	176
280.86	619.542		1	5	177
322.284	653.414		1	5	178
364.972	470.022		1	5	179
391.852	363.83		1	5	180
447.9	267.782		1	5	181
507.388	173.094		1	5	182
590.524	154.358		1	5	183
749.148	166.454		1	5	184
862.236	168.79		1	5	185
941.724	167.158		1	5	186
1021.23	160.118		1	5	187
1001.36	155.638		1	5	188
853.58	149.526		1	5	189
682.748	136.95		1	5	190
575.5	138.998		1	5	191
442.268	137.158		1	5	192
414.396	136.31		1	5	193
375.244	155.878		1	5	194
324.124	153.11		1	5	195
289.276	161.526		1	5	196
261.052	157.494		1	5	197
233.612	178.438		1	5	198
251.948	213.478		1	5	199
263.084	244.806		1	5	200
241.836	310.47		1	5	201
258.716	658.71		1	5	202
279.036	1334.23		1	5	203
249.452	1791.62		1	5	204
259.052	2776.33		1	5	205
281.132	3340.69		1	5	206
273.148	3246.29		1	5	207
244.54	2596.04		1	5	208
192.556	1667.94		1	5	209
216.508	1319.33		1	5	210
194.908	994.694		1	5	211
184.988	1192.09		1	5	212
188.972	1451.33		1	5	213
198.444	1451.81		1	5	214
233.66	1269.19		1	5	215
335.964	895.51		1	5	216
399.436	498.102		1	5	217
482.684	476.87		1	5	218
613.852	243.27		1	5	219
529.9	267.286		1	5	220
407.5	289.702		1	5	221
556.748	319.318		1	5	222
290.908	301.062		1	5	223
256.348	250.198		1	5	224
218.268	206.054		1	5	225
195.132	166.902		1	5	226
192.524	151.462		1	5	227
178.124	122.87		1	5	228
162.06	113.238		1	5	229
183.884	113.942		1	5	230
204.428	114.038		1	5	231
254.076	118.102		1	5	232
307.372	117.078		1	5	233
424.108	121.446		1	5	234
524.62	131.558		1	5	235
749.036	143.446		1	5	236
939.18	161.014		1	5	237
1185.29	182.038		1	5	238
1256.46	185.414		1	5	239
1125.53	180.63		1	5	240
1097.45	179.99		1	5	241
1169.47	194.502		1	5	242
1155.58	199.126		1	5	243
1418.89	223.478		1	5	244
1896.33	275.318		1	5	245
1911.32	284.454		1	5	246
1968.28	343.014		1	5	247
1424.46	479.526		1	5	248
1122.54	681.446		1	5	249
1109.53	857.206		1	5	250
806.028	949.91		1	5	251
698.46	912.982		1	5	252
646.236	716.23		1	5	253
623.164	445.014		1	5	254
633.852	263.638		1	5	255
690.14	214.87		1	5	256
835.884	214.134		1	5	257
811.5	196.246		1	5	258
966.668	194.534		1	5	259
1459.47	225.91		1	5	260
1310.89	214.246		1	5	261
1495.66	231.702		1	5	262
1512.99	226.806		1	5	263
1337.34	217.11		1	5	264
1201.47	213.622		1	5	265
1037.64	199.686		1	5	266
989.148	196.134		1	5	267
1089.34	198.102		1	5	268
1032.7	186.454		1	5	269
1067	194.006		1	5	270
904.94	178.758		1	5	271
924.972	175.126		1	5	272
1008	184.838		1	5	273
1171.77	197.286		1	5	274
1299.08	205.654		1	5	275
1151	200.806		1	5	276
1374.73	216.342		1	5	277
1105.72	198.774		1	5	278
1074.51	203.814		1	5	279
1199.39	216.326		1	5	280
1230.09	221.078		1	5	281
1114.92	225.382		1	5	282
1172.96	235.942		1	5	283
979.148	236.774		1	5	284
778.748	235.526		1	5	285
755.148	296.63		1	5	286
673.148	365.814		1	5	287
643.996	737.846		1	5	288
626.476	1307.62		1	5	289
532.892	1791.96		1	5	290
497.116	2180.81		1	5	291
435.74	2134.39		1	5	292
471.132	1635.7		1	5	293
532.524	1206.41		1	5	294
598.492	659.334		1	5	295
677.884	404.07		1	5	296
724.38	377.11		1	5	297
907.868	277.414		1	5	298
853.708	245.254		1	5	299
882.924	211.238		1	5	300
733.916	191.27		1	5	301
755.308	198.39		1	5	302
476.78	184.502		1	5	303
432.812	188.774		1	5	304
333.98	199.462		1	5	305
358.924	226.134		1	5	306
417.9	306.678		1	5	307
424.22	466.87		1	5	308
436.652	665.478		1	5	309
398.556	923.51		1	5	310
539.772	1053.48		1	5	311
639.884	1200.12		1	5	312
638.7	1091.45		1	5	313
749.932	729.526		1	5	314
846.22	484.966		1	5	315
930.956	312.566		1	5	316
1017.5	227.638		1	5	317
1287.42	258.422		1	5	318
1240.59	218.534		1	5	319
1304.32	211.478		1	5	320
1284.48	197.478		1	5	321
1192.12	188.102		1	5	322
1351.95	197.446		1	5	323
1166.04	175.894		1	5	324
1100.89	181.878		1	5	325
1052.51	174.598		1	5	326
1046.49	171.862		1	5	327
1111.28	166.918		1	5	328
1066.3	160.406		1	5	329
1100.19	157.222		1	5	330
1026.36	162.278		1	5	331
979.196	160.918		1	5	332
1080.3	171.846		1	5	333
786.588	149.686		1	5	334
820.588	154.918		1	5	335
801.852	153.43		1	5	336
800.828	150.678		1	5	337
822.94	155.99		1	5	338
751.804	161.302		1	5	339
630.252	145.59		1	5	340
12.3804	388.006		1	6	1
7.05242	534.39		1	6	2
15.0044	711.83		1	6	3
18.8284	753.958		1	6	4
28.1884	931.654		1	6	5
28.4924	945.398		1	6	6
22.3324	849.75		1	6	7
22.0124	541.814		1	6	8
30.4124	336.326		1	6	9
15.1484	277.142		1	6	10
26.2844	257.43		1	6	11
72.3324	157.142		1	6	12
148.636	137.222		1	6	13
201.676	134.278		1	6	14
252.892	144.934		1	6	15
297.196	129.286		1	6	16
264.844	129.046		1	6	17
209.148	137.174		1	6	18
162.924	134.934		1	6	19
143.756	135.798		1	6	20
142.988	146.022		1	6	21
173.468	174.886		1	6	22
191.324	191.206		1	6	23
203.74	221.558		1	6	24
200.156	298.23		1	6	25
193.74	391.926		1	6	26
220.092	613.798		1	6	27
209.452	902.902		1	6	28
176.364	1118.23		1	6	29
162.188	1080.41		1	6	30
179.708	898.79		1	6	31
246.988	648.598		1	6	32
326.492	439.062		1	6	33
398.684	310.598		1	6	34
450.172	239.03		1	6	35
465.116	218.182		1	6	36
435.196	214.806		1	6	37
403.244	214.678		1	6	38
389.036	247.638		1	6	39
413.676	325.27		1	6	40
440.316	440.534		1	6	41
482.076	527.43		1	6	42
491.884	557.206		1	6	43
449.356	510.39		1	6	44
419.1	450.966		1	6	45
435.1	377.686		1	6	46
434.716	433.606		1	6	47
368.012	371.846		1	6	48
366.572	455.014		1	6	49
318.332	545.974		1	6	50
271.724	715.718		1	6	51
179.996	764.63		1	6	52
161.004	972.23		1	6	53
143.356	950.31		1	6	54
136.524	914.886		1	6	55
169.612	956.262		1	6	56
143.804	563.382		1	6	57
163.804	395.35		1	6	58
193.148	304.038		1	6	59
141.388	422.39		1	6	60
211.628	228.374		1	6	61
200.732	198.742		1	6	62
187.948	165.734		1	6	63
186.268	153.526		1	6	64
239.82	156.694		1	6	65
378.364	167.35		1	6	66
514.364	178.006		1	6	67
609.26	189.446		1	6	68
639.452	212.166		1	6	69
551.532	215.59		1	6	70
419.58	232.278		1	6	71
311.276	262.79		1	6	72
268.892	309.974		1	6	73
232.988	344.038		1	6	74
220.908	371.334		1	6	75
228.156	514.822		1	6	76
1172.03	274.838		1	7	1
1169.26	267.798		1	7	2
1465.98	295.366		1	7	3
1664.62	305.19		1	7	4
1979.24	329.974		1	7	5
2236.16	349.974		1	7	6
2317.76	359.558		1	7	7
2065.12	337.318		1	7	8
1636.68	311.686		1	7	9
1324.09	297.174		1	7	10
903.82	257.126		1	7	11
633.548	259.878		1	7	12
683.212	286.182		1	7	13
507.788	327.334		1	7	14
492.22	392.646		1	7	15
485.404	479.222		1	7	16
453.084	640.55		1	7	17
515.484	734.838		1	7	18
480.348	743.014		1	7	19
521.868	762.47		1	7	20
457.964	491.35		1	7	21
570.572	608.486		1	7	22
510.3	397.462		1	7	23
553.084	383.206		1	7	24
543.164	422.23		1	7	25
550.396	666.998		1	7	26
560.892	812.71		1	7	27
526.732	1176.58		1	7	28
487.18	1355.13		1	7	29
420.94	1414.34		1	7	30
379.58	1314.73		1	7	31
274.732	1239.38		1	7	32
234.204	1020.34		1	7	33
179.612	864.342		1	7	34
195.964	803.302		1	7	35
185.388	595.382		1	7	36
199.1	494.342		1	7	37
242.172	416.486		1	7	38
255.708	466.806		1	7	39
280.236	442.886		1	7	40
262.924	547.718		1	7	41
257.724	824.022		1	7	42
235.9	1168.93		1	7	43
182.22	1421.4		1	7	44
188.556	1881.61		1	7	45
241.66	1931.72		1	7	46
291.068	1848.68		1	7	47
373.98	1553.19		1	7	48
428.508	1125.54		1	7	49
405.596	755.814		1	7	50
311.468	531.622		1	7	51
312.572	383.894		1	7	52
278.796	315.126		1	7	53
246.428	314.742		1	7	54
318.124	279.606		1	7	55
402.652	264.486		1	7	56
417.372	262.646		1	7	57
371.244	266.694		1	7	58
337.772	262.374		1	7	59
327.884	263.798		1	7	60
320.284	273.91		1	7	61
388.7	268.79		1	7	62
566.396	277.062		1	7	63
542.828	274.182		1	7	64
657.996	289.702		1	7	65
660.492	307.926		1	7	66
578.668	282.918		1	7	67
502.876	275.654		1	7	68
461.884	269.318		1	7	69
475.116	262.87		1	7	70
561.724	267.414		1	7	71
716.14	268.966		1	7	72
781.964	274.47		1	7	73
853.564	280.198		1	7	74
779.98	272.086		1	7	75
671.068	268.582		1	7	76
652.444	272.134		1	7	77
510.428	275.334		1	7	78
510.14	281.814		1	7	79
502.572	276.966		1	7	80
520.62	286.918		1	7	81
604.364	303.638		1	7	82
661.468	338.646		1	7	83
692.316	343.958		1	7	84
820.924	394.23		1	7	85
785.884	525.19		1	7	86
842.7	656.102		1	7	87
723.484	952.054		1	7	88
536.972	1258.53		1	7	89
384.652	1500.9		1	7	90
272.332	1548.34		1	7	91
210.3	1398.61		1	7	92
193.916	1607.38		1	7	93
172.3	1221.11		1	7	94
157.132	912.438		1	7	95
157.948	843.702		1	7	96
159.468	599.238		1	7	97
197.02	500.134		1	7	98
308.668	453.366		1	7	99
445.884	451.75		1	7	100
543.772	482.598		1	7	101
567.628	538.006		1	7	102
479.916	638.966		1	7	103
437.772	1039.99		1	7	104
314.044	1118.17		1	7	105
494.316	1852.1		1	7	106
374.012	1759.45		1	7	107
453.212	2404.17		1	7	108
489.34	2532.81		1	7	109
560.172	2351.59		1	7	110
612.06	2108.36		1	7	111
673.916	2041.16		1	7	112
766.588	1486.69		1	7	113
786.124	2080.15		1	7	114
744.748	2139.75		1	7	115
703.196	2287.91		1	7	116
700.092	2273.88		1	7	117
676.076	2168.82		1	7	118
846.956	1945.41		1	7	119
754.524	1755.17		1	7	120
768.396	1359.29		1	7	121
1005.31	817.494		1	7	122
889.436	835.158		1	7	123
819.1	579.718		1	7	124
763.868	412.966		1	7	125
672.7	377.814		1	7	126
512.62	350.198		1	7	127
487.404	292.278		1	7	128
414.22	278.742		1	7	129
466.78	270.006		1	7	130
450.652	260.55		1	7	131
478.268	259.478		1	7	132
540.044	253.062		1	7	133
718.636	261.318		1	7	134
909.148	276.246		1	7	135
1024.99	279.334		1	7	136
1330.43	305.686		1	7	137
1275.29	299.302		1	7	138
902.284	278.07		1	7	139
1099.61	297.334		1	7	140
958.924	316.23		1	7	141
666.876	315.478		1	7	142
723.532	333.302		1	7	143
598.076	389.846		1	7	144
532.892	522.95		1	7	145
483.036	801.398		1	7	146
408.14	1100.25		1	7	147
413.212	1311.99		1	7	148
486.332	1341.25		1	7	149
630.444	1211.89		1	7	150
952.22	1040.69		1	7	151
1019.61	827.558		1	7	152
1286.25	674.15		1	7	153
1232.84	492.886		1	7	154
1323.68	456.678		1	7	155
1155.72	361.686		1	7	156
1028.2	340.39		1	7	157
955.612	389.478		1	7	158
774.972	435.814		1	7	159
681.804	602.054		1	7	160
566.204	774.134		1	7	161
598.3	771.958		1	7	162
568.844	858.902		1	7	163
583.964	644.566		1	7	164
670.684	541.366		1	7	165
781.612	454.934		1	7	166
876.764	364.166		1	7	167
851.308	347.494		1	7	168
917.34	405.958		1	7	169
1035.2	536.71		1	7	170
1180.17	555.558		1	7	171
1226.16	1057.83		1	7	172
1211.44	1100.37		1	7	173
1470.8	1498.36		1	7	174
1316.38	1583.91		1	7	175
1457.66	1520.31		1	7	176
1665.69	1303.03		1	7	177
2072.44	1437.64		1	7	178
2289.85	918.326		1	7	179
2766.43	649.974		1	7	180
2990.06	586.662		1	7	181
3074.62	532.246		1	7	182
3488.8	517.094		1	7	183
3278.09	514.998		1	7	184
3165.82	466.966		1	7	185
2993.64	433.206		1	7	186
3074.19	378.694		1	7	187
2561.32	341.254		1	7	188
2189	306.454		1	7	189
1926.64	263.094		1	7	190
1532.28	230.022		1	7	191
740.588	411.366		1	8	1
782.588	399.382		1	8	2
763.1	291.51		1	8	3
740.796	336.47		1	8	4
706.252	320.982		1	8	5
729.404	306.198		1	8	6
919.004	374.006		1	8	7
952.076	370.262		1	8	8
1014.12	493.158		1	8	9
994.124	556.678		1	8	10
1037.6	544.038		1	8	11
1012.43	539.174		1	8	12
995.324	499.03		1	8	13
1100.09	502.406		1	8	14
1294.92	416.47		1	8	15
1266.32	453.43		1	8	16
1122.28	558.054		1	8	17
994.252	970.758		1	8	18
1007.52	1355.33		1	8	19
854.364	1678.49		1	8	20
880.348	2205.11		1	8	21
844.508	2373.77		1	8	22
865.82	1992.39		1	8	23
739.212	1454.95		1	8	24
644.06	1117.8		1	8	25
576.924	627.894		1	8	26
576.94	441.718		1	8	27
674.172	385.446		1	8	28
735.004	390.614		1	8	29
895.004	365.638		1	8	30
912.636	346.886		1	8	31
1004.97	349.638		1	8	32
987.66	312.566		1	8	33
1029.88	314.838		1	8	34
995.58	280.598		1	8	35
1181.95	312.694		1	8	36
1088.01	284.294		1	8	37
1039.42	275.654		1	8	38
1048.01	268.438		1	8	39
1039.76	264.47		1	8	40
913.868	255.926		1	8	41
782.444	236.582		1	8	42
673.212	231.574		1	8	43
643.932	221.974		1	8	44
481.068	208.838		1	8	45
402.108	199.894		1	8	46
348.332	198.79		1	8	47
328.636	203.35		1	8	48
319.66	204.358		1	8	49
458.46	220.47		1	8	50
540.988	220.758		1	8	51
673.932	244.518		1	8	52
863.82	275.302		1	8	53
953.836	278.326		1	8	54
1040.33	294.678		1	8	55
971.692	281.062		1	8	56
997.564	298.502		1	8	57
1018.08	318.342		1	8	58
1120.75	352.438		1	8	59
1130.03	454.998		1	8	60
1094.75	444.79		1	8	61
933.372	514.726		1	8	62
832.012	470.422		1	8	63
689.756	416.534		1	8	64
661.164	456.79		1	8	65
635.516	532.214		1	8	66
651.052	790.102		1	8	67
633.548	1381.62		1	8	68
565.244	2407.69		1	8	69
478.412	2603.05		1	8	70
450.124	2801.77		1	8	71
416.908	2078.37		1	8	72
432.236	1293.24		1	8	73
509.948	2250.9		1	8	74
470.892	758.166		1	8	75
483.228	549.11		1	8	76
479.34	514.646		1	8	77
481.948	419.094		1	8	78
527.132	613.094		1	8	79
609.628	661.238		1	8	80
573.132	968.854		1	8	81
600.94	1476.21		1	8	82
682.108	1478.13		1	8	83
581.66	1776.01		1	8	84
575.308	1557.27		1	8	85
531.964	1193.51		1	8	86
568.412	1054.98		1	8	87
641.388	533.254		1	8	88
672.748	400.406		1	8	89
770.46	352.342		1	8	90
843.532	419.03		1	8	91
987.772	396.502		1	8	92
1168.48	382.262		1	8	93
1177.77	382.678		1	8	94
1326.88	425.382		1	8	95
1094.67	386.71		1	8	96
911.02	417.414		1	8	97
768.62	416.422		1	8	98
748.924	429.382		1	8	99
771.612	437.654		1	8	100
662.94	1046.79		1	8	101
673.996	948.182		1	8	102
586.684	2133.77		1	8	103
512.892	3123.61		1	8	104
478.476	3472.95		1	8	105
408.124	3361.4		1	8	106
394.684	3337.86		1	8	107
335.9	2069.4		1	8	108
286.06	1022.92		1	8	109
297.388	984.086		1	8	110
274.172	482.39		1	8	111
275.036	446.55		1	8	112
281.612	427.446		1	8	113
284.124	560.214		1	8	114
314.412	917.126		1	8	115
343.836	1354.37		1	8	116
390.476	1561.77		1	8	117
388.748	1398.66		1	8	118
395.788	989.99		1	8	119
396.38	574.47		1	8	120
406.268	342.438		1	8	121
441.532	289.718		1	8	122
483.66	298.966		1	8	123
531.1	304.918		1	8	124
566.748	332.182		1	8	125
538.108	363.862		1	8	126
469.148	408.166		1	8	127
377.916	416.886		1	8	128
309.116	380.998		1	8	129
278.876	374.934		1	8	130
247.484	456.534		1	8	131
241.98	832.454		1	8	132
229.66	1557.4		1	8	133
201.964	2382.01		1	8	134
182.3	2910.29		1	8	135
163.692	2918.44		1	8	136
168.828	2492.84		1	8	137
183.916	2010.44		1	8	138
204.796	1760.36		1	8	139
242.972	1694.23		1	8	140
275.692	1605.8		1	8	141
364.684	1243.94		1	8	142
446.172	833.862		1	8	143
542.412	530.678		1	8	144
560.812	409.766		1	8	145
549.452	369.99		1	8	146
529.756	345.318		1	8	147
538.428	323.478		1	8	148
505.532	295.382		1	8	149
482.572	290.038		1	8	150
477.068	297.622		1	8	151
513.404	303.238		1	8	152
598.06	315.03		1	8	153
688.892	327.318		1	8	154
731.324	343.254		1	8	155
691.884	350.678		1	8	156
582.092	374.998		1	8	157
472.108	468.55		1	8	158
401.34	643.734		1	8	159
368.012	828.438		1	8	160
379.884	931.91		1	8	161
427.532	882.374		1	8	162
493.532	713.286		1	8	163
599.324	581.59		1	8	164
733.484	620.022		1	8	165
862.188	898.15		1	8	166
974.684	1359.73		1	8	167
1067.15	1758.36		1	8	168
1131	1878.28		1	8	169
1240.51	1684.49		1	8	170
1529.48	1229.16		1	8	171
1842.81	1193.45		1	8	172
2237.52	1073.48		1	8	173
2434.54	604.534		1	8	174
2475.15	551.398		1	8	175
2285.12	539.062		1	8	176
2068.38	542.742		1	8	177
2096.97	532.582		1	8	178
1998.43	529.67		1	8	179
1222.41	311.894		1	9	1
1386.49	310.582		1	9	2
1431.48	314.694		1	9	3
1369.55	300.134		1	9	4
1407.68	305.622		1	9	5
1505.08	298.742		1	9	6
1387.68	276.742		1	9	7
1382.64	284.23		1	9	8
1229.16	260.998		1	9	9
1055.88	244.614		1	9	10
962.7	241.462		1	9	11
989.628	231.158		1	9	12
1036.68	230.678		1	9	13
986.06	230.678		1	9	14
859.724	223.126		1	9	15
747.212	217.67		1	9	16
690.556	204.886		1	9	17
684.556	208.966		1	9	18
711.564	204.406		1	9	19
657.132	218.774		1	9	20
588.764	244.486		1	9	21
551.388	288.086		1	9	22
589.532	325.942		1	9	23
717.884	348.838		1	9	24
870.524	338.71		1	9	25
1006.6	320.31		1	9	26
1382.06	354.454		1	9	27
1289.02	322.502		1	9	28
1235.21	311.27		1	9	29
1289.42	345.51		1	9	30
1115.6	380.054		1	9	31
1108.25	448.758		1	9	32
975.02	636.182		1	9	33
815.132	752.454		1	9	34
801.036	814.086		1	9	35
753.964	1266.98		1	9	36
572.716	1414.9		1	9	37
589.596	1666.17		1	9	38
451.404	1674.09		1	9	39
496.652	1342.04		1	9	40
716.748	1568.85		1	9	41
853.324	863.862		1	9	42
982.444	691.734		1	9	43
998.156	519.862		1	9	44
850.316	451.382		1	9	45
802.764	458.086		1	9	46
630.508	485.334		1	9	47
703.388	619.43		1	9	48
619.66	885.59		1	9	49
688.956	1628.57		1	9	50
613.052	2101.22		1	9	51
554.076	2489.69		1	9	52
542.364	2810.04		1	9	53
574.876	2790.33		1	9	54
706.588	2554.61		1	9	55
924.396	2585.65		1	9	56
923.564	1696.98		1	9	57
974.716	1637.38		1	9	58
845.724	966.07		1	9	59
743.324	650.31		1	9	60
747.116	486.838		1	9	61
692.268	443.99		1	9	62
715.02	434.038		1	9	63
786.572	419.846		1	9	64
797.548	376.566		1	9	65
751.036	364.31		1	9	66
801.724	381.526		1	9	67
664.092	324.63		1	9	68
707.58	328.918		1	9	69
681.372	321.926		1	9	70
860.188	344.566		1	9	71
989.692	359.318		1	9	72
1026.54	382.374		1	9	73
988.668	396.214		1	9	74
979.116	400.054		1	9	75
832.316	421.43		1	9	76
877.036	512.726		1	9	77
940.076	615.078		1	9	78
963.084	771.11		1	9	79
924.252	1087.29		1	9	80
813.356	935.622		1	9	81
622.332	1789.3		1	9	82
492.492	2202.55		1	9	83
467.932	2714.5		1	9	84
441.548	3016.58		1	9	85
490.668	3111.49		1	9	86
565.42	3114.53		1	9	87
647.164	2654.65		1	9	88
716.348	2163.49		1	9	89
771.084	1625.94		1	9	90
846.524	1111.46		1	9	91
851.532	1257.62		1	9	92
873.132	1612.44		1	9	93
747.9	1995.89		1	9	94
815.308	2828.2		1	9	95
622.86	2813.65		1	9	96
566.044	3106.69		1	9	97
641.516	2456.01		1	9	98
651.244	2094.63		1	9	99
826.3	1253.4		1	9	100
1056.52	725.03		1	9	101
1111.23	959.078		1	9	102
1120.91	520.054		1	9	103
1067.93	501.35		1	9	104
945.964	429.126		1	9	105
942.588	400.998		1	9	106
902.716	407.59		1	9	107
862.86	364.566		1	9	108
887.468	359.27		1	9	109
819.26	373.926		1	9	110
683.676	369.03		1	9	111
709.34	375.718		1	9	112
538.396	378.278		1	9	113
371.628	390.934		1	9	114
331.26	477.558		1	9	115
323.436	673.622		1	9	116
369.5	931.574		1	9	117
443.804	1156.26		1	9	118
581.068	1325.08		1	9	119
595.436	1359.51		1	9	120
574.636	1134.84		1	9	121
639.372	872.806		1	9	122
418.94	658.198		1	9	123
536.444	476.966		1	9	124
391.612	309.142		1	9	125
415.948	289.094		1	9	126
339.852	266.214		1	9	127
495.852	259.526		1	9	128
929.516	282.278		1	9	129
1090.22	293.238		1	9	130
1403.36	311.814		1	9	131
1577.08	324.758		1	9	132
1314.14	310.198		1	9	133
1553.36	321.702		1	9	134
1158.35	288.614		1	9	135
1306.75	299.718		1	9	136
953.164	263.11		1	9	137
986.828	278.022		1	9	138
755.852	277.59		1	9	139
636.172	283.446		1	9	140
653.324	281.062		1	9	141
754.492	296.198		1	9	142
887.308	291.062		1	9	143
1051.74	319.334		1	9	144
1012.24	330.982		1	9	145
936.012	348.63		1	9	146
745.564	450.102		1	9	147
559.308	661.942		1	9	148
412.284	1038.42		1	9	149
466.236	1137.7		1	9	150
359.004	1320.25		1	9	151
361.292	1228.2		1	9	152
439.964	1068.04		1	9	153
463.42	736.39		1	9	154
556.78	490.47		1	9	155
410.988	429.35		1	9	156
530.124	370.934		1	9	157
450.316	372.246		1	9	158
452.188	415.926		1	9	159
365.5	490.294		1	9	160
412.476	530.966		1	9	161
377.212	917.142		1	9	162
326.908	1294.49		1	9	163
378.556	1447.17		1	9	164
422.54	2280.15		1	9	165
316.044	3280.57		1	9	166
394.764	3457.35		1	9	167
372.716	3618.25		1	9	168
299.804	3187.11		1	9	169
338.796	2875.78		1	9	170
270.284	1755.21		1	9	171
214.156	969.926		1	9	172
262.636	1074.95		1	9	173
218.268	484.614		1	9	174
242.812	379.398		1	9	175
276.14	356.79		1	9	176
332.412	332.518		1	9	177
312.316	322.694		1	9	178
351.612	337.094		1	9	179
299.884	339.878		1	9	180
320.54	341.542		1	9	181
343.692	365.59		1	9	182
363.74	426.47		1	9	183
375.1	574.902		1	9	184
349.708	806.086		1	9	185
351.756	1157.38		1	9	186
388.492	1237.8		1	9	187
365.708	1390.2		1	9	188
373.484	1262.97		1	9	189
355.964	1121.73		1	9	190
378.412	923.19		1	9	191
344.652	568.518		1	9	192
427.18	509.318		1	9	193
433.868	350.166		1	9	194
474.012	309.046		1	9	195
529.836	316.918		1	9	196
568.38	319.558		1	9	197
588.316	326.07		1	9	198
766.172	494.246		1	9	199
686.284	478.902		1	9	200
911.66	886.182		1	9	201
1021.72	1231.99		1	9	202
1180.78	1758.07		1	9	203
1278.81	1843.27		1	9	204
1388.75	1601.85		1	9	205
1488.99	1330.5		1	9	206
1714	748.15		1	9	207
1651.31	580.55		1	9	208
1668.73	417.59		1	9	209
1667.87	451.302		1	9	210
1335.29	406.358		1	9	211
1115.92	391.414		1	9	212
1018.8	394.598		1	9	213
1113.05	493.382		1	9	214
806.316	524.31		1	9	215
781.724	769.91		1	9	216
699.612	988.822		1	9	217
695.884	1015.01		1	9	218
590.076	965.75		1	9	219
525.66	1054.21		1	9	220
564.124	736.166		1	9	221
840.412	636.262		1	9	222
1029.2	523.926		1	9	223
1539.9	446.582		1	9	224
1648.38	413.062		1	9	225
1789.63	399.046		1	9	226
1649.48	394.566		1	9	227
1423.1	375.91		1	9	228
1033.36	358.678		1	9	229
1147.4	383.43		1	9	230
841.804	383.222		1	9	231
791.212	407.318		1	9	232
731.132	473.83		1	9	233
689.564	500.934		1	9	234
814.94	496.71		1	9	235
828.508	451.718		1	9	236
967.612	430.886		1	9	237
1158.4	411.014		1	9	238
1272.28	407.606		1	9	239
1241.42	476.182		1	9	240
1070.25	637.574		1	9	241
964.092	1160.57		1	9	242
689.116	1176.39		1	9	243
538.7	1607.56		1	9	244
470.876	2087.13		1	9	245
449.82	2299.85		1	9	246
468.428	2249.54		1	9	247
541.324	2011.38		1	9	248
652.924	1772.82		1	9	249
879.452	2133.24		1	9	250
872.46	1624.31		1	9	251
991.932	1329.22		1	9	252
1082.72	995.718		1	9	253
1164.54	702.582		1	9	254
1272.38	498.998		1	9	255
1355.79	413.43		1	9	256
1384.16	412.742		1	9	257
1399.4	430.726		1	9	258
1442.75	436.486		1	9	259
1565.13	433.11		1	9	260
1689.44	426.438		1	9	261
1702.86	411.35		1	9	262
1807.88	415.862		1	9	263
1604.22	418.79		1	9	264
1736.72	431.254		1	9	265
1829.07	543.83		1	9	266
1845.52	806.214		1	9	267
1979.95	1085.16		1	9	268
2449.96	687.75		1	9	269
2659.24	642.55		1	9	270
2873.92	495.654		1	9	271
2980.57	463.67		1	9	272
2817.96	449.67		1	9	273
2712.91	452.246		1	9	274
2366.33	412.678		1	9	275
1920.4	395.014		1	9	276
293.084	463.382		1	10	1
322.268	551.414		1	10	2
342.7	892.246		1	10	3
382.876	1115.14		1	10	4
459.228	1742.28		1	10	5
412.524	2391.65		1	10	6
332.7	2965.16		1	10	7
297.116	3143.51		1	10	8
288.924	2805.38		1	10	9
272.924	2079.97		1	10	10
325.356	1852.45		1	10	11
418.076	1224.49		1	10	12
407.9	1442.39		1	10	13
424.844	1892.49		1	10	14
287.5	2318.33		1	10	15
291.58	2638.82		1	10	16
241.196	2833.13		1	10	17
200.876	2875.8		1	10	18
243.1	2479.29		1	10	19
242.444	2138.84		1	10	20
373.596	1550.29		1	10	21
536.492	639.302		1	10	22
666.588	501.158		1	10	23
733.708	418.182		1	10	24
667.9	361.542		1	10	25
623.852	330.31		1	10	26
490.076	309.062		1	10	27
526.972	306.182		1	10	28
514.364	295.222		1	10	29
714.22	321.078		1	10	30
725.932	301.03		1	10	31
806.156	280.358		1	10	32
866.476	291.91		1	10	33
726.348	247.798		1	10	34
829.516	251.35		1	10	35
541.468	224.454		1	10	36
440.956	217.686		1	10	37
369.676	220.726		1	10	38
332.172	229.606		1	10	39
373.02	224.63		1	10	40
340.78	231.206		1	10	41
336.412	232.198		1	10	42
285.964	233.078		1	10	43
235.82	229.974		1	10	44
317.372	259.606		1	10	45
270.396	251.558		1	10	46
460.94	305.686		1	10	47
561.98	339.686		1	10	48
526.812	385.718		1	10	49
555.468	422.694		1	10	50
397.372	769.862		1	10	51
293.916	1083.62		1	10	52
279.724	1339		1	10	53
297.116	1632.2		1	10	54
293.644	2291.45		1	10	55
294.092	2110.45		1	10	56
283.228	1851.37		1	10	57
291.34	2094.01		1	10	58
335.18	1695.86		1	10	59
373.34	1734.18		1	10	60
427.868	1969.73		1	10	61
398.54	2048.52		1	10	62
460.748	2265.57		1	10	63
488.54	1937.8		1	10	64
419.132	1302.97		1	10	65
510.028	1499.27		1	10	66
569.372	842.358		1	10	67
691.196	459.158		1	10	68
721.532	374.518		1	10	69
708.364	392.662		1	10	70
840.444	369.542		1	10	71
909.004	361.974		1	10	72
559.228	372.742		1	10	73
823.308	344.742		1	10	74
371.916	578.966		1	10	75
324.94	641.766		1	10	76
317.324	662.262		1	10	77
227.052	922.278		1	10	78
220.508	1009		1	10	79
192.22	885.926		1	10	80
204.188	1037.09		1	10	81
196.844	894.854		1	10	82
203.66	990.23		1	10	83
229.708	1167.37		1	10	84
246.38	1778.6		1	10	85
274.892	2164.45		1	10	86
293.676	2130.77		1	10	87
297.228	2108.1		1	10	88
289.916	1926.95		1	10	89
232.14	1515.05		1	10	90
199.884	1424.63		1	10	91
250.892	2033.06		1	10	92
244.332	1579.27		1	10	93
263.132	1470.13		1	10	94
284.78	1388.79		1	10	95
309.372	1965.16		1	10	96
385.148	1805.62		1	10	97
407.372	2356.1		1	10	98
614.108	2728.04		1	10	99
606.22	2299.35		1	10	100
746.332	2190.49		1	10	101
797.02	1294.85		1	10	102
601.708	1092.09		1	10	103
748.62	662.774		1	10	104
474.62	839.062		1	10	105
516.78	994.438		1	10	106
441.02	1409.29		1	10	107
416.7	1445.45		1	10	108
431.068	1496.63		1	10	109
455.5	1605.56		1	10	110
388.14	1260.45		1	10	111
266.636	1247.24		1	10	112
164.604	1690.21		1	10	113
161.372	1866.55		1	10	114
154.636	2068.39		1	10	115
186.236	1840.81		1	10	116
212.364	1542.77		1	10	117
217.34	1029.91		1	10	118
226.62	691.606		1	10	119
321.356	437.622		1	10	120
518.668	307.094		1	10	121
889.516	298.39		1	10	122
1057.4	278.406		1	10	123
1273.2	285.078		1	10	124
1224.6	273.942		1	10	125
1047.61	242.262		1	10	126
1098.28	244.726		1	10	127
833.788	238.278		1	10	128
812.604	218.678		1	10	129
983.66	239.494		1	10	130
1058.57	260.246		1	10	131
1093.08	234.166		1	10	132
1073.31	240.39		1	10	133
905.404	183.35		1	10	134
713.916	177.718		1	10	135
552.796	164.006		1	10	136
437.884	176.278		1	10	137
363.868	207.014		1	10	138
317.372	221.318		1	10	139
336.764	227.446		1	10	140
300.252	203.414		1	10	141
261.836	170.23		1	10	142
262.076	152.358		1	10	143
218.892	136.118		1	10	144
148.22	203.654		1	11	1
258.028	246.774		1	11	2
391.084	312.518		1	11	3
602.236	398.518		1	11	4
831.852	510.502		1	11	5
1005.36	704.982		1	11	6
1125.23	877.83		1	11	7
1194.8	904.774		1	11	8
1209.79	1103.24		1	11	9
1157.9	1071.16		1	11	10
1178.72	1539.35		1	11	11
979.948	1444.9		1	11	12
805.516	1522.69		1	11	13
764.796	1527.97		1	11	14
813.612	1293.16		1	11	15
858.828	1134.17		1	11	16
1051.44	914.054		1	11	17
1202.27	715.526		1	11	18
1276.97	551.462		1	11	19
1182.08	465.894		1	11	20
1002.51	427.558		1	11	21
774.908	423.334		1	11	22
433.468	489.622		1	11	23
248.684	644.374		1	11	24
328.764	633.142		1	11	25
[truncated: 36,377 more rows]

## Sheet: TRIP13KO
Trip13KO, 2 biological repeats
Red (IHO1)	Green (DMC1)		cell	axis fragment	pixel position along axis fragment
92.1264	24.7058		1	1	1
78.5824	23.3218		1	1	2
75.3914	27.2398		1	1	3
71.5154	26.4948		1	1	4
93.8364	24.2978		1	1	5
157.469	25.8078		1	1	6
264.693	35.5778		1	1	7
368.15	38.1378		1	1	8
397.965	36.9768		1	1	9
352.27	35.6028		1	1	10
260.353	37.0468		1	1	11
147.544	39.1298		1	1	12
137.336	39.1018		1	1	13
93.2484	36.6548		1	1	14
49.1764	38.7248		1	1	15
52.9194	39.1868		1	1	16
56.9504	45.0128		1	1	17
72.6554	51.3128		1	1	18
94.2874	57.8358		1	1	19
107.307	61.2968		1	1	20
104.91	62.3098		1	1	21
97.0584	85.4978		1	1	22
86.1834	93.1318		1	1	23
95.3624	115.394		1	1	24
97.3994	132.911		1	1	25
99.5394	256.716		1	1	26
88.9744	340.863		1	1	27
92.9804	1156.24		1	1	28
103.185	961.842		1	1	29
114.756	1370.87		1	1	30
120.911	1418.15		1	1	31
161.791	903.41		1	1	32
195.264	661.721		1	1	33
173.229	212.259		1	1	34
177.56	183.637		1	1	35
156.354	133.839		1	1	36
92.2264	77.9288		1	1	37
98.0244	73.7728		1	1	38
100.521	64.6378		1	1	39
131.951	64.2158		1	1	40
136.341	57.2278		1	1	41
126.4	64.6198		1	1	42
103.99	52.2778		1	1	43
104.424	54.2518		1	1	44
139.713	52.3258		1	1	45
104.136	42.7148		1	1	46
121.105	43.1998		1	1	47
253.458	35.4758		1	2	1
188.521	36.5288		1	2	2
144.607	34.5068		1	2	3
192.773	39.9958		1	2	4
194.502	37.2338		1	2	5
218.739	39.2708		1	2	6
207.505	45.9888		1	2	7
240.365	40.4278		1	2	8
211.968	48.9338		1	2	9
177.964	50.4268		1	2	10
151.642	59.1238		1	2	11
152.358	56.4558		1	2	12
148.036	70.3938		1	2	13
151.588	130.764		1	2	14
137.59	358.775		1	2	15
138.661	160.067		1	2	16
152.783	773.648		1	2	17
163.45	718.532		1	2	18
174.587	970.997		1	2	19
167.731	1135.62		1	2	20
151.699	1010.06		1	2	21
129.998	773.067		1	2	22
75.4294	208.38		1	2	23
85.4034	292.129		1	2	24
58.2604	112.477		1	2	25
85.2914	234.172		1	2	26
65.5304	108.032		1	2	27
82.1304	105.552		1	2	28
114.124	93.4368		1	2	29
162.036	99.0018		1	2	30
217.907	109.869		1	2	31
250.619	266.897		1	2	32
269.186	211.578		1	2	33
209.257	622.769		1	2	34
165.171	758.342		1	2	35
126.15	674.011		1	2	36
104.284	623.488		1	2	37
83.1914	378.543		1	2	38
68.6394	168.876		1	2	39
72.1564	244.988		1	2	40
67.4424	141.998		1	2	41
64.1444	87.8138		1	2	42
75.5274	80.0368		1	2	43
101.654	88.2128		1	2	44
98.2174	77.4598		1	2	45
115.068	83.0788		1	2	46
151.143	87.5098		1	2	47
150.859	93.2988		1	2	48
91.6704	38.2168		1	3	1
100.563	36.5068		1	3	2
120.123	35.1948		1	3	3
145.636	39.3728		1	3	4
144.871	34.8328		1	3	5
148.77	37.4958		1	3	6
121.599	41.3358		1	3	7
120.857	42.1518		1	3	8
146.716	41.5238		1	3	9
140.463	37.1788		1	3	10
213.128	42.9478		1	3	11
233.056	35.8788		1	3	12
238.822	39.2118		1	3	13
227.948	38.2688		1	3	14
252.667	38.0008		1	3	15
161.258	37.7628		1	3	16
157.803	34.5528		1	3	17
195.42	44.5018		1	3	18
210.802	46.1368		1	3	19
255.211	51.6008		1	3	20
223.409	48.5518		1	3	21
240.936	49.8848		1	3	22
217.588	60.5088		1	3	23
189.714	79.1898		1	3	24
110.272	87.1158		1	3	25
132.691	113.159		1	3	26
81.7584	154.518		1	3	27
74.7444	386.226		1	3	28
77.1114	740.506		1	3	29
78.5204	1037.64		1	3	30
113.568	1249.74		1	3	31
142.745	1164.88		1	3	32
178.153	798.977		1	3	33
184.38	426.134		1	3	34
183.774	210.007		1	3	35
111.877	97.7448		1	3	36
71.3494	85.1588		1	3	37
83.4864	70.5488		1	3	38
50.8864	60.5388		1	3	39
47.2634	51.8258		1	3	40
44.3084	50.3708		1	3	41
43.8484	48.9888		1	3	42
44.9484	46.4498		1	3	43
48.5534	46.8308		1	3	44
49.2904	44.1378		1	3	45
54.2894	45.3998		1	3	46
65.7974	43.1988		1	3	47
102.359	40.4198		1	3	48
134.821	39.4768		1	3	49
137.067	36.2138		1	3	50
175.736	38.4358		1	3	51
187.659	34.2648		1	3	52
158.278	42.8538		1	3	53
129.688	43.4998		1	3	54
93.7444	54.8748		1	3	55
78.5804	55.3558		1	3	56
105.61	53.8578		1	3	57
166.27	48.3758		1	3	58
245.688	59.9618		1	3	59
297.335	63.4058		1	3	60
324.163	81.2168		1	3	61
328.807	99.8948		1	3	62
336.148	247.911		1	3	63
434.047	727.77		1	3	64
331.419	595.123		1	3	65
369.792	928.507		1	3	66
334.64	816.259		1	3	67
282.233	703.799		1	3	68
268.453	644.342		1	3	69
209.925	229.776		1	3	70
182.607	132.201		1	3	71
175.45	101.397		1	3	72
124.075	80.8718		1	3	73
125.704	63.3678		1	3	74
133.618	50.7328		1	3	75
176.943	50.2928		1	3	76
239.229	47.2248		1	3	77
332.449	44.1378		1	3	78
307.136	42.8478		1	3	79
353.008	43.1978		1	3	80
350.808	44.3208		1	3	81
347.035	41.5548		1	3	82
325.646	42.2708		1	3	83
248.732	46.5728		1	3	84
244.632	42.3078		1	3	85
184.42	42.0268		1	3	86
186.576	39.9588		1	3	87
176.562	40.1568		1	3	88
162.298	37.1408		1	3	89
160.226	36.6458		1	3	90
177.876	37.6548		1	3	91
195.367	34.1508		1	3	92
187.168	38.3398		1	3	93
198.757	35.6488		1	3	94
186.224	37.7868		1	3	95
161.977	37.3458		1	3	96
146.775	38.2908		1	3	97
135.478	41.0918		1	3	98
154.149	37.4068		1	3	99
182.235	34.8888		1	3	100
237.624	35.6328		1	3	101
245.782	40.5368		1	3	102
226.767	42.5518		1	3	103
182.82	43.8118		1	3	104
185.85	44.0748		1	3	105
192.242	43.3558		1	3	106
211.3	48.7448		1	3	107
222.448	62.9118		1	3	108
108.878	71.6638		1	4	1
135.014	82.9338		1	4	2
166.868	108.702		1	4	3
186.982	108.449		1	4	4
203.007	116.87		1	4	5
217.765	134.892		1	4	6
223.933	229.186		1	4	7
227.746	395.289		1	4	8
184.356	588.815		1	4	9
151.553	879.082		1	4	10
98.7244	911.909		1	4	11
89.1144	836.306		1	4	12
117.184	346.113		1	4	13
136.607	509.88		1	4	14
199.836	152.471		1	4	15
198.303	113.123		1	4	16
262.402	115.387		1	4	17
291.567	84.0308		1	4	18
312.276	66.3138		1	4	19
306.11	65.2648		1	4	20
319.919	63.4128		1	4	21
261.182	62.7578		1	4	22
192.059	63.4278		1	4	23
165.394	59.0698		1	4	24
163.832	61.9938		1	4	25
134.937	54.2838		1	5	1
124.257	92.9268		1	5	2
134.525	172.848		1	5	3
120.141	179.311		1	5	4
114.758	215.451		1	5	5
112.966	308.61		1	5	6
110.474	558.008		1	5	7
114.514	979.938		1	5	8
106.764	918.515		1	5	9
82.4374	943.279		1	5	10
69.9644	761.537		1	5	11
63.4124	378.113		1	5	12
86.9314	174.716		1	5	13
109.478	101.596		1	5	14
126.443	76.2788		1	5	15
128.317	58.3728		1	5	16
114.461	44.8528		1	5	17
96.1624	35.5528		1	5	18
76.6594	38.3388		1	5	19
73.3214	37.6118		1	5	20
80.9004	41.8778		1	5	21
108.947	42.3248		1	5	22
261.946	37.8198		1	5	23
315.449	39.0988		1	5	24
331.053	37.5288		1	5	25
284.675	36.7868		1	5	26
212.155	34.0188		1	5	27
164.142	32.7608		1	5	28
159.421	33.8598		1	5	29
187.389	34.3748		1	5	30
226.18	35.1158		1	5	31
269.224	42.6878		1	5	32
356.611	38.1338		1	5	33
420.955	40.2708		1	5	34
404.937	48.1858		1	5	35
403.488	47.7258		1	5	36
375.88	50.6318		1	5	37
329.431	52.9618		1	5	38
285.311	68.0358		1	5	39
268.567	76.5368		1	5	40
256.262	89.6358		1	5	41
226.703	119.46		1	5	42
190.277	169.167		1	5	43
185.844	227.564		1	5	44
216.85	340.8		1	5	45
285.306	584.12		1	5	46
361.937	939.574		1	5	47
395.179	1284.23		1	5	48
358.922	1406.13		1	5	49
284.93	1337.62		1	5	50
217.529	1235.53		1	5	51
181.535	1288.07		1	5	52
154.188	1692.86		1	5	53
137.932	1228.83		1	5	54
133.453	811.108		1	5	55
120.955	462.042		1	5	56
126.537	227.686		1	5	57
147.16	167.71		1	5	58
179.254	131.533		1	5	59
209.637	91.0338		1	5	60
221.6	63.2108		1	5	61
186.741	63.3028		1	5	62
148.619	66.9748		1	5	63
98.9784	66.7378		1	5	64
76.3344	65.0548		1	5	65
71.5704	72.3848		1	5	66
83.7374	105.045		1	5	67
283.603	43.2828		1	6	1
273.054	48.7208		1	6	2
229.106	60.5358		1	6	3
189.732	62.4338		1	6	4
208.983	80.1948		1	6	5
170.274	112.707		1	6	6
159.841	435.471		1	6	7
155.265	393.397		1	6	8
166.267	690.473		1	6	9
167.951	840.823		1	6	10
165.678	644.053		1	6	11
165.114	344.164		1	6	12
151.966	147.823		1	6	13
171.116	102.444		1	6	14
224.905	146.242		1	6	15
173.642	63.9808		1	6	16
200.278	64.2228		1	6	17
180.289	56.2038		1	6	18
173.11	53.7898		1	6	19
156.744	55.3668		1	6	20
110.935	46.9358		1	6	21
110.427	43.1348		1	6	22
116.506	40.2728		1	6	23
124.273	36.9148		1	6	24
139.873	38.6458		1	6	25
140.247	39.5448		1	6	26
147.985	42.1748		1	6	27
174.94	41.3378		1	6	28
183.549	52.9158		1	6	29
175.866	56.7918		1	6	30
208.652	59.0378		1	6	31
228.564	160.757		1	6	32
197.736	280.418		1	6	33
175.886	379.839		1	6	34
202.047	374.907		1	6	35
101.286	515.27		1	6	36
69.5834	305.589		1	6	37
87.7384	411.252		1	6	38
68.4374	163.121		1	6	39
93.3474	59.1988		1	6	40
120.773	55.4138		1	6	41
142.157	54.0378		1	6	42
160.29	57.9208		1	6	43
195.938	47.2688		1	6	44
216.156	37.9198		1	6	45
234.688	51.5508		1	6	46
268.497	54.8598		1	6	47
289.797	53.6618		1	6	48
301.774	64.4738		1	6	49
303.607	107.014		1	6	50
305.059	255.24		1	6	51
289.123	482.363		1	6	52
237.381	663.112		1	6	53
178.326	683.059		1	6	54
147.587	522		1	6	55
193.064	307.798		1	6	56
312.292	149.198		1	6	57
438.453	75.5568		1	6	58
497.819	52.4158		1	6	59
450.199	49.7488		1	6	60
321.674	38.6558		1	6	61
182.621	35.2468		1	6	62
94.8184	35.0088		1	6	63
54.4934	32.0858		1	6	64
50.7584	27.0718		1	6	65
58.2344	30.8618		1	6	66
57.4954	35.7148		1	6	67
65.9494	34.0988		1	6	68
73.7234	33.2118		1	6	69
301.169	57.7081		2	1	1
312.218	59.2461		2	1	2
285.909	73.2331		2	1	3
293.476	64.3621		2	1	4
228.874	74.0941		2	1	5
204.87	59.7971		2	1	6
211.66	59.1351		2	1	7
217.334	59.5361		2	1	8
222.079	57.3701		2	1	9
238.589	57.2831		2	1	10
229.617	64.5141		2	1	11
264.854	58.8331		2	1	12
324.769	55.0631		2	1	13
425.078	60.0941		2	1	14
507.369	60.1161		2	1	15
566.012	64.0351		2	1	16
535.082	70.9641		2	1	17
576.026	71.8791		2	1	18
551.372	68.8441		2	1	19
544.668	66.2101		2	1	20
577.28	73.6561		2	1	21
607.324	87.3801		2	1	22
606.417	93.2221		2	1	23
578.761	127.738		2	1	24
528.668	225.701		2	1	25
454.216	391.894		2	1	26
374.426	600.13		2	1	27
298.505	739.008		2	1	28
249.497	736.772		2	1	29
233.803	596.992		2	1	30
254.441	390.539		2	1	31
286.486	221.744		2	1	32
295.553	125.164		2	1	33
131.106	49.9071		2	2	1
139.392	42.4861		2	2	2
150.68	44.8541		2	2	3
173.522	46.3091		2	2	4
178.664	54.4991		2	2	5
183.841	52.3071		2	2	6
182.836	55.8751		2	2	7
195.669	52.6301		2	2	8
242.395	60.2951		2	2	9
214.002	52.5821		2	2	10
225.26	57.2661		2	2	11
224.657	79.3881		2	2	12
280.542	90.8811		2	2	13
211.977	89.3561		2	2	14
206.667	101.069		2	2	15
199.239	189.436		2	2	16
178.957	287.493		2	2	17
158.311	499.75		2	2	18
132.101	671.896		2	2	19
190.155	655.163		2	2	20
124.838	579.714		2	2	21
157.979	363.12		2	2	22
208.898	361.381		2	2	23
231.08	162.066		2	2	24
218.323	81.6221		2	2	25
228.72	71.0791		2	2	26
41.9235	65.4291		2	3	1
40.5005	81.4891		2	3	2
73.2235	365.294		2	3	3
46.0375	183.675		2	3	4
65.8655	324.424		2	3	5
98.0995	525.059		2	3	6
101.802	620.472		2	3	7
119.134	734.646		2	3	8
179.383	647.108		2	3	9
198.813	572.482		2	3	10
199.48	438.737		2	3	11
249.052	261.757		2	3	12
274.7	151.035		2	3	13
298.233	97.9011		2	3	14
377.104	69.3391		2	3	15
400.057	58.9041		2	3	16
430.488	54.9611		2	3	17
412.015	40.7591		2	3	18
362.901	40.9191		2	3	19
486.528	34.5191		2	3	20
357.633	39.3671		2	3	21
398.436	33.6041		2	3	22
385.936	32.9351		2	3	23
435.432	30.5871		2	3	24
430.22	29.7401		2	3	25
258.651	31.0111		2	3	26
294.057	20.3431		2	3	27
222.455	26.5911		2	3	28
235.341	25.4201		2	3	29
198.958	21.0091		2	3	30
161.453	20.5561		2	3	31
128.231	20.9011		2	3	32
115.663	23.1031		2	3	33
90.8935	19.6751		2	3	34
88.4005	25.2691		2	3	35
89.4345	20.6381		2	3	36
110.875	23.4971		2	3	37
94.6565	27.5991		2	3	38
103.075	28.4201		2	3	39
99.7115	30.1941		2	3	40
96.1915	24.1391		2	3	41
100.354	21.2161		2	3	42
93.8345	22.1861		2	3	43
87.2145	21.8751		2	3	44
78.1765	28.5581		2	3	45
85.8985	25.4761		2	3	46
98.6825	25.0251		2	3	47
214.397	29.9711		2	3	48
184.921	28.2921		2	3	49
207.975	33.6671		2	3	50
233.395	41.2771		2	3	51
272.14	35.2911		2	3	52
251.339	47.5441		2	3	53
278.098	41.8811		2	3	54
276.045	39.5821		2	3	55
262.097	30.5921		2	3	56
211.273	35.2221		2	3	57
165.844	26.9961		2	3	58
126.641	22.1021		2	3	59
115.17	21.0971		2	3	60
102.587	23.4991		2	3	61
107.907	18.2571		2	3	62
70.1045	18.9141		2	3	63
92.9865	20.5501		2	3	64
50.4255	21.5661		2	3	65
51.1195	27.0781		2	4	1
47.2815	30.2611		2	4	2
48.7925	29.8401		2	4	3
47.3615	32.3931		2	4	4
81.4705	32.5401		2	4	5
84.6575	34.9841		2	4	6
99.6765	31.5781		2	4	7
134.742	36.4211		2	4	8
156.894	44.4081		2	4	9
131.348	55.5321		2	4	10
125.506	82.4951		2	4	11
177.483	58.2191		2	4	12
164.885	164.021		2	4	13
213.669	193.647		2	4	14
247.817	222.047		2	4	15
284.982	248.983		2	4	16
286.013	221.293		2	4	17
244.611	64.3441		2	4	18
250.585	82.3361		2	4	19
211.928	56.4821		2	4	20
160.989	44.8041		2	4	21
100.625	34.5971		2	4	22
80.7395	31.4641		2	4	23
75.1925	32.7441		2	4	24
73.9545	24.0981		2	4	25
53.8495	27.0641		2	4	26
57.9765	25.5831		2	4	27
65.3545	25.9571		2	4	28
68.2475	22.1861		2	4	29
71.3475	23.5571		2	4	30
76.6765	26.2451		2	4	31
86.1245	25.2581		2	4	32
79.4675	27.8571		2	4	33
73.5805	21.9521		2	4	34
81.8815	24.8821		2	4	35
98.2145	32.7311		2	4	36
61.1315	25.8281		2	4	37
96.9235	25.4271		2	4	38
88.2115	24.3421		2	4	39
49.1755	25.9991		2	4	40
44.3145	21.4881		2	4	41
43.8795	21.9081		2	4	42
40.1695	23.0061		2	4	43
38.0405	28.7061		2	4	44
46.9075	24.7091		2	4	45
43.3575	26.3841		2	4	46
49.3225	27.0371		2	4	47
65.5905	36.6751		2	4	48
71.9855	40.1961		2	4	49
69.1375	50.6321		2	4	50
85.2365	49.5951		2	4	51
126.875	56.4001		2	4	52
127.648	75.6881		2	4	53
169.156	194.307		2	4	54
185.557	363.382		2	4	55
116.211	306.467		2	4	56
120.617	569.404		2	4	57
98.6405	443.404		2	4	58
78.9925	526.757		2	4	59
69.7625	326.922		2	4	60
47.4535	106.703		2	4	61
56.1755	124.986		2	4	62
44.2915	59.8921		2	4	63
50.7905	54.5061		2	4	64
52.2675	40.8971		2	4	65
56.7535	43.5591		2	4	66
54.8905	38.4641		2	4	67
51.7755	31.6751		2	4	68
48.6905	27.7981		2	4	69
50.9475	23.2911		2	4	70
70.2415	190.088		2	5	1
67.7975	399.076		2	5	2
62.0615	714.728		2	5	3
64.6185	949.16		2	5	4
58.6865	951.388		2	5	5
95.6515	1006.13		2	5	6
111.015	648.828		2	5	7
165.322	257.982		2	5	8
230.53	144.584		2	5	9
275.97	108.521		2	5	10
279.907	95.9771		2	5	11
248.135	74.6111		2	5	12
209.182	61.4191		2	5	13
185.528	59.5751		2	5	14
180.698	56.9491		2	5	15
174.31	55.8331		2	5	16
159.137	54.5311		2	5	17
137.322	54.8971		2	5	18
121.267	57.2281		2	5	19
129.203	63.0801		2	5	20
161.813	74.4731		2	5	21
208.185	75.0101		2	5	22
262.143	66.8711		2	5	23
309.311	57.9011		2	5	24
333.674	51.2171		2	5	25
377.671	40.4621		2	5	26
301.166	38.7511		2	5	27
277.459	41.8661		2	5	28
218.927	40.9341		2	5	29
157.281	37.9661		2	5	30
101.979	38.4181		2	5	31
76.0245	40.6131		2	5	32
53.7525	41.1741		2	5	33
54.1125	40.9991		2	5	34
48.3465	36.0511		2	5	35
56.4725	38.9011		2	5	36
50.0335	39.1571		2	5	37
67.6165	35.9421		2	5	38
64.6235	38.4001		2	5	39
83.1935	35.3451		2	5	40
96.8965	38.3261		2	5	41
112.693	38.8591		2	5	42
119.911	41.8881		2	5	43
146.005	43.0721		2	5	44
146.166	48.7161		2	5	45
146.925	43.8921		2	5	46
120.707	59.7931		2	5	47
123.577	93.3611		2	5	48
124.677	84.9691		2	5	49
108.943	99.5581		2	5	50
125.328	77.6671		2	5	51
150.706	73.1361		2	5	52
164.782	59.6871		2	5	53
165.333	58.2261		2	5	54
159.698	59.0311		2	5	55
114.326	58.0111		2	5	56
128.566	66.1521		2	5	57
72.3615	75.2971		2	5	58
64.9565	92.3731		2	5	59
66.3505	120.35		2	5	60
76.0155	124.953		2	5	61
80.4835	170.524		2	5	62
83.0605	284.358		2	5	63
93.2005	587.269		2	5	64
104.337	881.742		2	5	65
95.6275	1045.99		2	5	66
116.109	953.504		2	5	67
78.2545	666.925		2	5	68
149.389	666.681		2	5	69
92.3965	205.491		2	5	70
147.35	106.372		2	5	71
189.075	85.4501		2	5	72
265.238	77.1831		2	5	73
291.712	72.2961		2	5	74
255.304	66.6001		2	5	75
233.874	58.1521		2	5	76
288.139	50.7971		2	5	77
220.872	51.2951		2	5	78
312.882	49.1201		2	5	79
242.779	42.9521		2	5	80
294.598	43.5721		2	5	81
282.033	45.1221		2	5	82
286.831	47.3751		2	5	83
298.22	48.4501		2	5	84
218.491	43.7471		2	5	85
247.047	41.3531		2	5	86
129.267	40.3621		2	5	87
196.014	48.8461		2	5	88
206.02	47.5571		2	5	89
202.9	233.035		2	6	1
198.097	431.032		2	6	2
222.637	351.662		2	6	3
215.988	719.572		2	6	4
221.929	666.891		2	6	5
240.467	699.331		2	6	6
305.541	649		2	6	7
328.715	467.434		2	6	8
333.869	303.559		2	6	9
398.326	154.393		2	6	10
449.46	110.714		2	6	11
453.406	95.9251		2	6	12
445.49	88.1691		2	6	13
413.012	83.6191		2	6	14
316.965	74.1781		2	6	15
333.227	81.9911		2	6	16
333.059	80.7861		2	6	17
352.085	74.5311		2	6	18
400.706	77.0431		2	6	19
349.177	115.061		2	6	20
310.402	119.186		2	6	21
190.96	64.8891		2	7	1
225.196	70.0591		2	7	2
245.04	65.3161		2	7	3
266.026	81.7311		2	7	4
267.264	71.5461		2	7	5
271.334	88.5131		2	7	6
264.567	178.067		2	7	7
242.131	102.367		2	7	8
253.94	398.669		2	7	9
203.678	207.897		2	7	10
346.917	600.833		2	7	11
341.421	623.427		2	7	12
438.024	364.984		2	7	13
455.678	622.914		2	7	14
427.255	138.262		2	7	15
384.575	155.902		2	7	16
488.341	366.051		2	7	17
356.663	93.6931		2	7	18
343.418	82.4881		2	7	19
365.019	89.6881		2	7	20
335.069	83.8471		2	7	21
258.703	80.0031		2	7	22
136.794	48.5951		2	8	1
161.83	44.3881		2	8	2
181.04	50.1901		2	8	3
218.964	46.2771		2	8	4
258.658	43.0771		2	8	5
293.707	47.3401		2	8	6
354.865	50.7711		2	8	7
327.214	56.4761		2	8	8
306.115	59.9381		2	8	9
251.354	56.2211		2	8	10
192.666	68.1391		2	8	11
159.16	194.491		2	8	12
136.002	133.474		2	8	13
122.842	350.833		2	8	14
127.411	285.088		2	8	15
131.701	302.543		2	8	16
118.974	273.707		2	8	17
105.415	140.009		2	8	18
93.1915	273.567		2	8	19
80.6305	78.4151		2	8	20
70.3785	65.2501		2	8	21
69.0935	60.4871		2	8	22
65.1215	54.9111		2	8	23
64.6885	51.7081		2	8	24
38.3269	111.14		3	1	1
42.7749	168.426		3	1	2
71.7709	240.625		3	1	3
97.1819	294.211		3	1	4
137.114	602.898		3	1	5
147.899	1147.66		3	1	6
137.958	1377.37		3	1	7
119.364	1351.88		3	1	8
121.965	1036.26		3	1	9
93.1029	1097.17		3	1	10
106.335	1120.07		3	1	11
94.1569	1055.13		3	1	12
123.169	980.627		3	1	13
158.683	497.87		3	1	14
157.87	477.641		3	1	15
178.081	261.204		3	1	16
168.713	111.831		3	1	17
140.759	74.2029		3	1	18
125.975	69.1959		3	1	19
104.741	23.1349		3	1	20
115.984	23.5969		3	1	21
131.595	23.1539		3	1	22
143.848	22.7129		3	1	23
159.119	26.1659		3	1	24
158.369	14.8109		3	1	25
145.182	20.0779		3	1	26
145.126	15.9319		3	1	27
140.382	20.4129		3	1	28
168.049	26.2889		3	1	29
221.996	15.0329		3	1	30
303.043	18.4279		3	1	31
268.002	17.7019		3	1	32
252.847	19.5059		3	1	33
217.86	17.9469		3	1	34
142.169	14.9929		3	1	35
102.246	23.5429		3	1	36
147.109	20.7059		3	1	37
65.3479	27.9189		3	1	38
68.6399	29.2619		3	1	39
92.7459	28.0809		3	1	40
110.873	38.3899		3	1	41
108.96	32.5109		3	1	42
121.274	49.1039		3	1	43
40.2489	19.2759		3	2	1
55.1919	28.7209		3	2	2
61.3999	19.1349		3	2	3
107.339	20.9149		3	2	4
93.5519	27.0619		3	2	5
147.337	25.4029		3	2	6
184.177	19.5319		3	2	7
204.202	16.7849		3	2	8
185.944	23.2509		3	2	9
152.803	26.7119		3	2	10
111.804	19.5769		3	2	11
87.7679	20.9889		3	2	12
72.2049	22.2379		3	2	13
73.4519	23.4699		3	2	14
63.9159	25.8459		3	2	15
61.9609	20.7119		3	2	16
67.4679	25.8779		3	2	17
74.0899	26.4989		3	2	18
71.9509	24.1119		3	2	19
110.383	35.8629		3	2	20
135.33	35.1119		3	2	21
215.692	39.4129		3	2	22
315.404	42.1809		3	2	23
384.677	47.2049		3	2	24
447.278	40.1789		3	2	25
475.4	48.7609		3	2	26
379.324	48.1099		3	2	27
359.898	51.7889		3	2	28
280.959	49.8609		3	2	29
238.359	51.4279		3	2	30
170.281	56.8719		3	2	31
158.082	65.6329		3	2	32
137.749	70.2909		3	2	33
143.278	90.9499		3	2	34
162.108	218.633		3	2	35
167.759	289.306		3	2	36
173.845	460.873		3	2	37
136.62	558.081		3	2	38
122.105	465.264		3	2	39
110.168	432.709		3	2	40
114.726	367.738		3	2	41
87.3639	247.275		3	2	42
104.809	194.024		3	2	43
100.12	148.817		3	2	44
74.1889	150.112		3	2	45
86.3499	287.221		3	2	46
80.0169	462.48		3	2	47
100.715	783.222		3	2	48
160.332	915.057		3	2	49
221.369	827.489		3	2	50
263.029	575.076		3	2	51
260.856	306.321		3	2	52
217.746	145.683		3	2	53
169.336	92.2199		3	2	54
141.105	75.2229		3	2	55
132.132	65.3939		3	2	56
147.015	60.4349		3	2	57
168.672	70.7039		3	2	58
168.716	67.6259		3	2	59
193.947	72.5609		3	2	60
210.549	91.9219		3	2	61
187.866	144.121		3	2	62
184.748	198.334		3	2	63
193.753	307.784		3	2	64
102.437	352.811		3	2	65
81.2619	319.658		3	2	66
79.8039	225.142		3	2	67
131.07	199.712		3	2	68
141.733	94.1769		3	2	69
174.616	70.7699		3	2	70
181.968	61.7179		3	2	71
203.763	54.3689		3	2	72
261.127	56.3169		3	2	73
257.645	51.3099		3	2	74
228.852	48.8799		3	2	75
221.855	49.6499		3	2	76
180.417	48.0129		3	2	77
156.545	49.0069		3	2	78
143.156	49.0619		3	2	79
142.692	61.2249		3	2	80
148.005	75.4679		3	2	81
180.224	66.8639		3	2	82
151.972	64.2179		3	2	83
149.928	84.7419		3	2	84
161.346	99.3459		3	2	85
190.431	119.857		3	2	86
226.422	126.834		3	2	87
263.707	129.058		3	2	88
297.13	183.289		3	2	89
325.463	353.273		3	2	90
354.533	734.901		3	2	91
398.856	764.373		3	2	92
363.705	819.401		3	2	93
329.457	677.233		3	2	94
428.469	456.62		3	2	95
300.277	462.503		3	2	96
286.063	142.349		3	2	97
293.372	93.1809		3	2	98
330.042	99.6999		3	2	99
345.246	80.0219		3	2	100
341.837	74.6179		3	2	101
318.347	71.2699		3	2	102
311.925	72.7229		3	2	103
176.053	13.4939		3	3	1
189.744	15.5999		3	3	2
221.447	19.3509		3	3	3
207.371	16.3049		3	3	4
192.751	12.4279		3	3	5
178.864	13.9089		3	3	6
147.314	14.9779		3	3	7
160.426	22.8849		3	3	8
141.45	23.1039		3	3	9
115.499	23.6949		3	3	10
125.85	26.9849		3	3	11
128.168	28.7439		3	3	12
144.419	29.3949		3	3	13
102.593	28.6139		3	3	14
120.015	28.2589		3	3	15
82.2169	28.8099		3	3	16
65.2309	32.1659		3	3	17
62.3169	40.1699		3	3	18
77.8379	61.7989		3	3	19
123.559	75.7649		3	3	20
152.054	97.1409		3	3	21
183.46	158.339		3	3	22
228.492	267.353		3	3	23
249.89	536.397		3	3	24
247.03	714.102		3	3	25
254.758	719.264		3	3	26
233.61	697.126		3	3	27
179.91	409.857		3	3	28
141.287	198.204		3	3	29
138.725	130.893		3	3	30
131.761	69.6189		3	3	31
101.117	49.0069		3	3	32
106.191	48.5229		3	3	33
69.5299	38.5819		3	3	34
57.7819	30.2219		3	3	35
49.8249	24.9219		3	3	36
56.0719	27.8619		3	3	37
56.6279	26.1809		3	3	38
53.4459	25.2329		3	3	39
55.7899	27.4239		3	3	40
67.5689	21.6919		3	3	41
52.1759	103.26		3	4	1
54.7749	109.218		3	4	2
70.9259	325.052		3	4	3
71.3569	330.825		3	4	4
87.4499	462.435		3	4	5
119.52	815.618		3	4	6
155.409	1129.91		3	4	7
167.743	1250.83		3	4	8
166.278	900.532		3	4	9
217.232	1239.31		3	4	10
197.087	387.548		3	4	11
205.639	412.615		3	4	12
223.216	253.88		3	4	13
235	150.665		3	4	14
229.945	139.238		3	4	15
229.14	97.6099		3	4	16
189.735	99.0189		3	4	17
185.607	58.7199		3	4	18
161.573	68.1519		3	4	19
162.018	56.3639		3	4	20
151.247	50.1799		3	4	21
137.74	45.0679		3	4	22
114.902	34.3689		3	4	23
214.954	134.685		3	5	1
260.321	86.3789		3	5	2
285.271	62.9709		3	5	3
269.376	56.8459		3	5	4
237.827	64.4349		3	5	5
206.16	59.1469		3	5	6
190.062	62.8159		3	5	7
179.958	71.0059		3	5	8
198.159	74.6249		3	5	9
177.489	68.4419		3	5	10
164.276	69.0659		3	5	11
152.953	68.4569		3	5	12
133.455	83.0059		3	5	13
100.725	92.6449		3	5	14
73.9419	123.943		3	5	15
53.2869	231.385		3	5	16
43.1769	417.668		3	5	17
45.1949	620.606		3	5	18
56.9089	733.221		3	5	19
66.4659	677.153		3	5	20
74.7279	478.943		3	5	21
81.1329	290.093		3	5	22
92.7609	110.63		3	5	23
86.8179	328.731		3	5	24
111.563	88.7709		3	5	25
101.141	69.8039		3	5	26
88.2909	56.1069		3	5	27
75.4459	50.5769		3	5	28
93.1359	57.5389		3	5	29
90.1299	49.4099		3	5	30
97.2369	45.4369		3	5	31
93.7129	39.3289		3	5	32
94.5539	35.0559		3	5	33
110.902	34.1879		3	5	34
139.237	34.5569		3	5	35
168.829	33.0269		3	5	36
182.225	35.8229		3	5	37
168.413	36.9809		3	5	38
142.46	32.1399		3	5	39
109.067	34.3019		3	5	40
74.3839	32.6589		3	5	41
52.9669	29.6449		3	5	42
35.2029	32.3579		3	5	43
188.711	69.3829		3	6	1
219.403	65.8219		3	6	2
170.831	60.1989		3	6	3
207.558	73.0759		3	6	4
278.881	92.3129		3	6	5
286.448	88.9969		3	6	6
297.325	142.285		3	6	7
301.486	105.51		3	6	8
267.414	103.674		3	6	9
243.619	110.316		3	6	10
220.837	101.463		3	6	11
210.818	101.736		3	6	12
259.66	147.774		3	6	13
262.929	267.439		3	6	14
255.164	458.909		3	6	15
260.032	673.021		3	6	16
193.802	709.8		3	6	17
134.997	661.528		3	6	18
120.645	625.115		3	6	19
93.9679	833.17		3	6	20
85.2079	639.215		3	6	21
92.5639	441.385		3	6	22
85.5849	601.582		3	6	23
170.101	142.732		3	6	24
184.44	139.39		3	6	25
208.864	79.1289		3	6	26
228.721	80.0139		3	6	27
245.062	64.4239		3	6	28
274.299	50.1219		3	6	29
272.985	49.2369		3	6	30
327.441	42.7149		3	6	31
351.467	35.8789		3	6	32
397.087	34.1439		3	6	33
79.6769	26.0179		3	7	1
93.5019	27.6289		3	7	2
104.047	61.4609		3	7	3
101.351	102.126		3	7	4
115.012	143.191		3	7	5
145.135	150.316		3	7	6
172.08	111.627		3	7	7
196.881	69.2469		3	7	8
172.915	61.3059		3	7	9
132.636	61.2219		3	7	10
98.2599	70.1709		3	7	11
134.929	151.478		3	7	12
71.8559	237.247		3	7	13
57.3619	617.978		3	7	14
72.4779	974.701		3	7	15
119.999	1199.66		3	7	16
191.59	1223.33		3	7	17
190.444	1014.31		3	7	18
228.164	602.499		3	7	19
213.171	258.041		3	7	20
230.035	695.77		3	7	21
161.591	101.408		3	7	22
99.0699	80.7109		3	7	23
78.6479	67.0969		3	7	24
47.8279	46.5689		3	7	25
43.4909	31.4929		3	7	26
58.9939	29.2259		3	7	27
89.7009	30.2119		3	7	28
161.579	27.6989		3	7	29
210.51	28.7309		3	7	30
240.753	27.8749		3	7	31
235.123	33.6229		3	7	32
244.01	32.0439		3	7	33
203.911	39.0699		3	7	34
154.617	35.6789		3	7	35
115.172	30.7839		3	7	36
106.143	23.1119		3	7	37
105.488	22.1159		3	7	38
89.2839	24.3339		3	7	39
114.976	28.5219		3	7	40
83.0339	25.9049		3	7	41
89.4629	30.2069		3	7	42
59.0189	28.9569		3	7	43
42.8739	29.7259		3	7	44
36.7379	31.5199		3	7	45
30.8049	32.4299		3	7	46
20.8859	37.7509		3	7	47
16.8239	38.9919		3	7	48
16.3459	39.7579		3	7	49
15.8629	52.1219		3	7	50
13.1129	67.4779		3	7	51
15.7579	80.5479		3	7	52
6.47485	92.4709		3	7	53
9.82285	123.824		3	7	54
14.3189	810.237		3	7	55
7.81685	259.159		3	7	56
11.1859	507.24		3	7	57
13.4279	828.308		3	7	58
18.5349	1084.3		3	7	59
32.4729	1142.69		3	7	60
45.8249	957.965		3	7	61
58.2759	663.59		3	7	62
62.9679	372.72		3	7	63
62.1519	194.135		3	7	64
62.9009	129.708		3	7	65
74.4789	117.737		3	7	66
82.9269	118.814		3	7	67
58.8819	255.273		3	7	68
53.5109	351.151		3	7	69
42.4259	756.695		3	7	70
55.3809	814.762		3	7	71
47.5679	1190.51		3	7	72
53.7899	709.734		3	7	73
56.4789	631.445		3	7	74
96.1089	230.692		3	7	75
129.03	100.726		3	7	76
145.559	114.326		3	7	77
156.074	65.3909		3	7	78
210.285	53.3459		3	7	79
150.691	42.7629		3	7	80
155.455	34.8199		3	7	81
156.57	35.7169		3	7	82
187.896	29.6309		3	7	83
164.608	22.9139		3	7	84
138.837	31.2659		3	7	85
102.466	24.2029		3	7	86
112.845	22.6579		3	7	87
67.5099	25.1849		3	8	1
101.789	31.4629		3	8	2
146.339	38.6299		3	8	3
182.73	47.9629		3	8	4
210.814	65.4889		3	8	5
216.967	83.1929		3	8	6
194.081	160.083		3	8	7
154.152	294.6		3	8	8
207.444	340.584		3	8	9
129.815	726.585		3	8	10
117.789	798.377		3	8	11
114.455	647.774		3	8	12
119.351	752.625		3	8	13
106.406	465.224		3	8	14
91.3569	116.532		3	8	15
269.977	125.652		3	9	1
314.968	182.433		3	9	2
280.811	333.61		3	9	3
241.009	578.236		3	9	4
208.465	782.779		3	9	5
198.789	807.525		3	9	6
210.637	827.379		3	9	7
219.223	681.901		3	9	8
192.513	421.396		3	9	9
205.146	157.24		3	9	10
171.588	99.7759		3	9	11
192.215	81.1209		3	9	12
260.296	67.9999		3	9	13
273.755	50.2429		3	9	14
276.149	46.2109		3	9	15
97.6119	0		3	10	1
150.32	0		3	10	2
111.111	0		3	10	3
115.759	0		3	10	4
105.741	0		3	10	5
124.493	0		3	10	6
153.549	0		3	10	7
171.443	0		3	10	8
183.689	0		3	10	9
156.358	0		3	10	10
116.832	0		3	10	11
93.0499	0		3	10	12
106.667	0		3	10	13
100.625	3.99089		3	10	14
112.308	0		3	10	15
152.104	0		3	10	16
143.281	0		3	10	17
157.352	0		3	10	18
149.025	0		3	10	19
111.655	1.05689		3	10	20
110.798	0		3	10	21
103.743	0		3	10	22
92.1789	0		3	10	23
125.218	0		3	10	24
175.106	21.7519		3	10	25
161.292	2.20889		3	10	26
186.436	29.2329		3	10	27
172.165	60.1779		3	10	28
149.464	101.172		3	10	29
131.115	84.9589		3	10	30
152.66	81.9419		3	10	31
183.424	162.4		3	10	32
204.708	232.36		3	10	33
184.856	140.207		3	10	34
189.313	217.032		3	10	35
149.919	145.578		3	10	36
104.933	23.7799		3	10	37
83.3969	12.2309		3	10	38
103.34	20.4419		3	10	39
128.62	19.1839		3	10	40
143.742	11.8249		3	10	41
124.592	11.6519		3	10	42
156.159	27.9379		3	10	43
161.907	48.7869		3	10	44
138.508	64.1899		3	10	45
102.352	112.09		3	10	46
104.017	298.249		3	10	47
93.3009	519.276		3	10	48
88.8079	714.813		3	10	49
102.398	720.179		3	10	50
108.23	507.869		3	10	51
62.3869	422.957		3	10	52
92.0969	176.82		3	10	53
101.908	99.6029		3	10	54
51.5679	34.6459		3	10	55
74.7229	25.5549		3	10	56
90.7679	9.66089		3	10	57
108.264	5.28989		3	10	58
95.9679	4.08989		3	10	59
120.345	0		3	11	1
107.461	0		3	11	2
105.834	0		3	11	3
103.386	0		3	11	4
166.959	0		3	11	5
113.907	0		3	11	6
142.179	4.28689		3	11	7
197.645	1.52289		3	11	8
231.166	10.4189		3	11	9
271.708	17.4439		3	11	10
273.437	28.8149		3	11	11
215.441	45.2279		3	11	12
144.768	84.3159		3	11	13
84.8819	244.194		3	11	14
51.3809	374.289		3	11	15
38.8459	394.161		3	11	16
44.2899	249.971		3	11	17
45.0319	239.252		3	11	18
53.3019	136.96		3	11	19
59.8429	50.3479		3	11	20
66.9989	32.1629		3	11	21
88.0069	58.2649		3	11	22
86.1754	44.6223		4	1	1
66.8024	42.7683		4	1	2
51.2754	45.5203		4	1	3
68.8864	64.4543		4	1	4
102.731	91.9013		4	1	5
149.685	113.034		4	1	6
160.519	190.253		4	1	7
150.827	169.939		4	1	8
115.946	290.067		4	1	9
126.047	687.277		4	1	10
95.3244	736.007		4	1	11
125.052	717.217		4	1	12
160.708	439.754		4	1	13
186.763	567.553		4	1	14
172.41	175.958		4	1	15
154.333	84.2583		4	1	16
88.7074	60.0293		4	1	17
60.9554	55.4063		4	1	18
126.898	58.0233		4	1	19
59.8524	43.7713		4	1	20
74.3374	33.4663		4	1	21
74.0974	38.1163		4	1	22
70.2894	39.5953		4	1	23
67.6974	37.3043		4	1	24
57.5184	36.6973		4	1	25
55.0924	36.0523		4	1	26
56.8984	32.8523		4	1	27
104.299	32.6863		4	1	28
133.079	28.2613		4	1	29
204.799	22.7433		4	1	30
193.179	24.6753		4	1	31
231.42	16.6163		4	1	32
329.042	24.3823		4	1	33
320.745	21.8003		4	1	34
373.859	22.3703		4	1	35
363.284	24.0423		4	1	36
323.136	26.9653		4	1	37
349.975	24.1983		4	1	38
200.312	26.5023		4	1	39
231.806	26.7783		4	1	40
239.003	26.9663		4	1	41
312.259	25.0203		4	1	42
310.268	26.1243		4	1	43
292.165	22.3383		4	1	44
218.167	24.4503		4	1	45
220.512	23.6593		4	1	46
142.305	38.2933		4	1	47
189.919	25.0423		4	1	48
111.066	27.8103		4	1	49
140.706	61.6433		4	1	50
176.816	67.6773		4	1	51
211.1	99.4513		4	1	52
210.541	112.514		4	1	53
191.693	116.354		4	1	54
209.846	120.902		4	1	55
129.667	96.2393		4	1	56
158.182	110.082		4	1	57
114.989	70.7703		4	1	58
89.4034	40.8563		4	1	59
91.6854	28.6453		4	1	60
97.2594	25.6413		4	1	61
103.147	28.9713		4	1	62
95.0244	23.8983		4	1	63
99.5574	23.2683		4	1	64
120.993	27.3243		4	1	65
169.305	21.2243		4	1	66
238.116	26.8893		4	1	67
267.651	27.2563		4	1	68
268.547	27.4073		4	1	69
263.199	22.9133		4	1	70
261.914	17.7463		4	1	71
261.856	23.4623		4	1	72
252.519	26.5213		4	1	73
202.916	25.1273		4	1	74
135.435	26.0993		4	1	75
80.0654	23.5743		4	1	76
53.0644	27.9303		4	1	77
52.8194	24.7643		4	1	78
47.0084	26.8983		4	1	79
44.5654	23.1143		4	1	80
40.5554	28.0723		4	1	81
46.8234	25.4593		4	1	82
65.5384	21.6483		4	1	83
77.2624	30.3813		4	1	84
96.5034	31.2313		4	1	85
98.5184	32.3303		4	1	86
87.5234	35.3493		4	1	87
109.586	37.1213		4	1	88
76.7984	38.3723		4	1	89
87.9144	39.6383		4	1	90
128.161	37.1493		4	1	91
213.744	36.1213		4	1	92
333.634	38.0183		4	1	93
300.969	35.8953		4	1	94
372.44	51.1193		4	1	95
358.621	54.4283		4	1	96
270.519	53.4653		4	1	97
176.667	99.4573		4	1	98
108.496	238.438		4	1	99
68.8314	437.227		4	1	100
68.1774	592.81		4	1	101
71.4284	596.439		4	1	102
78.1744	592.433		4	1	103
64.9324	397.133		4	1	104
61.5004	139.689		4	1	105
56.2584	84.4253		4	1	106
56.0844	69.9613		4	1	107
56.1704	65.5283		4	1	108
73.0044	54.6263		4	1	109
96.7004	52.6073		4	1	110
162.789	52.4543		4	1	111
195.582	50.3443		4	1	112
180.372	55.7803		4	1	113
219.302	51.4063		4	1	114
223.013	48.0473		4	1	115
183.502	74.0393		4	1	116
178.504	52.9983		4	1	117
152.371	81.6763		4	1	118
88.7164	417.419		4	1	119
80.5004	358.161		4	1	120
79.3804	428.666		4	1	121
58.8914	706.027		4	1	122
44.0604	871.54		4	1	123
36.2024	840.153		4	1	124
32.5394	670.163		4	1	125
40.3574	284.772		4	1	126
33.5104	217.656		4	1	127
35.0294	123.644		4	1	128
49.1964	82.5983		4	1	129
60.8064	75.5913		4	1	130
55.1484	59.9523		4	1	131
50.5414	43.7403		4	1	132
56.1624	44.7453		4	1	133
20.4264	19.6113		4	2	1
37.3044	32.7223		4	2	2
61.7824	32.3993		4	2	3
57.7384	51.2323		4	2	4
59.7644	70.1553		4	2	5
69.5554	78.3903		4	2	6
46.0434	115.698		4	2	7
41.1864	205.739		4	2	8
36.9914	429.718		4	2	9
21.2264	862.34		4	2	10
21.8234	916.881		4	2	11
26.4844	830.604		4	2	12
27.6304	707.622		4	2	13
32.3184	470.38		4	2	14
56.8974	193.55		4	2	15
104.12	111.889		4	2	16
113.732	101.646		4	2	17
112.896	105.647		4	2	18
125.627	136.936		4	2	19
151.736	199.547		4	2	20
183.243	343.25		4	2	21
189.781	499.953		4	2	22
190.089	679.23		4	2	23
173.204	875.076		4	2	24
115.673	1005.94		4	2	25
67.7554	965.068		4	2	26
54.2904	764.632		4	2	27
43.5004	542.436		4	2	28
33.6594	397.639		4	2	29
25.3694	328.453		4	2	30
38.8854	325.547		4	2	31
24.0624	387.853		4	2	32
32.9934	359.089		4	2	33
52.7724	337.489		4	2	34
114.664	169.021		4	2	35
131.473	104.226		4	2	36
116.158	176.662		4	2	37
121.519	51.4483		4	2	38
113.25	45.3013		4	2	39
90.1274	33.8523		4	2	40
82.7384	26.0273		4	2	41
88.0094	27.5893		4	2	42
91.9114	22.8273		4	2	43
93.0554	24.4293		4	2	44
70.5574	25.6073		4	2	45
63.5164	20.4873		4	2	46
47.7614	20.6633		4	2	47
34.0114	18.0373		4	2	48
31.3094	18.4713		4	2	49
39.8694	21.0363		4	2	50
42.5054	19.2113		4	2	51
57.1454	21.6453		4	2	52
94.4684	19.6233		4	2	53
167.748	26.9303		4	2	54
247.685	38.3073		4	2	55
295.371	47.2353		4	2	56
266.721	58.5433		4	2	57
224.69	99.5313		4	2	58
161.087	200.176		4	2	59
79.2954	297.929		4	2	60
51.7464	447.964		4	2	61
40.1184	501.184		4	2	62
36.4164	470.328		4	2	63
48.2004	400.95		4	2	64
82.2734	271.428		4	2	65
92.6904	169.1		4	2	66
115.065	83.1443		4	2	67
120.999	64.1123		4	2	68
111.869	44.4833		4	2	69
83.1904	52.4593		4	2	70
50.3174	43.6563		4	2	71
27.7274	47.1383		4	2	72
28.6464	81.1773		4	2	73
31.5674	144.708		4	2	74
70.0094	184.261		4	2	75
76.5364	346.434		4	2	76
115.638	400.829		4	2	77
127.859	381.828		4	2	78
102.483	316.138		4	2	79
115.026	122.336		4	2	80
96.1714	59.2543		4	2	81
56.9714	41.2073		4	2	82
68.7224	41.5753		4	2	83
41.7504	29.0033		4	2	84
42.6044	21.0303		4	2	85
38.8964	18.0813		4	2	86
55.3554	15.4133		4	2	87
69.4404	12.5843		4	2	88
65.9694	15.4613		4	2	89
88.5224	7.23428		4	2	90
182.437	11.1173		4	2	91
130.917	17.6783		4	2	92
169.729	17.0043		4	2	93
195.216	11.0943		4	2	94
196.802	20.6853		4	2	95
198.618	17.8763		4	2	96
192.094	17.1893		4	2	97
198.149	17.4173		4	2	98
164.175	12.3813		4	2	99
51.6344	20.3213		4	2	100
86.5144	16.5793		4	2	101
43.9174	14.7543		4	2	102
18.8514	19.5933		4	2	103
35.8704	16.6093		4	2	104
22.7964	20.2003		4	2	105
18.4274	21.3173		4	2	106
126.102	0		4	3	1
125.854	0		4	3	2
142.107	3.30428		4	3	3
139.659	4.55428		4	3	4
157.6	5.84328		4	3	5
168.794	10.6773		4	3	6
154.266	13.1493		4	3	7
127.009	5.67928		4	3	8
114.347	5.39928		4	3	9
119.061	3.80828		4	3	10
154.103	3.10028		4	3	11
167.712	1.76828		4	3	12
155.902	3.07228		4	3	13
142.422	11.0173		4	3	14
115.146	20.8683		4	3	15
128.393	30.2053		4	3	16
128.346	31.3503		4	3	17
106.98	74.3343		4	3	18
122.525	120.35		4	3	19
105.343	157.655		4	3	20
133.598	361.272		4	3	21
78.8054	241.745		4	3	22
101.541	498.571		4	3	23
92.1874	556.411		4	3	24
97.4884	685.525		4	3	25
107.616	686.702		4	3	26
116.449	511.045		4	3	27
132.327	435.468		4	3	28
125.48	476.293		4	3	29
140.313	517.525		4	3	30
152.996	473.852		4	3	31
158.597	387.404		4	3	32
159.476	303.629		4	3	33
138.028	202.919		4	3	34
131.355	137.744		4	3	35
153.853	80.6533		4	3	36
175.982	41.5593		4	3	37
177.455	33.9913		4	3	38
172.818	19.7093		4	3	39
190.674	13.4413		4	3	40
151.307	6.26628		4	3	41
150.646	0.150278		4	3	42
130.998	0		4	3	43
128.01	0.531278		4	3	44
101.946	0		4	3	45
77.7864	0		4	3	46
62.2554	0		4	3	47
67.2304	0		4	3	48
85.0184	0		4	3	49
87.4024	0		4	3	50
135.277	0		4	3	51
149.052	0		4	3	52
179.1	0		4	3	53
163.249	0		4	3	54
201.322	0		4	3	55
183.554	0		4	3	56
166.213	0		4	3	57
164.861	0		4	3	58
190.472	0		4	3	59
185.884	0		4	3	60
199.067	0		4	3	61
220.342	0		4	3	62
193.82	0		4	3	63
192.826	0		4	3	64
204.157	0		4	3	65
174.171	4.06728		4	3	66
181.407	0		4	3	67
201.531	0		4	3	68
199.335	6.56228		4	3	69
180.654	0		4	3	70
186.8	0		4	3	71
185.859	0		4	3	72
188.382	0		4	3	73
187.489	0		4	3	74
187.181	0		4	3	75
185.374	0		4	3	76
170.88	0		4	3	77
170.274	0		4	3	78
165.478	0		4	3	79
162.531	0		4	3	80
174.784	0		4	3	81
174.666	0		4	3	82
177.59	0		4	3	83
190.205	0		4	3	84
161.786	0		4	3	85
106.443	0		4	3	86
85.5424	0		4	3	87
104.853	5.01128		4	3	88
84.3424	10.8863		4	3	89
103.917	27.4123		4	3	90
110.605	39.8803		4	3	91
123.951	49.4553		4	3	92
139.273	48.9433		4	3	93
141.672	32.6753		4	3	94
135.826	41.3103		4	3	95
142.626	39.4743		4	3	96
148.125	66.6433		4	3	97
143.267	64.7993		4	3	98
161.098	101.015		4	3	99
107.183	88.2563		4	3	100
123.578	171.188		4	3	101
122.905	102.316		4	3	102
150.675	174.111		4	3	103
83.4394	121.046		4	3	104
124.657	104.877		4	3	105
67.9004	93.6323		4	3	106
107.957	42.9943		4	3	107
75.9584	37.4513		4	3	108
51.9164	32.8163		4	3	109
69.4364	26.8183		4	3	110
33.3954	18.9583		4	3	111
64.2304	17.9863		4	3	112
26.0884	13.1083		4	3	113
30.2244	7.30528		4	3	114
28.0024	7.25928		4	3	115
27.6024	7.19828		4	3	116
15.1034	0		4	3	117
17.6134	0		4	3	118
6.37836	0		4	3	119
20.3204	0		4	3	120
9.00336	0		4	3	121
11.3334	0		4	3	122
18.7024	0		4	3	123
8.78736	0		4	3	124
11.9614	0		4	3	125
37.1214	0		4	3	126
33.0914	0		4	3	127
45.0894	0		4	3	128
48.8784	0		4	3	129
56.9124	0		4	3	130
77.4424	0		4	3	131
82.8884	0		4	3	132
172.366	0		4	3	133
166.797	0		4	3	134
179.71	0		4	3	135
146.75	0		4	3	136
188.365	0		4	3	137
108.667	9.57228		4	3	138
182.999	2.35228		4	3	139
122.613	22.0673		4	3	140
170.593	75.5443		4	3	141
176.797	42.7113		4	3	142
171.341	147.818		4	3	143
154.72	107.201		4	3	144
114.37	201.993		4	3	145
101.902	404.803		4	3	146
143.669	355.967		4	3	147
119.667	526.67		4	3	148
148.275	557.69		4	3	149
152.669	570.276		4	3	150
164.674	344.642		4	3	151
121.519	432.654		4	3	152
99.9684	247.661		4	3	153
145.614	81.5833		4	4	1
139.904	110.198		4	4	2
164.99	526.044		4	4	3
154.566	274.533		4	4	4
177.18	497.78		4	4	5
184.225	661.862		4	4	6
204.747	699.418		4	4	7
240.384	674.945		4	4	8
257.829	456.927		4	4	9
303.029	309.383		4	4	10
315.84	179.577		4	4	11
302.835	104.901		4	4	12
309.211	85.2483		4	4	13
329.25	76.8623		4	4	14
353.62	62.7463		4	4	15
371.182	53.9993		4	4	16
448.077	54.1253		4	4	17
360.522	53.8103		4	4	18
313.34	54.5733		4	4	19
277.546	45.7143		4	4	20
259.428	48.3313		4	4	21
257.735	41.3573		4	4	22
234.863	43.5793		4	4	23
200.814	42.6683		4	4	24
216.305	40.4003		4	4	25
158.754	41.2203		4	4	26
164.338	43.2013		4	4	27
190.83	42.7193		4	4	28
220.749	48.6023		4	4	29
160.939	156.722		4	5	1
192.491	145.375		4	5	2
172.784	70.3203		4	5	3
213.601	56.9353		4	5	4
226.352	87.0743		4	5	5
224.581	78.4663		4	5	6
202.853	43.1103		4	5	7
210.202	41.1953		4	5	8
206.597	48.8463		4	5	9
231.68	57.9653		4	5	10
229.466	75.3213		4	5	11
220.096	97.7603		4	5	12
221.842	110.942		4	5	13
259.816	94.9853		4	5	14
207.304	104.732		4	5	15
207.036	91.9593		4	5	16
221.445	99.7383		4	5	17
201.552	154.187		4	5	18
170.283	83.6253		4	5	19
162.575	182.986		4	5	20
147.983	243.007		4	5	21
134.039	646.697		4	5	22
103.072	689.705		4	5	23
86.7204	676.361		4	5	24
74.3694	653.979		4	5	25
65.5974	218.352		4	5	26
69.2344	206.583		4	5	27
79.0784	60.1883		4	5	28
100.962	135.602		4	5	29
111.979	49.2963		4	5	30
136.895	49.0123		4	5	31
159.07	42.7223		4	5	32
53.1194	48.8773		4	6	1
54.5574	38.1873		4	6	2
41.2674	25.2983		4	6	3
23.4114	24.6933		4	6	4
20.6384	23.0473		4	6	5
20.6474	18.2553		4	6	6
20.7584	17.8403		4	6	7
14.9254	13.2213		4	6	8
17.8364	25.6803		4	6	9
21.7514	22.9133		4	6	10
17.6224	28.4783		4	6	11
20.8564	33.9003		4	6	12
21.7454	29.8773		4	6	13
22.2704	38.3703		4	6	14
21.8034	29.3093		4	6	15
26.9794	29.4133		4	6	16
29.4284	30.7133		4	6	17
40.7084	34.8583		4	6	18
36.8294	35.7813		4	6	19
49.9444	43.0963		4	6	20
91.8144	54.0353		4	6	21
151.124	64.5733		4	6	22
252.186	93.2303		4	6	23
316.554	228.651		4	6	24
354.244	521.439		4	6	25
361.554	690.6		4	6	26
251.065	822.084		4	6	27
263.619	700.423		4	6	28
211.592	462.639		4	6	29
142.705	263.99		4	6	30
149.127	250.851		4	6	31
101.539	87.4063		4	6	32
105.502	70.5923		4	6	33
102.462	72.5383		4	6	34
112.411	139.408		4	6	35
51.5694	194.98		4	6	36
71.7034	206.817		4	6	37
69.9174	225.854		4	6	38
107.139	73.9443		4	6	39
133.345	39.4133		4	6	40
109.887	82.3833		4	6	41
174.508	29.6983		4	6	42
159.752	27.9233		4	6	43
155.137	61.6413		4	6	44
174.04	24.2823		4	6	45
187.649	23.9883		4	6	46
174.575	22.7303		4	6	47
240.01	23.8163		4	6	48
187.88	27.8873		4	6	49
231.703	27.6463		4	6	50
187.91	23.5663		4	6	51
107.119	23.6183		4	6	52
97.3174	23.5043		4	6	53
197.761	27.1083		4	6	54
112.886	24.0883		4	6	55
112.034	29.3553		4	6	56
108.647	27.5773		4	6	57
103.794	28.4023		4	6	58
69.8184	32.4693		4	6	59
54.7354	43.6523		4	6	60
81.0354	46.9963		4	6	61
134.142	53.9193		4	6	62
203.43	241.044		4	6	63
199.658	113.283		4	6	64
212.046	261.97		4	6	65
194.229	463.487		4	6	66
135.302	593.092		4	6	67
78.3014	570.24		4	6	68
62.1104	401.652		4	6	69
79.3474	213.634		4	6	70
129.874	88.6463		4	6	71
187.002	42.3553		4	6	72
217.785	42.2613		4	6	73
233.795	35.7233		4	6	74
226.748	39.8373		4	6	75
175.125	31.7073		4	6	76
102.704	38.9813		4	6	77
161.781	41.2193		4	6	78
47.8204	40.2743		4	6	79
34.4904	36.9163		4	6	80
29.2924	39.8453		4	6	81
27.7354	38.4063		4	6	82
25.1154	76.8213		4	6	83
27.9954	168.37		4	6	84
36.9284	275.235		4	6	85
51.9964	346.891		4	6	86
93.5574	315.436		4	6	87
137.242	332.858		4	6	88
145.835	187.813		4	6	89
153.639	69.5793		4	6	90
136.495	39.1503		4	6	91
111.376	34.5733		4	6	92
83.2474	32.6853		4	6	93
76.2384	26.6273		4	6	94
89.9584	22.8473		4	6	95
110.333	21.6103		4	6	96
130.145	19.4493		4	6	97
153.163	17.6793		4	6	98
197.299	21.8853		4	6	99
243.058	21.6843		4	6	100
273.285	22.8323		4	6	101
253.213	21.0313		4	6	102
200.31	20.0453		4	6	103
140.166	25.6513		4	6	104
102.489	21.4243		4	6	105
103.877	21.1503		4	6	106
128.303	27.4453		4	6	107
145.871	30.2933		4	6	108
144.903	25.3183		4	6	109
153.289	29.7953		4	6	110
174.726	34.9363		4	6	111
214.994	39.7643		4	6	112
246.456	44.4403		4	6	113
252.907	46.9763		4	6	114
240.711	59.8133		4	6	115
223.851	97.7043		4	6	116
194.39	184.978		4	6	117
165.383	304.757		4	6	118
137.366	412.008		4	6	119
113.072	465.455		4	6	120
82.6944	421.299		4	6	121
79.5304	306.723		4	6	122
101.821	182.25		4	6	123
125.128	88.3013		4	6	124
144.289	47.6293		4	6	125
153.672	31.8603		4	6	126
146.396	29.7533		4	6	127
120.183	28.7063		4	6	128
86.3964	28.0173		4	6	129
59.4144	26.4283		4	6	130
40.8864	26.5273		4	6	131
91.8706	22.0849		5	1	1
99.2336	25.9559		5	1	2
142.594	37.5279		5	1	3
204.85	37.9269		5	1	4
327.721	44.9129		5	1	5
479.424	71.7769		5	1	6
516.102	54.7199		5	1	7
522.406	52.2319		5	1	8
453.374	88.8009		5	1	9
336.035	185.201		5	1	10
240.13	385.254		5	1	11
191.869	657.638		5	1	12
182.222	896.359		5	1	13
187.999	1000.73		5	1	14
184.434	934.157		5	1	15
180.148	734.69		5	1	16
180.986	504.496		5	1	17
199.778	313.73		5	1	18
244.284	181.333		5	1	19
305.306	113.147		5	1	20
348.107	72.9039		5	1	21
339.166	51.3139		5	1	22
294.666	42.4529		5	1	23
230.528	39.0649		5	1	24
176.512	35.6959		5	1	25
147.009	36.5619		5	1	26
124.935	43.4179		5	1	27
107.569	47.1109		5	1	28
86.7216	41.6399		5	1	29
74.2106	31.4189		5	1	30
79.8036	23.8279		5	1	31
111.873	16.2479		5	1	32
169.286	11.4609		5	1	33
469.548	43.4939		5	2	1
490.628	35.0889		5	2	2
396.847	35.0509		5	2	3
438.65	15.4049		5	2	4
472.26	9.69294		5	2	5
438.373	9.73494		5	2	6
425.152	9.85294		5	2	7
449.221	10.8679		5	2	8
527.368	16.8479		5	2	9
572.062	18.0699		5	2	10
566.462	23.0009		5	2	11
519.892	32.6559		5	2	12
405.951	46.4529		5	2	13
285.434	68.0419		5	2	14
238	102.212		5	2	15
242.771	235.061		5	2	16
272.726	432.724		5	2	17
265.518	425.146		5	2	18
257.233	439.117		5	2	19
231.579	358.677		5	2	20
209.736	276.864		5	2	21
228.775	409.682		5	2	22
205.714	92.8029		5	2	23
141.843	81.9699		5	2	24
147.217	141.919		5	2	25
106.472	84.2079		5	2	26
115.389	100.186		5	2	27
101.465	115.158		5	2	28
117.482	147.576		5	2	29
158.125	288.876		5	2	30
145.307	382.137		5	2	31
135.634	625.216		5	2	32
159.046	661.472		5	2	33
129.602	619.626		5	2	34
168.295	601.14		5	2	35
156.102	416.067		5	2	36
198.059	237.602		5	2	37
179.048	365.647		5	2	38
182.825	113.013		5	2	39
218.419	74.0079		5	2	40
300.274	55.3539		5	2	41
294.948	55.8019		5	2	42
214.263	111.419		5	3	1
301.085	120.505		5	3	2
380.841	163.995		5	3	3
431.606	323.423		5	3	4
453.694	629.023		5	3	5
433.503	1011.44		5	3	6
420.352	1200.24		5	3	7
438.035	1288.36		5	3	8
329.441	1018.59		5	3	9
308.934	589.941		5	3	10
288.702	344.005		5	3	11
320.864	235.056		5	3	12
385.709	195.791		5	3	13
456.36	168.946		5	3	14
478.871	130.754		5	3	15
475.368	128.032		5	3	16
443.528	116.515		5	3	17
391.822	91.2989		5	3	18
350.44	81.6459		5	3	19
323.073	80.2889		5	3	20
358.556	78.6949		5	3	21
96.9486	0		5	4	1
122.231	0		5	4	2
149.43	0		5	4	3
178.319	0		5	4	4
186.339	0		5	4	5
192.182	11.9699		5	4	6
171.025	41.5009		5	4	7
120.561	99.4869		5	4	8
99.2136	97.7529		5	4	9
78.0546	174.394		5	4	10
45.9396	331.147		5	4	11
28.2506	476.087		5	4	12
33.5906	476.155		5	4	13
65.5576	353.444		5	4	14
104.486	195.925		5	4	15
139.494	83.1209		5	4	16
157.237	19.1059		5	4	17
158.157	8.78794		5	4	18
165.457	7.29094		5	4	19
177.227	0.410942		5	4	20
210.754	0.211942		5	4	21
256.745	0		5	4	22
246.15	0		5	4	23
260.94	0		5	4	24
237.745	0		5	4	25
200.18	0		5	4	26
157.186	0		5	4	27
157.987	0		5	4	28
144.502	0		5	4	29
169.811	0		5	4	30
182.691	0		5	4	31
240.935	0		5	4	32
318.942	11.2939		5	4	33
280.34	8.99494		5	4	34
278.37	10.5259		5	4	35
224.611	9.83094		5	4	36
182.765	6.56694		5	4	37
148.289	9.48994		5	4	38
107.599	7.22894		5	4	39
125.722	13.8589		5	4	40
100.411	15.3469		5	4	41
154.327	28.1409		5	4	42
190.644	43.3529		5	4	43
247.722	50.6529		5	4	44
219.434	93.6269		5	4	45
237.424	88.4479		5	4	46
126.557	248.248		5	4	47
53.8636	506.909		5	4	48
26.4326	575.248		5	4	49
78.7346	492.671		5	4	50
7.79856	527.215		5	4	51
0	789.717		5	4	52
0	571.718		5	4	53
455.046	216.091		5	5	1
431.209	195.722		5	5	2
327.546	194.504		5	5	3
295.325	228.282		5	5	4
272.769	166.853		5	5	5
296.387	126.935		5	5	6
332.19	116.749		5	5	7
365.547	150.289		5	5	8
397.477	155.77		5	5	9
404.084	305.851		5	5	10
370.085	249.182		5	5	11
353.411	661.702		5	5	12
311.533	459.836		5	5	13
270.135	977.41		5	5	14
166.805	798.153		5	5	15
159.98	1062.13		5	5	16
206.597	727.832		5	5	17
168.083	1435.18		5	5	18
176.12	1562.43		5	5	19
194.383	1578.85		5	5	20
149.034	630.412		5	5	21
176.144	775.176		5	5	22
150.907	256.954		5	5	23
188.79	489.931		5	5	24
113.494	156.408		5	5	25
145.774	110.398		5	5	26
124.864	83.0869		5	5	27
212.068	522.789		5	6	1
236.712	1051.27		5	6	2
225.101	1460.2		5	6	3
196.029	1465.68		5	6	4
209.345	805.843		5	6	5
184.12	486.239		5	6	6
158.936	355.024		5	6	7
177.165	130.81		5	6	8
182.143	168.631		5	6	9
223.044	104.559		5	6	10
136.67	87.2769		5	6	11
105.067	73.3779		5	6	12
86.4656	69.9579		5	6	13
92.9496	67.4049		5	6	14
90.9166	70.9019		5	6	15
127.675	157.691		5	6	16
127.875	190.454		5	6	17
121.317	131.963		5	6	18
154.06	206.797		5	6	19
174.398	276.587		5	6	20
185.159	211.997		5	6	21
206.206	110.041		5	6	22
220.933	183.948		5	6	23
262.191	153.219		5	6	24
264.212	90.6289		5	6	25
315.311	122.287		5	6	26
238.193	117.254		5	6	27
225.378	118.731		5	6	28
153.566	250.178		5	6	29
99.8586	466.841		5	6	30
101.938	507.061		5	6	31
72.4606	604.008		5	6	32
131.623	658.286		5	6	33
102.393	317.534		5	6	34
123.08	140.88		5	6	35
128.627	82.1209		5	6	36
153.658	68.6059		5	6	37
146.36	63.7999		5	7	1
141.848	65.2419		5	7	2
149.989	62.4969		5	7	3
[truncated: 7,039 more rows]

## Sheet: Spo11KO_1hr
Spo11KO irradiation 1 hour, 2 biological repeats
Red (IHO1)	Green (DMC1)		cell	axis fragment	pixel position along axis fragment
1083.49	160.687		1	1	1
1026.53	295.087		1	1	2
1021.41	347.727		1	1	3
739.328	305.167		1	1	4
545.088	192.687		1	1	5
482.528	73.4869		1	1	6
467.168	9.0069		1	1	7
586.208	0		1	1	8
631.968	0		1	1	9
635.328	9.0069		1	1	10
697.888	0		1	1	11
518.528	0		1	1	12
545.888	4.6869		1	1	13
700.448	7.0869		1	1	14
982.688	42.9269		1	1	15
1381.09	132.367		1	1	16
1533.73	236.687		1	1	17
1531.81	335.407		1	1	18
1428.13	362.927		1	1	19
1431.65	343.727		1	1	20
1379.33	265.487		1	1	21
1675.33	325.167		1	1	22
1865.89	505.007		1	1	23
1787.01	731.727		1	1	24
1369.89	857.967		1	1	25
1403.33	1017.01		1	1	26
915.168	831.407		1	1	27
845.088	912.847		1	1	28
592.928	1055.57		1	1	29
391.168	805.327		1	1	30
433.568	391.407		1	1	31
260.608	91.0869		1	1	32
294.368	33.8069		1	1	33
311.808	25.0069		1	1	34
435.808	9.6469		1	1	35
558.048	5.0069		1	1	36
573.408	7.5669		1	1	37
612.608	14.4469		1	1	38
555.488	5.1669		1	1	39
457.408	6.6069		1	1	40
368.448	0		1	1	41
374.688	8.5269		1	1	42
546.848	16.3669		1	1	43
722.368	36.8469		1	1	44
962.048	111.247		1	1	45
891.488	69.1669		1	1	46
867.168	141.967		1	1	47
678.208	147.727		1	1	48
554.368	120.847		1	1	49
488.928	71.8869		1	1	50
550.848	95.4069		1	1	51
750.368	30.2869		1	1	52
955.488	43.2469		1	1	53
1143.97	42.1269		1	1	54
1144.93	36.3669		1	1	55
1594.37	70.2869		1	1	56
1237.73	44.0469		1	1	57
1004.29	38.1269		1	1	58
910.208	28.3669		1	1	59
965.088	36.2069		1	1	60
1452.77	57.9669		1	1	61
1190.21	37.3269		1	1	62
1127.01	27.5669		1	1	63
806.368	10.1269		1	1	64
787.808	22.4469		1	1	65
466.208	0		1	1	66
371.328	1.6469		1	1	67
217.888	0		1	1	68
151.808	20.0469		1	1	69
111.488	24.2069		1	1	70
85.7278	61.4869		1	1	71
83.4878	81.8069		1	1	72
118.848	129.647		1	1	73
230.848	135.247		1	1	74
355.328	101.647		1	1	75
416.288	56.5269		1	1	76
614.368	93.3269		1	1	77
600.288	43.7269		1	1	78
527.808	25.6469		1	1	79
461.888	33.8069		1	1	80
438.048	41.4869		1	1	81
440.288	39.4069		1	1	82
506.368	55.0869		1	1	83
603.808	65.9669		1	1	84
551.968	108.527		1	1	85
413.248	145.967		1	1	86
565.088	226.767		1	1	87
371.808	215.247		1	1	88
253.888	246.927		1	1	89
216.288	235.887		1	1	90
201.888	255.087		1	1	91
215.008	366.447		1	1	92
162.528	731.727		1	1	93
116.128	1821.81		1	1	94
75.6478	3325.97		1	1	95
32.1278	3150.77		1	1	96
44.6078	3722.29		1	1	97
39.9678	3537.49		1	1	98
165.248	39.8869		1	2	1
203.168	82.6069		1	2	2
249.728	117.327		1	2	3
274.848	148.047		1	2	4
308.928	118.927		1	2	5
346.368	83.4069		1	2	6
362.848	63.2469		1	2	7
503.648	82.9269		1	2	8
752.128	185.327		1	2	9
866.688	211.247		1	2	10
952.128	222.287		1	2	11
1000.61	280.047		1	2	12
1201.41	358.767		1	2	13
1325.25	363.407		1	2	14
1517.41	372.207		1	2	15
1611.49	334.127		1	2	16
1519.17	274.767		1	2	17
1901.41	328.527		1	2	18
1349.41	235.727		1	2	19
1087.81	145.007		1	2	20
960.448	125.007		1	2	21
1357.73	210.287		1	2	22
1225.09	119.247		1	2	23
1222.05	117.487		1	2	24
1036.61	153.807		1	2	25
914.368	191.247		1	2	26
1014.69	294.127		1	2	27
669.088	506.927		1	2	28
768.128	550.287		1	2	29
911.168	458.447		1	2	30
1084.77	500.847		1	2	31
964.128	311.567		1	2	32
885.248	153.647		1	2	33
776.128	72.6869		1	2	34
769.568	57.3269		1	2	35
819.328	52.6869		1	2	36
930.848	62.7669		1	2	37
957.568	56.5269		1	2	38
1092.61	72.8469		1	2	39
1041.89	70.7669		1	2	40
1032.77	71.0869		1	2	41
1090.21	76.2069		1	2	42
1148.61	86.4469		1	2	43
1178.05	102.607		1	2	44
1129.89	127.407		1	2	45
944.448	153.327		1	2	46
847.968	185.327		1	2	47
685.568	120.847		1	2	48
455.328	104.847		1	2	49
363.648	104.207		1	2	50
450.688	84.6869		1	2	51
556.448	64.0469		1	2	52
589.088	75.8869		1	2	53
674.528	76.8469		1	2	54
624.608	70.6069		1	2	55
856.448	83.8869		1	2	56
1236.13	130.927		1	2	57
1615.97	150.287		1	2	58
1739.33	153.487		1	2	59
1518.53	140.527		1	2	60
1121.09	101.007		1	2	61
756.288	71.4069		1	2	62
568.768	76.2069		1	2	63
561.248	94.7669		1	2	64
595.488	110.767		1	2	65
606.688	89.9669		1	2	66
557.408	62.6069		1	2	67
521.888	79.2469		1	2	68
827.648	165.327		1	2	69
666.688	124.527		1	2	70
896.608	168.047		1	2	71
1515.17	202.927		1	2	72
1973.89	229.647		1	2	73
2178.05	219.887		1	2	74
2216.13	195.887		1	2	75
2161.09	201.327		1	2	76
1595.65	165.167		1	2	77
1150.85	101.967		1	2	78
1169.89	106.767		1	2	79
1498.53	124.687		1	2	80
1279.17	105.647		1	2	81
1712.29	157.967		1	2	82
2038.05	166.127		1	2	83
2156.45	145.167		1	2	84
2087.81	164.047		1	2	85
1749.41	127.407		1	2	86
1512.61	107.407		1	2	87
1285.73	80.6869		1	2	88
1346.05	93.9669		1	2	89
1608.93	109.647		1	2	90
1604.13	113.007		1	2	91
1715.97	127.087		1	2	92
1718.37	132.687		1	2	93
1529.25	117.007		1	2	94
1415.81	124.527		1	2	95
1388.61	138.127		1	2	96
1148.13	157.647		1	2	97
1212.93	176.527		1	2	98
1023.65	175.887		1	2	99
1117.25	167.247		1	2	100
1261.25	154.767		1	2	101
1399.65	168.527		1	2	102
1359.17	174.607		1	2	103
1153.25	202.447		1	2	104
2007.17	150.767		1	3	1
1883.01	137.647		1	3	2
1506.37	110.447		1	3	3
1387.17	102.927		1	3	4
1069.25	68.3669		1	3	5
827.168	45.4869		1	3	6
705.888	51.8869		1	3	7
706.528	35.7269		1	3	8
701.888	34.9269		1	3	9
539.808	22.9269		1	3	10
606.688	18.2869		1	3	11
464.128	10.4469		1	3	12
357.568	0.0468966		1	3	13
233.408	0		1	3	14
201.248	0		1	3	15
139.168	0		1	3	16
69.0878	0		1	3	17
19.4878	0		1	3	18
0	0		1	3	19
0	0		1	3	20
10.2078	0		1	3	21
1.40782	0		1	3	22
14.5278	0		1	3	23
21.0878	0		1	3	24
19.8078	0		1	3	25
14.3678	11.0869		1	3	26
3.80782	18.9269		1	3	27
0	48.2069		1	3	28
0	217.647		1	3	29
5.08782	588.207		1	3	30
18.3678	1028.21		1	3	31
36.7678	1306.45		1	3	32
48.1278	1282.13		1	3	33
34.5278	905.007		1	3	34
16.7678	519.727		1	3	35
2.84782	309.167		1	3	36
0	293.167		1	3	37
0	333.327		1	3	38
0	328.207		1	3	39
0	266.607		1	3	40
0	180.207		1	3	41
22.3678	127.087		1	3	42
123.968	107.567		1	3	43
217.408	130.447		1	3	44
310.048	189.807		1	3	45
377.728	231.247		1	3	46
438.528	332.207		1	3	47
423.488	421.647		1	3	48
458.688	447.567		1	3	49
384.128	476.527		1	3	50
388.608	345.327		1	3	51
312.448	252.527		1	3	52
289.248	132.847		1	3	53
325.408	102.607		1	3	54
341.088	38.6069		1	3	55
358.208	25.8069		1	3	56
398.528	27.8869		1	3	57
574.368	30.1269		1	3	58
528.448	32.0469		1	3	59
487.008	19.7269		1	3	60
476.128	23.2469		1	3	61
427.648	25.4869		1	3	62
405.728	31.2469		1	3	63
669.888	47.7269		1	3	64
649.888	52.8469		1	3	65
731.968	58.4469		1	3	66
869.568	130.127		1	3	67
847.968	98.2869		1	3	68
666.048	163.727		1	3	69
598.688	209.007		1	3	70
480.448	228.367		1	3	71
510.048	154.447		1	3	72
532.128	207.407		1	3	73
610.848	139.247		1	3	74
663.808	145.487		1	3	75
724.928	121.967		1	3	76
563.008	132.367		1	3	77
600.928	146.607		1	3	78
407.008	178.767		1	3	79
377.408	200.847		1	3	80
326.368	232.207		1	3	81
328.288	373.007		1	3	82
295.328	670.287		1	3	83
241.568	1163.73		1	3	84
213.728	2132.69		1	3	85
155.168	2380.05		1	3	86
147.648	2691.73		1	3	87
122.528	2482.13		1	3	88
136.928	1585.17		1	3	89
117.568	1983.89		1	3	90
149.408	779.727		1	3	91
143.328	492.207		1	3	92
235.808	350.287		1	3	93
391.008	274.927		1	3	94
468.928	273.647		1	3	95
532.288	272.047		1	3	96
537.728	194.447		1	3	97
461.728	227.407		1	3	98
322.688	167.727		1	3	99
247.168	175.887		1	3	100
275.488	261.487		1	3	101
345.088	327.087		1	3	102
403.968	418.127		1	3	103
491.168	666.127		1	3	104
467.328	514.607		1	3	105
411.488	738.127		1	3	106
332.128	633.007		1	3	107
363.648	624.687		1	3	108
426.848	577.007		1	3	109
508.448	453.647		1	3	110
581.408	238.767		1	3	111
454.688	398.127		1	3	112
435.648	223.567		1	3	113
223.808	227.087		1	3	114
117.728	218.287		1	3	115
87.9678	318.607		1	3	116
48.2878	437.807		1	3	117
38.2078	790.127		1	3	118
27.4878	1801.97		1	3	119
22.0478	2460.53		1	3	120
22.2078	2723.89		1	3	121
25.5678	2475.57		1	3	122
33.2478	2057.81		1	3	123
47.4878	925.967		1	3	124
56.7678	450.447		1	3	125
64.6078	426.607		1	3	126
75.1678	348.047		1	3	127
92.6078	400.207		1	3	128
105.088	412.047		1	3	129
123.168	428.207		1	3	130
206.368	343.087		1	3	131
276.928	328.687		1	3	132
416.128	139.247		1	3	133
484.608	182.927		1	3	134
575.808	107.567		1	3	135
629.888	109.327		1	3	136
660.128	98.1269		1	3	137
717.888	110.607		1	3	138
767.808	126.767		1	3	139
675.008	117.647		1	3	140
699.008	138.447		1	3	141
725.728	157.167		1	3	142
704.448	197.807		1	3	143
648.608	232.047		1	3	144
587.008	228.207		1	3	145
575.648	174.287		1	3	146
636.128	117.007		1	3	147
681.568	109.167		1	3	148
660.128	89.6469		1	3	149
581.568	77.1669		1	3	150
558.368	61.6469		1	3	151
431.648	57.6469		1	3	152
347.648	63.2469		1	3	153
278.528	106.927		1	3	154
641.088	77.9669		1	4	1
786.208	83.4069		1	4	2
742.528	83.8869		1	4	3
679.968	111.567		1	4	4
583.008	110.127		1	4	5
475.328	128.687		1	4	6
432.128	146.607		1	4	7
446.208	136.367		1	4	8
501.568	133.967		1	4	9
593.888	128.527		1	4	10
664.288	153.007		1	4	11
775.168	231.087		1	4	12
904.928	336.367		1	4	13
1160.13	512.367		1	4	14
1035.49	542.127		1	4	15
753.568	508.847		1	4	16
427.648	445.967		1	4	17
355.488	430.287		1	4	18
304.928	529.327		1	4	19
207.808	683.727		1	4	20
214.688	1369.65		1	4	21
245.088	1852.53		1	4	22
296.608	2142.61		1	4	23
277.408	2309.49		1	4	24
306.208	1989.01		1	4	25
260.288	1973.49		1	4	26
193.408	2130.29		1	4	27
206.208	2165.17		1	4	28
135.808	2555.57		1	4	29
159.008	2451.41		1	4	30
169.728	3501.97		1	4	31
178.368	3195.25		1	4	32
210.848	2697.01		1	4	33
444.128	2493.49		1	4	34
569.728	1519.57		1	4	35
648.608	1270.61		1	4	36
794.528	635.727		1	4	37
687.648	494.607		1	4	38
753.088	431.727		1	4	39
476.288	398.927		1	4	40
395.328	376.047		1	4	41
399.968	368.847		1	4	42
450.848	341.007		1	4	43
519.648	277.967		1	4	44
548.448	268.527		1	4	45
507.648	237.167		1	4	46
673.408	220.367		1	4	47
776.448	239.407		1	4	48
830.048	232.367		1	4	49
865.888	229.007		1	4	50
936.768	207.727		1	4	51
937.728	224.687		1	4	52
977.248	195.087		1	4	53
1076.45	226.447		1	4	54
1066.85	201.007		1	4	55
1026.37	160.367		1	4	56
843.008	127.887		1	4	57
683.488	110.447		1	4	58
635.648	100.527		1	4	59
522.208	89.4869		1	4	60
470.208	77.6469		1	4	61
549.568	94.2869		1	4	62
495.808	90.1269		1	4	63
459.648	107.087		1	4	64
396.608	128.847		1	4	65
481.728	150.287		1	4	66
467.008	174.127		1	4	67
693.088	194.127		1	4	68
770.848	166.767		1	4	69
951.168	167.727		1	4	70
1173.25	198.607		1	4	71
1162.37	163.727		1	4	72
1080.77	219.727		1	4	73
920.128	196.207		1	4	74
696.448	235.247		1	4	75
613.888	253.327		1	4	76
582.048	213.007		1	4	77
645.728	164.367		1	4	78
695.488	176.527		1	4	79
611.008	120.207		1	4	80
550.208	125.167		1	4	81
486.048	104.207		1	4	82
400.128	88.3669		1	4	83
368.288	114.927		1	4	84
495.808	129.007		1	4	85
723.168	160.847		1	4	86
743.968	186.607		1	4	87
847.488	205.327		1	4	88
893.568	272.687		1	4	89
955.008	341.007		1	4	90
903.488	374.447		1	4	91
893.088	372.047		1	4	92
902.688	308.527		1	4	93
1159.17	241.807		1	4	94
1079.01	186.607		1	4	95
1174.21	169.647		1	4	96
1272.13	166.607		1	4	97
1354.37	189.167		1	4	98
1496.93	238.927		1	4	99
1445.09	246.127		1	4	100
1279.65	279.407		1	4	101
1305.73	284.847		1	4	102
1186.37	284.367		1	4	103
1156.29	245.647		1	4	104
1193.73	239.567		1	4	105
1186.69	269.647		1	4	106
1126.85	289.807		1	4	107
971.488	299.887		1	4	108
837.888	303.247		1	4	109
799.968	255.407		1	4	110
730.528	200.847		1	4	111
706.208	149.487		1	4	112
574.048	126.447		1	4	113
456.448	127.407		1	4	114
504.288	118.607		1	4	115
494.048	153.007		1	4	116
428.448	156.207		1	4	117
369.728	185.167		1	4	118
328.448	337.007		1	4	119
283.168	667.567		1	4	120
314.688	808.847		1	4	121
347.488	1034.77		1	4	122
341.408	1126.13		1	4	123
348.928	916.687		1	4	124
541.088	659.727		1	4	125
635.168	441.007		1	4	126
785.568	410.127		1	4	127
771.008	406.767		1	4	128
948.608	317.807		1	4	129
783.808	387.567		1	4	130
859.968	200.367		1	4	131
750.688	340.527		1	4	132
669.728	139.087		1	4	133
574.048	188.687		1	4	134
619.808	111.087		1	4	135
639.968	135.087		1	4	136
664.448	141.967		1	4	137
614.368	177.807		1	4	138
704.768	170.447		1	4	139
525.408	206.927		1	4	140
526.368	210.607		1	4	141
562.848	216.687		1	4	142
582.208	185.487		1	4	143
645.408	139.087		1	4	144
689.408	108.047		1	4	145
700.768	142.127		1	4	146
692.448	184.047		1	4	147
775.648	242.607		1	4	148
1103.33	281.647		1	4	149
1158.69	210.287		1	4	150
1352.29	170.287		1	4	151
1269.57	158.767		1	4	152
1087.33	161.647		1	4	153
868.928	123.567		1	4	154
898.848	116.527		1	4	155
710.368	86.7669		1	4	156
679.008	107.247		1	4	157
603.808	93.9669		1	4	158
520.608	57.8069		1	4	159
396.928	59.8869		1	4	160
237.408	54.2869		1	4	161
181.728	77.3269		1	4	162
195.168	109.807		1	4	163
221.888	125.647		1	4	164
218.368	149.967		1	4	165
247.808	210.127		1	4	166
356.768	236.367		1	4	167
399.968	290.127		1	4	168
466.848	317.007		1	4	169
477.248	282.287		1	4	170
503.808	200.047		1	4	171
547.168	190.127		1	4	172
589.408	130.447		1	4	173
752.448	142.447		1	4	174
897.248	129.327		1	4	175
990.848	124.527		1	4	176
1015.97	109.327		1	4	177
1099.33	118.767		1	4	178
928.608	91.4069		1	4	179
1150.53	131.567		1	4	180
955.808	102.767		1	4	181
815.488	109.807		1	4	182
799.168	127.567		1	4	183
791.808	134.767		1	4	184
790.688	116.367		1	4	185
679.968	208.047		1	4	186
593.408	211.247		1	4	187
456.608	313.487		1	4	188
504.928	416.207		1	4	189
607.648	477.007		1	4	190
651.488	450.447		1	4	191
533.568	381.807		1	4	192
545.408	336.207		1	4	193
392.448	301.807		1	4	194
323.808	268.207		1	4	195
296.768	286.127		1	4	196
309.408	299.567		1	4	197
315.968	350.287		1	4	198
386.368	467.087		1	4	199
420.608	408.367		1	4	200
394.048	358.127		1	4	201
479.008	305.487		1	4	202
376.768	231.887		1	4	203
371.648	170.127		1	4	204
397.568	136.687		1	4	205
510.528	100.207		1	4	206
782.848	101.327		1	4	207
1053.09	138.127		1	4	208
558.528	105.647		1	5	1
675.648	164.207		1	5	2
750.528	150.927		1	5	3
742.368	140.207		1	5	4
670.368	113.647		1	5	5
622.688	102.927		1	5	6
640.928	134.607		1	5	7
720.448	156.047		1	5	8
731.808	180.047		1	5	9
642.368	227.727		1	5	10
463.168	246.127		1	5	11
352.448	310.767		1	5	12
225.728	394.767		1	5	13
192.928	568.527		1	5	14
192.288	600.367		1	5	15
219.488	495.727		1	5	16
249.728	303.727		1	5	17
291.328	157.327		1	5	18
360.128	96.2069		1	5	19
460.608	82.6069		1	5	20
568.768	74.7669		1	5	21
618.528	62.2869		1	5	22
616.608	49.0069		1	5	23
620.288	51.0869		1	5	24
649.088	58.2869		1	5	25
722.368	61.9669		1	5	26
820.448	66.2869		1	5	27
914.688	83.5669		1	5	28
1040.45	102.287		1	5	29
1168.13	116.687		1	5	30
1258.53	128.207		1	5	31
1282.69	140.527		1	5	32
1264.93	160.687		1	5	33
1264.29	227.887		1	5	34
1351.65	355.887		1	5	35
1367.33	569.487		1	5	36
1278.69	665.327		1	5	37
1155.33	742.767		1	5	38
816.928	1078.77		1	5	39
559.488	1658.13		1	5	40
439.488	2222.61		1	5	41
329.568	2332.53		1	5	42
348.608	2275.57		1	5	43
393.728	1586.45		1	5	44
451.488	827.087		1	5	45
482.368	335.727		1	5	46
508.768	427.887		1	5	47
479.008	162.287		1	5	48
491.648	135.887		1	5	49
523.808	111.247		1	5	50
520.448	80.5269		1	5	51
505.088	65.6469		1	5	52
424.448	65.8069		1	5	53
325.408	71.5669		1	5	54
255.648	78.7669		1	5	55
307.648	73.8069		1	5	56
234.688	104.527		1	5	57
226.688	104.207		1	5	58
195.008	82.7669		1	5	59
191.168	92.8469		1	5	60
216.608	123.087		1	5	61
260.608	230.927		1	5	62
305.568	246.287		1	5	63
315.168	335.887		1	5	64
293.568	396.687		1	5	65
223.968	484.047		1	5	66
185.728	549.647		1	5	67
197.248	553.967		1	5	68
266.848	529.167		1	5	69
392.288	463.727		1	5	70
544.128	377.647		1	5	71
693.888	304.527		1	5	72
743.488	215.407		1	5	73
680.448	132.367		1	5	74
609.568	101.007		1	5	75
663.168	116.527		1	5	76
447.328	57.8069		1	5	77
476.608	64.0469		1	5	78
380.288	65.6469		1	5	79
304.768	48.8469		1	5	80
332.128	89.1669		1	5	81
266.528	105.007		1	5	82
272.928	106.607		1	5	83
280.928	105.647		1	5	84
290.368	133.007		1	5	85
287.328	135.407		1	5	86
260.768	119.727		1	5	87
242.048	99.4069		1	5	88
204.448	80.3669		1	5	89
166.848	67.8869		1	5	90
150.208	52.2069		1	5	91
173.088	38.2869		1	5	92
254.688	38.6069		1	5	93
355.168	49.0069		1	5	94
432.448	57.1669		1	5	95
426.848	50.9269		1	5	96
348.768	50.7669		1	5	97
240.288	37.3269		1	5	98
241.728	28.0469		1	5	99
161.568	49.6469		1	5	100
189.888	29.9669		1	5	101
165.568	55.7269		1	5	102
179.008	63.2469		1	5	103
198.208	77.4869		1	5	104
231.488	47.5669		1	5	105
262.848	36.2069		1	5	106
261.248	14.2869		1	5	107
186.848	14.6069		1	5	108
259.968	8.3669		1	5	109
262.688	17.6469		1	5	110
265.248	8.6869		1	5	111
272.768	8.5269		1	5	112
230.368	7.7269		1	5	113
237.728	11.2469		1	5	114
207.328	12.5269		1	5	115
229.088	11.2469		1	5	116
115.648	2.7669		1	5	117
160.608	9.3269		1	5	118
93.5678	8.8469		1	5	119
126.528	15.4069		1	5	120
149.568	39.4069		1	5	121
203.648	53.3269		1	5	122
224.608	60.3669		1	5	123
341.408	132.847		1	5	124
464.608	181.167		1	5	125
607.488	280.047		1	5	126
681.248	337.647		1	5	127
596.128	315.247		1	5	128
553.888	265.807		1	5	129
426.368	162.127		1	5	130
520.928	163.247		1	5	131
499.808	135.887		1	5	132
846.048	176.527		1	5	133
933.248	178.927		1	5	134
1040.29	177.167		1	5	135
[truncated: 46,055 more rows]

## Sheet: Spo11KO_24hr
Spo11KO irradiation 24 hours, 2 biological repeats
[truncated: 42,949 more rows]
