# Supplementary material for: Four-pronged negative feedback of DSB machinery in meiotic DNA-break control in mice
Source: Nucleic Acids Res. 2021 Feb 22;49(5):2609–28. doi: 10.1093/nar/gkab082 (PMC7969012; doi:10.1093/nar/gkab082)
Supplement: gkab082_Supplemental_Files [file gkab082_supplemental_files.zip › Data file 2.xlsx]

## Sheet: wt
wild type, 2 biological repeats
Red (IHO1)	Green (RAD51)		cell	axis fragment	pixel position along axis fragment
433.255	32.3231		1	1	1
552.645	25.2841		1	1	2
656.032	27.1591		1	1	3
680.995	24.1661		1	1	4
681.18	24.1961		1	1	5
676.562	41.2121		1	1	6
656.55	46.8421		1	1	7
680.439	45.8701		1	1	8
575.231	97.6241		1	1	9
633.123	201.156		1	1	10
514.76	417.581		1	1	11
411.612	562.84		1	1	12
450.686	673.392		1	1	13
446.148	545.649		1	1	14
506.023	330.329		1	1	15
676.192	196.811		1	1	16
913.467	103.846		1	1	17
1055.97	42.5601		1	1	18
1208.7	48.5821		1	1	19
1388.46	36.8791		1	1	20
1406.88	39.6651		1	1	21
1304.89	25.0561		1	1	22
1119.53	23.9821		1	1	23
1257.28	26.0061		1	1	24
1087.22	21.7561		1	1	25
1062.49	19.6241		1	1	26
1162.37	19.2101		1	1	27
1279.32	15.8031		1	1	28
1338.23	24.5961		1	1	29
1354.5	20.3751		1	1	30
1531.25	20.9031		1	1	31
1259.38	18.3051		1	1	32
1138.49	16.6311		1	1	33
896.383	15.8551		1	1	34
767.084	25.5901		1	1	35
797.728	16.3631		1	1	36
626.326	17.1081		1	1	37
596.271	17.7521		1	1	38
569.27	26.7381		1	1	39
617.965	29.7871		1	1	40
632.121	29.6511		1	1	41
669.06	33.2021		1	1	42
641.324	42.7431		1	1	43
583.865	41.3591		1	1	44
741.808	44.6431		1	1	45
921.498	49.1691		1	1	46
1280.21	53.2721		1	1	47
1865.14	74.7391		1	1	48
1978.55	51.2161		1	1	49
2371.94	79.2651		1	1	50
2260.88	74.7491		1	1	51
1875.31	120.897		1	1	52
1358.35	173.482		1	1	53
1009.9	201.331		1	1	54
835.896	177.811		1	1	55
707.992	138.102		1	1	56
694.057	105.873		1	1	57
668.857	52.4971		1	1	58
613.204	43.1391		1	1	59
551.665	43.8091		1	1	60
537.005	31.9021		1	1	61
544.314	25.3521		1	1	62
487.09	25.2181		1	1	63
686.778	29.5971		1	1	64
688.462	18.6231		1	1	65
1250.49	19.4131		1	1	66
1320.18	21.7971		1	1	67
1455.4	27.9741		1	1	68
1339.31	23.3061		1	1	69
1309.83	27.9851		1	1	70
1172.51	29.3271		1	1	71
1004.81	40.2991		1	1	72
997.629	48.6891		1	1	73
995.574	84.3811		1	1	74
982.344	115.38		1	1	75
1007.01	122.459		1	1	76
1103.83	105.432		1	1	77
1302.95	75.5121		1	1	78
1547	44.7681		1	1	79
1781.26	28.9931		1	1	80
1952.75	29.5111		1	1	81
2050.43	23.6571		1	1	82
2076.27	20.9511		1	1	83
2065.27	25.5811		1	1	84
2050.48	27.3381		1	1	85
1971.27	26.4541		1	1	86
1806.64	24.8171		1	1	87
1594.94	23.9361		1	1	88
1293	18.2391		1	1	89
1275.75	11.4031		1	1	90
1354.14	15.8851		1	1	91
1591.95	12.5771		1	1	92
1901.23	18.6311		1	1	93
2241.33	26.0321		1	1	94
2470	25.5331		1	1	95
2788.37	25.3981		1	1	96
2915.47	13.8721		1	1	97
2831.94	21.4531		1	1	98
3262.07	25.9671		1	1	99
3219.45	26.9201		1	1	100
2658.96	28.2151		1	1	101
2096.24	33.0821		1	1	102
280.108	9.67106		1	2	1
366.232	20.7851		1	2	2
560.415	25.8611		1	2	3
827.455	26.1661		1	2	4
1094.4	28.8331		1	2	5
1187.98	39.2251		1	2	6
1051.93	43.6931		1	2	7
796.17	42.7501		1	2	8
776.583	59.1631		1	2	9
721.704	62.3151		1	2	10
641.245	81.4541		1	2	11
548.287	193.728		1	2	12
428.247	378.664		1	2	13
548.281	567.521		1	2	14
574.384	802.345		1	2	15
812.97	925.733		1	2	16
1019.01	743.969		1	2	17
1281.64	436.097		1	2	18
1501.53	347.216		1	2	19
1510.51	147.571		1	2	20
1625.81	121.629		1	2	21
1387.9	117.226		1	2	22
1108.11	115.676		1	2	23
816.698	202.058		1	2	24
606.699	467.815		1	2	25
536.924	774.76		1	2	26
606.788	961.096		1	2	27
820.151	1010.71		1	2	28
1008.28	862.771		1	2	29
1100.77	598.686		1	2	30
1163.17	434.862		1	2	31
1195.99	229.074		1	2	32
1290.69	198.649		1	2	33
1314.63	159.266		1	2	34
1093.41	88.5041		1	2	35
1086.05	78.8251		1	2	36
928.824	64.3781		1	2	37
888.677	76.4001		1	2	38
979.94	86.2721		1	2	39
454.096	17.6981		1	3	1
742.705	23.5821		1	3	2
1162.57	15.6311		1	3	3
1762.61	23.2991		1	3	4
2144.1	45.4471		1	3	5
2189.11	66.2051		1	3	6
1761.39	128.111		1	3	7
1654.35	228.332		1	3	8
925.544	382.672		1	3	9
668.945	571.318		1	3	10
823.97	610.802		1	3	11
784.031	628.816		1	3	12
1169.9	639.127		1	3	13
1210.47	401.383		1	3	14
1598.6	200.266		1	3	15
1795.13	110.836		1	3	16
1909.57	83.6851		1	3	17
1936.99	72.7541		1	3	18
1826.5	70.9921		1	3	19
1755.87	47.4701		1	3	20
1906.98	19.2251		1	3	21
2212.82	18.5021		1	3	22
2528.48	23.4161		1	3	23
2529.05	26.7761		1	3	24
2349.23	24.7941		1	3	25
2195.59	22.4811		1	3	26
2225.58	27.6201		1	3	27
2169.43	28.2271		1	3	28
2002.66	24.2861		1	3	29
1594.23	18.1161		1	3	30
1523.71	31.3411		1	3	31
1078.98	33.0431		1	3	32
786.898	35.2471		1	3	33
607.465	46.2501		1	3	34
1400	140.864		1	4	1
1540.62	282.165		1	4	2
1538.51	323.65		1	4	3
1742.54	903.375		1	4	4
1751.37	920.492		1	4	5
1635.77	1506.58		1	4	6
1745.44	1518.48		1	4	7
1698.47	1751.43		1	4	8
1540.22	1552.89		1	4	9
1300.18	1116.03		1	4	10
1085.56	657.314		1	4	11
1052.35	355.993		1	4	12
1129.63	209.964		1	4	13
1375.49	172.891		1	4	14
1658.37	157.025		1	4	15
1939.33	157.903		1	4	16
2108.23	154.363		1	4	17
2161.1	157.534		1	4	18
2251.17	203.062		1	4	19
2432.91	176.079		1	4	20
2210.66	182.292		1	4	21
2047.08	136.038		1	4	22
2178.9	206.66		1	4	23
1782.05	111.797		1	4	24
1610.98	100.303		1	4	25
1439.7	106.838		1	4	26
1351.33	516.268		1	5	1
1279.08	420.968		1	5	2
1076.74	311.353		1	5	3
1243.41	425.804		1	5	4
1212.35	377.625		1	5	5
992.885	323.309		1	5	6
952.245	324.546		1	5	7
1134.46	351.02		1	5	8
1248.4	210.074		1	5	9
1303.79	168.42		1	5	10
983.627	52.2241		1	5	11
1075.25	57.1901		1	5	12
840.851	41.5901		1	5	13
953.05	31.6851		1	5	14
1106.57	26.2281		1	5	15
1264.52	20.1981		1	5	16
1260.39	21.6951		1	5	17
1333.51	19.9321		1	5	18
1177.39	28.8431		1	5	19
985.797	23.5001		1	5	20
946.943	17.9811		1	5	21
1033.02	20.2441		1	5	22
1225.04	31.1041		1	5	23
1299.2	44.5061		1	5	24
1186.59	46.8111		1	5	25
1215.81	51.8381		1	5	26
1232.99	54.7681		1	5	27
920.027	48.3571		1	5	28
944.96	40.6341		1	5	29
1137.01	32.8461		1	5	30
1541.82	33.4591		1	5	31
1634.49	31.5271		1	5	32
1604.81	24.2091		1	5	33
1697.77	23.5071		1	5	34
1433.89	31.0021		1	5	35
1462.37	26.6641		1	5	36
1701.97	19.5041		1	5	37
2219.94	20.7521		1	5	38
2301.18	21.5841		1	5	39
2173.27	26.3811		1	5	40
1887.59	27.9291		1	5	41
1209.34	25.9731		1	5	42
1365.44	30.4861		1	5	43
1360.6	38.4031		1	5	44
1477.24	66.8281		1	5	45
1707.03	90.0371		1	5	46
1942.59	116.267		1	5	47
2120.01	120.194		1	5	48
2061.76	103.2		1	5	49
3168.21	61.1881		1	5	50
3006.12	60.0011		1	5	51
3149.92	48.9531		1	5	52
3600.57	40.6281		1	5	53
3724.47	49.6981		1	5	54
1044.71	188.122		1	6	1
1470.91	207.846		1	6	2
2295.58	200.695		1	6	3
2216.93	210.91		1	6	4
2531.09	143.978		1	6	5
2833.65	113.21		1	6	6
2779.36	88.5501		1	6	7
2391.65	75.5021		1	6	8
2157.8	73.4591		1	6	9
1795.01	94.6331		1	6	10
1555.37	97.0381		1	6	11
1497.03	87.5831		1	6	12
1567.02	91.7321		1	6	13
1584.22	129.722		1	6	14
1801.63	217.93		1	6	15
1970.62	226.323		1	6	16
2405.38	384.276		1	6	17
2679.74	478.458		1	6	18
2723.29	457.723		1	6	19
2619.17	688.165		1	6	20
2241.96	762.562		1	6	21
1814.52	623.036		1	6	22
1554.66	376.421		1	6	23
1430.1	177.092		1	6	24
1339.41	86.5841		1	6	25
1241.8	71.0411		1	6	26
1132.33	62.7671		1	6	27
1097.06	53.5871		1	6	28
1184.65	39.8991		1	6	29
1392.62	33.1671		1	6	30
1664.16	39.7551		1	6	31
1877.18	47.6511		1	6	32
2000.43	51.7991		1	6	33
2003.16	63.8091		1	6	34
1977.76	70.6981		1	6	35
1944.48	60.8561		1	6	36
2297.3	47.0781		1	6	37
2891.97	45.5751		1	6	38
2879.2	48.1351		1	6	39
3193.51	38.3111		1	6	40
3180.98	40.6801		1	6	41
3097.03	47.5651		1	6	42
2807.19	40.2741		1	6	43
2530.94	44.6181		1	6	44
2439.52	70.3231		1	6	45
2574.96	125.898		1	6	46
2592.73	184.532		1	6	47
2325.8	231.1		1	6	48
1905.43	264.65		1	6	49
1123.32	227.26		1	7	1
1268	324.673		1	7	2
1276.71	287.234		1	7	3
1472.31	603.109		1	7	4
1490.91	1106.4		1	7	5
1527.66	1502.66		1	7	6
1378.92	1652.82		1	7	7
1269.48	1360.54		1	7	8
1253.17	861.741		1	7	9
1328.68	587.099		1	7	10
1458.7	205.323		1	7	11
1558.13	130.195		1	7	12
1899.68	141.361		1	7	13
1833.45	174.474		1	7	14
1800.09	172.926		1	7	15
1927.28	181.772		1	7	16
2136.38	213.78		1	7	17
2283.91	185.46		1	7	18
2550.43	179.897		1	7	19
2453.1	102.736		1	7	20
2325.95	77.0271		1	7	21
1961.44	56.6341		1	7	22
1893.58	57.6901		1	7	23
1652.2	64.9351		1	7	24
1429.64	64.0421		1	7	25
1641.29	67.7701		1	7	26
1566.31	71.8351		1	7	27
1104.29	102.132		1	7	28
841.532	149.233		1	7	29
687.521	265.331		1	8	1
900.316	323.888		1	8	2
770.877	279.195		1	8	3
1072.51	184.854		1	8	4
1463.79	102.056		1	8	5
1864.04	86.3881		1	8	6
2127.32	96.5901		1	8	7
2316.46	118.695		1	8	8
2531.64	157.073		1	8	9
2881.61	274.369		1	8	10
3134.6	397.811		1	8	11
3225.91	483.202		1	8	12
3127.88	488.269		1	8	13
2619.45	431.812		1	8	14
1989.81	370.699		1	8	15
1524.25	321.712		1	8	16
1358.78	373.485		1	8	17
1547.94	421.394		1	8	18
1721.1	256.893		1	8	19
1769.36	182.741		1	8	20
1800.97	323.003		1	8	21
1844.57	123.296		1	8	22
1704.3	91.2551		1	8	23
1838.38	124.011		1	8	24
1878.92	84.6891		1	8	25
1838.98	80.8611		1	8	26
1747.01	74.0971		1	8	27
1558.22	75.7451		1	8	28
1508.3	92.8151		1	8	29
1672.13	120.33		1	8	30
1772.46	109.264		1	8	31
1794.82	141.647		1	8	32
1740.72	223.961		1	8	33
1681.22	414.202		1	8	34
1423.03	553.182		1	8	35
1298.56	829.521		1	8	36
1172.14	949.233		1	8	37
1071.83	821.526		1	8	38
1113.74	712.022		1	8	39
1108.72	386.165		1	8	40
1135.66	205.887		1	8	41
1166.82	171.752		1	8	42
1015.03	154.786		1	8	43
487.208	167.771		1	9	1
500.72	117.836		1	9	2
558.218	151.733		1	9	3
650.061	334.71		1	9	4
833.824	571.678		1	9	5
703.684	550.548		1	9	6
836.194	651.212		1	9	7
965.513	619.55		1	9	8
965.862	390.987		1	9	9
998.913	185.512		1	9	10
1204.4	79.0851		1	9	11
1446.5	52.5911		1	9	12
1421.11	40.4341		1	9	13
1289.93	37.7971		1	9	14
1129.79	25.2551		1	9	15
1071.39	22.4221		1	9	16
1083	18.6721		1	9	17
1041.24	16.4661		1	9	18
929.194	16.7931		1	9	19
783.696	13.5091		1	9	20
623.204	12.8881		1	9	21
571.941	8.99906		1	9	22
623.784	20.3281		1	9	23
618.079	57.5521		1	9	24
538.583	138.067		1	9	25
480.329	234.536		1	9	26
486.121	299.92		1	9	27
613.904	268.687		1	9	28
786.784	180.109		1	9	29
862.776	88.4511		1	9	30
824.708	38.8041		1	9	31
765.67	42.9851		1	9	32
604.881	30.5831		1	9	33
1668.21	43.2681		1	10	1
1995.37	27.1421		1	10	2
2168.27	16.2191		1	10	3
2176.8	11.2081		1	10	4
2215.51	22.3531		1	10	5
2371.95	24.0121		1	10	6
2192.87	23.1181		1	10	7
2401.4	22.9671		1	10	8
1989.29	26.4441		1	10	9
2495.94	37.8741		1	10	10
2306.67	44.9801		1	10	11
2141.84	55.6981		1	10	12
2151.38	115.225		1	10	13
1663.21	325.146		1	10	14
1635.78	541.956		1	10	15
1528.63	736.177		1	10	16
1346.01	772.925		1	10	17
1132.44	799.066		1	10	18
1527.56	728.439		1	10	19
1709.23	440.311		1	10	20
1951.47	227.028		1	10	21
1963.1	95.8881		1	10	22
1719.45	54.6421		1	10	23
1422.09	68.1581		1	10	24
872.596	41.2651		1	10	25
558.026	20.7011		1	10	26
388.242	16.6971		1	10	27
337.577	19.8971		1	10	28
500.25	453.368		1	11	1
369.53	471.622		1	11	2
364.515	497.413		1	11	3
504.753	485.472		1	11	4
907.082	427.881		1	11	5
1267.72	307.279		1	11	6
1678.45	162.391		1	11	7
1660.36	68.8431		1	11	8
1355.64	40.8611		1	11	9
1357.7	38.3211		1	11	10
915.546	27.2221		1	11	11
718.304	34.4061		1	11	12
802.096	42.8311		1	11	13
1040.18	52.7431		1	11	14
1154.56	50.8791		1	11	15
1205.11	68.0431		1	11	16
1254.54	97.9231		1	11	17
1211.62	118.029		1	11	18
1197.2	99.7121		1	11	19
1220.54	161.96		1	11	20
1152.63	150.973		1	11	21
1049.66	238.151		1	11	22
800.032	366.795		1	11	23
773.017	409.433		1	11	24
819.887	378.757		1	11	25
667.748	292.266		1	11	26
697.212	221.27		1	11	27
595.08	138.355		1	11	28
711.131	141.324		1	11	29
518.467	40.3801		1	11	30
469.266	25.1201		1	11	31
318.983	22.0121		1	11	32
239.08	15.1791		1	11	33
184.913	13.5091		1	11	34
235.525	15.7611		1	11	35
196.388	8.42006		1	11	36
323.173	4.49106		1	11	37
524.191	6.35506		1	11	38
626.739	11.3851		1	11	39
695.225	7.24806		1	11	40
670.208	12.7451		1	11	41
514.501	4.27906		1	11	42
329.605	2.69906		1	11	43
186.125	8.16506		1	11	44
126.121	5.94106		1	11	45
116.221	7.61306		1	11	46
113.543	8.02206		1	11	47
103.283	8.28606		1	11	48
91.9844	10.2691		1	11	49
99.3704	9.75706		1	11	50
92.8574	10.1091		1	11	51
105.537	8.46506		1	11	52
126.543	18.0181		1	11	53
132.318	11.4071		1	11	54
141.905	11.9591		1	11	55
204.689	13.9201		1	11	56
199.593	9.04406		1	11	57
358.336	19.4071		1	11	58
580.857	26.8741		1	11	59
699.822	27.3221		1	11	60
813.43	32.9671		1	11	61
971.147	38.2941		1	11	62
1081.71	44.5541		1	11	63
1272.19	79.5731		1	11	64
1444.42	120.88		1	11	65
1509.84	139.943		1	11	66
1440.68	136.795		1	11	67
1212.48	108.627		1	11	68
888.09	106.381		1	11	69
590.831	172.222		1	11	70
407.49	326.166		1	11	71
361.813	515.677		1	11	72
367.482	631.226		1	11	73
459.834	570.819		1	11	74
615.45	377.289		1	11	75
844.775	176.424		1	11	76
1081.55	74.3961		1	11	77
1232.94	54.6681		1	11	78
1161.25	54.5711		1	11	79
912.989	43.0101		1	11	80
606.608	25.5541		1	11	81
348.152	20.8181		1	11	82
333.629	235.922		1	12	1
380.75	246.13		1	12	2
415.547	254.02		1	12	3
366.797	261.383		1	12	4
549.758	271.67		1	12	5
651.806	295.518		1	12	6
688.323	425.75		1	12	7
790.099	474.997		1	12	8
919.416	570.585		1	12	9
1062.57	535.124		1	12	10
1293.99	453.65		1	12	11
1513.02	250.628		1	12	12
1597.39	171.038		1	12	13
1651.44	77.4271		1	12	14
1529.54	60.2721		1	12	15
1418.67	48.2831		1	12	16
1570.23	34.8541		1	12	17
1423.1	34.0431		1	12	18
1209.86	33.0871		1	12	19
994.538	50.1801		1	12	20
749.039	57.1001		1	12	21
528.699	64.0111		1	12	22
455.708	103.338		1	12	23
476.118	154.336		1	12	24
538.209	247.634		1	12	25
568.999	278.64		1	12	26
601.355	335.254		1	12	27
531.901	268.909		1	12	28
592.926	266.926		1	12	29
615.854	186.228		1	12	30
583.788	161.422		1	12	31
596.654	106.212		1	12	32
761.975	247.965		1	12	33
1054.76	283.89		1	12	34
1297.27	313.181		1	12	35
1329.73	342.997		1	12	36
1211.93	394.676		1	12	37
1263.97	243.751		1	12	38
1367.83	108.878		1	12	39
1403.32	79.8251		1	12	40
1526.63	67.0571		1	12	41
1359.78	64.2321		1	12	42
1292.46	65.3361		1	12	43
1338.89	56.7221		1	12	44
1471.42	53.5341		1	12	45
1425.27	48.3441		1	12	46
1254.94	50.2581		1	12	47
1290.31	51.1761		1	12	48
1101.5	48.8831		1	12	49
1133.67	49.2461		1	12	50
726.799	0.48706		1	13	1
895.518	3.72206		1	13	2
937.662	14.8381		1	13	3
786.665	7.06806		1	13	4
805.906	5.14606		1	13	5
762.709	4.18806		1	13	6
804.962	5.87506		1	13	7
814.171	2.42006		1	13	8
890.472	4.56806		1	13	9
878.62	0		1	13	10
940.922	0		1	13	11
1074.43	1.14506		1	13	12
1203.12	14.9231		1	13	13
984.236	9.54006		1	13	14
1180.97	6.63206		1	13	15
1291.97	19.8231		1	13	16
1517.4	31.9501		1	13	17
1843.13	22.7281		1	13	18
2220.3	25.7781		1	13	19
2624.25	56.0891		1	13	20
2938.06	130.073		1	13	21
2425.3	222.934		1	13	22
1781.16	413.547		1	13	23
1255.1	517.303		1	13	24
1312.53	485.274		1	13	25
944.252	361.407		1	13	26
1118.02	189.272		1	13	27
1240.71	80.2461		1	13	28
1341.4	38.8261		1	13	29
1118.98	33.9981		1	13	30
1053.67	28.5541		1	13	31
951.318	25.1071		1	13	32
722.609	19.6261		1	13	33
742.194	20.4151		1	13	34
652.609	27.8441		1	13	35
737.591	32.1301		1	13	36
903.429	71.5451		1	13	37
985.87	175.37		1	13	38
892.862	287.204		1	13	39
716.381	246.854		1	13	40
581.358	228.044		1	13	41
669.03	205.296		1	13	42
798.007	118.552		1	13	43
770.139	58.8761		1	13	44
851.419	25.7941		1	13	45
882.501	12.2861		1	13	46
847.147	19.8931		1	13	47
821.836	11.6081		1	13	48
896.989	11.9431		1	13	49
1128.52	11.2571		1	13	50
1410.28	11.6681		1	13	51
1612.28	11.8671		1	13	52
1677.87	11.8691		1	13	53
1592.03	7.16706		1	13	54
1436.46	3.52106		1	13	55
1238.6	3.99406		1	13	56
1079.23	0.93406		1	13	57
923.315	2.60106		1	13	58
804.686	2.20606		1	13	59
926.09	8.97206		1	13	60
817.08	5.18806		1	13	61
833.761	8.86606		1	13	62
765.84	8.32906		1	13	63
648.05	12.4971		1	13	64
553.634	9.47406		1	13	65
633.73	0		1	13	66
1059.13	12.4601		1	13	67
421.547	468.333		1	14	1
606.584	551.143		1	14	2
814.36	452.212		1	14	3
931.517	285.592		1	14	4
1001.48	235.359		1	14	5
1025.25	137.687		1	14	6
1000.16	63.8941		1	14	7
995.81	49.9011		1	14	8
1070.93	50.8571		1	14	9
1211.78	49.7921		1	14	10
1306.27	49.1211		1	14	11
1329.33	46.6971		1	14	12
1277.43	62.9741		1	14	13
1166.65	129.604		1	14	14
1012.69	245.45		1	14	15
850.738	354.201		1	14	16
735.035	382.192		1	14	17
667.783	309.192		1	14	18
643.609	198.822		1	14	19
636.086	103.398		1	14	20
677.358	113.243		1	14	21
848.088	167.427		1	14	22
1072.96	213.007		1	14	23
1098.33	224.995		1	14	24
913.513	197.116		1	14	25
907.364	153.516		1	14	26
919.115	138.154		1	14	27
825.221	140.852		1	14	28
926.003	99.7471		1	14	29
1204.35	85.6221		1	14	30
1547.2	87.6541		1	14	31
1793.99	69.8101		1	14	32
1758.38	55.7951		1	14	33
1511.99	45.9371		1	14	34
1260.33	46.5451		1	14	35
1116.65	42.8561		1	14	36
1166.48	37.5571		1	14	37
1243.19	73.6421		1	14	38
1224.12	117.86		1	14	39
1208.09	186.661		1	14	40
1414.09	262.164		1	14	41
1734.28	277.515		1	14	42
1557.49	259.046		1	14	43
1402	237.232		1	14	44
1198.75	171.286		1	14	45
973.283	115.609		1	14	46
795.608	114.824		1	14	47
704.151	211.575		1	14	48
774.325	457.133		1	14	49
1095.06	721.221		1	14	50
1226.78	831.211		1	14	51
1434.15	937.964		1	14	52
1611.69	695.863		1	14	53
1573.15	343.197		1	14	54
1390.07	212.223		1	14	55
1267.53	142.486		1	14	56
1232.13	78.6931		1	14	57
1834.21	101.109		2	1	1
1834.58	122.401		2	1	2
1680.52	160.221		2	1	3
1901.62	339.645		2	1	4
1645.19	477.81		2	1	5
1407.64	722.89		2	1	6
1456.37	936.489		2	1	7
1283.65	1127.66		2	1	8
1082.61	1296.21		2	1	9
933.662	1454.95		2	1	10
779.003	1200.2		2	1	11
637.708	785.67		2	1	12
561.77	733.212		2	1	13
561.717	419.352		2	1	14
598.66	403.363		2	1	15
654.321	361.11		2	1	16
796.906	342.935		2	1	17
1169.4	183.389		2	1	18
1258.96	174.593		2	1	19
1673.34	113.173		2	1	20
1792.81	113.151		2	1	21
2078.26	115.841		2	1	22
2020.73	133.418		2	1	23
1772.46	128.384		2	1	24
1744.56	131.251		2	1	25
1615.11	182.905		2	1	26
1114.16	589.115		2	1	27
902.327	964.134		2	1	28
679.77	1380.24		2	1	29
560.036	1496.28		2	1	30
457.638	1577.08		2	1	31
416.152	1215.99		2	1	32
483.848	694.996		2	1	33
658.922	281.045		2	1	34
862.439	127.176		2	1	35
946.732	127.019		2	1	36
859.508	135.124		2	1	37
653.607	107.47		2	1	38
472.924	110.766		2	1	39
451.607	180.742		2	1	40
634.927	343.805		2	1	41
920.324	501.128		2	1	42
1105.68	525.918		2	1	43
1183.57	424.633		2	1	44
1221.58	336.229		2	1	45
1293.38	396.012		2	1	46
1253.72	669.131		2	1	47
1101.39	984.559		2	1	48
860.811	1132.57		2	1	49
752.966	940.356		2	1	50
814.785	553.961		2	1	51
948.447	375.127		2	1	52
998.771	207.683		2	1	53
862.086	132.853		2	1	54
944.809	161.97		2	1	55
1090.97	169.628		2	1	56
1207.48	159.94		2	1	57
1335.35	148.773		2	1	58
1296.28	121.045		2	1	59
1174.81	127.125		2	1	60
969.546	192.405		2	1	61
773.939	352.766		2	1	62
654.214	472.099		2	1	63
736.969	619.183		2	1	64
885.821	642.468		2	1	65
1005.77	542.964		2	1	66
1067.48	416.726		2	1	67
859.907	241.984		2	1	68
875.369	229.444		2	1	69
1107.75	41.4164		2	2	1
1269.93	26.1214		2	2	2
1204.12	46.3374		2	2	3
1079.6	47.4124		2	2	4
1184.09	47.8784		2	2	5
957.513	45.5304		2	2	6
795.543	46.5824		2	2	7
792.007	53.0164		2	2	8
801.657	58.0914		2	2	9
762.59	65.9964		2	2	10
736.891	86.9134		2	2	11
652.73	121.495		2	2	12
499.712	165.39		2	2	13
558.972	198.242		2	2	14
457.465	214.008		2	2	15
622.172	281.009		2	2	16
656.402	331.071		2	2	17
505.585	326.97		2	2	18
468.595	452.66		2	2	19
304.821	656.365		2	2	20
334.289	1052.53		2	2	21
311.127	1142.21		2	2	22
406.413	1616.28		2	2	23
425.063	1517.15		2	2	24
340.591	1019.23		2	2	25
331.837	954.411		2	2	26
254.845	533.732		2	2	27
298.878	488.916		2	2	28
302.667	375.186		2	2	29
413.06	629.854		2	2	30
428.333	679.365		2	2	31
401.713	709.677		2	2	32
375.251	654.914		2	2	33
322.391	695.369		2	2	34
361.156	427.515		2	2	35
536.771	214.017		2	2	36
641.832	153.444		2	2	37
772.876	163.189		2	2	38
923.606	193.182		2	2	39
882.725	306.251		2	2	40
708.331	556.875		2	2	41
465.803	787.049		2	2	42
483.97	45.4504		2	3	1
754.788	44.5304		2	3	2
953.01	35.5284		2	3	3
1484.44	22.9204		2	3	4
1792.11	34.1874		2	3	5
1834.71	36.7954		2	3	6
1740.79	41.3304		2	3	7
1636.25	42.2134		2	3	8
1712.05	49.1434		2	3	9
1640.28	52.3894		2	3	10
1701.8	65.7984		2	3	11
1774.67	68.9044		2	3	12
1849.8	95.2454		2	3	13
1703.09	186.977		2	3	14
1554.87	283.199		2	3	15
1141.25	466.962		2	3	16
873.913	679.727		2	3	17
845.735	774.113		2	3	18
994.046	710.149		2	3	19
1063.22	495.635		2	3	20
1078.91	249.709		2	3	21
1382.21	201.362		2	3	22
1043.71	117.351		2	3	23
877.69	98.4214		2	3	24
1122.07	90.4084		2	3	25
1141.51	80.5494		2	3	26
1266.9	79.0084		2	3	27
1474.43	101.055		2	3	28
1709.09	141.631		2	3	29
2040.93	220.467		2	3	30
1919.3	231.847		2	3	31
2025.48	373.771		2	3	32
1793.63	548.62		2	3	33
1681.52	599.078		2	3	34
1622.79	704.4		2	3	35
1853.05	739.482		2	3	36
1698.3	692.609		2	3	37
1344.16	475.562		2	3	38
974.177	378.416		2	3	39
745.466	343.429		2	3	40
629.12	327.868		2	3	41
670.576	251.044		2	3	42
765.818	310.667		2	3	43
728.313	465.555		2	3	44
587.385	629.435		2	3	45
542.231	873.099		2	3	46
605.822	980.351		2	3	47
892.132	767.094		2	3	48
930.662	653.389		2	3	49
1006.4	443.275		2	3	50
1214.59	395.455		2	3	51
1094.1	386.427		2	3	52
1164.49	307.163		2	3	53
1287.4	304.591		2	3	54
1392.45	218.571		2	3	55
1542.81	166.486		2	3	56
1562.74	190.658		2	3	57
1401.78	211.873		2	3	58
1606.61	256.623		2	3	59
1851.31	296.056		2	3	60
1715.7	287.681		2	3	61
1744.59	486.881		2	3	62
1753.58	921.049		2	3	63
1733.45	1216.07		2	3	64
1546.61	1365.04		2	3	65
1416.51	1237.87		2	3	66
1384.83	1019.44		2	3	67
1444.83	566.744		2	3	68
1576.23	331.137		2	3	69
1547.16	169.462		2	3	70
1433.6	113.155		2	4	1
1287.98	85.5224		2	4	2
1516.34	112.683		2	4	3
1729.22	116.989		2	4	4
1605.97	117.156		2	4	5
1698.1	138.658		2	4	6
1687.34	162.681		2	4	7
1630.22	176.735		2	4	8
1712.08	493.865		2	4	9
1782.52	964.889		2	4	10
1718.81	1100.79		2	4	11
1740.26	1683.37		2	4	12
1613.19	1864.28		2	4	13
1377.64	1526.77		2	4	14
1309.04	1563.93		2	4	15
1305.21	900.724		2	4	16
1473.94	275.009		2	4	17
1492.02	170.171		2	4	18
1790.34	214.724		2	4	19
1708.29	169.716		2	4	20
1845.87	158.612		2	4	21
1234.57	122.281		2	4	22
970.064	127.743		2	4	23
792.576	156.607		2	4	24
707.852	188.221		2	4	25
934.577	202.404		2	4	26
1119.05	391.654		2	4	27
990.446	608.709		2	4	28
844.912	643.447		2	4	29
812.076	639.768		2	4	30
901.775	607.443		2	4	31
935.539	468.569		2	4	32
924.334	268.37		2	4	33
908.711	304.623		2	4	34
756.051	341.54		2	4	35
704.048	416.105		2	4	36
644.331	529.271		2	4	37
656.551	507.476		2	4	38
742.34	416.232		2	4	39
950.757	399.735		2	4	40
1074.99	352.547		2	4	41
984.811	263.519		2	4	42
1069.39	317.502		2	4	43
1064.24	303.703		2	4	44
1044.85	246.217		2	4	45
1030.4	177.323		2	4	46
1028.04	149.173		2	4	47
1068.77	172.632		2	4	48
1139.87	207.044		2	4	49
1235.93	201.708		2	4	50
1336.73	176.75		2	4	51
1443.75	133.128		2	4	52
1499.3	110.749		2	4	53
1757.2	106.16		2	4	54
493.007	74.2794		2	5	1
968.906	80.3864		2	5	2
1515.35	79.1574		2	5	3
1939.3	112.559		2	5	4
1856.11	216.854		2	5	5
1590.29	402.451		2	5	6
1161.17	522.01		2	5	7
923.563	777.677		2	5	8
871.358	965.618		2	5	9
1018.57	956.413		2	5	10
1249.99	713.879		2	5	11
1430.74	408.09		2	5	12
1448.19	202.123		2	5	13
1332.91	116.898		2	5	14
1172.97	138.69		2	5	15
1069.82	296.69		2	5	16
1038.23	549.752		2	5	17
1043.69	830.792		2	5	18
1071.94	926.481		2	5	19
1079.94	774.151		2	5	20
1350.28	776.773		2	5	21
1577.33	492.629		2	5	22
1595.84	190.485		2	5	23
1587.64	100.396		2	5	24
1895.29	97.3274		2	5	25
2093.58	92.2914		2	5	26
1734.2	90.4644		2	5	27
1537.58	73.9734		2	5	28
1255.82	50.8304		2	5	29
895.811	53.2374		2	5	30
553.074	37.3114		2	5	31
303.409	24.0804		2	5	32
174.977	15.4184		2	5	33
127.715	15.9414		2	5	34
134.501	14.2074		2	5	35
130.066	135.941		2	6	1
148.919	122.835		2	6	2
161.728	213.54		2	6	3
151.484	753.624		2	6	4
146.216	1457.67		2	6	5
187.139	1603.82		2	6	6
223.358	1985.47		2	6	7
306.669	1443.99		2	6	8
389.194	1089.47		2	6	9
408.894	1083.66		2	6	10
501.105	726.469		2	6	11
680.94	431.072		2	6	12
901.181	516.344		2	6	13
1041.4	817.561		2	6	14
1023.74	1010.58		2	6	15
882.258	907.239		2	6	16
718.447	605.911		2	6	17
608.409	310.539		2	6	18
686.027	246.018		2	6	19
978.926	262.38		2	6	20
914.45	124.234		2	6	21
737.799	140.836		2	6	22
516.743	157.409		2	6	23
351.058	164.215		2	6	24
346.047	192.996		2	6	25
413.401	197.522		2	6	26
573.864	158.14		2	6	27
755.983	129.121		2	6	28
899.837	94.6914		2	6	29
1237.37	104.976		2	6	30
1264.84	76.8654		2	6	31
1186.59	80.3924		2	6	32
1136.16	84.9494		2	6	33
1332.26	82.5234		2	6	34
1115.45	83.0994		2	6	35
1028.06	83.6914		2	6	36
1346.27	86.8474		2	6	37
1718.01	145.022		2	6	38
1639.77	163.265		2	6	39
2041.19	320.052		2	6	40
2062.61	391.029		2	6	41
2089.21	571.484		2	6	42
2203.44	702.745		2	6	43
1800.38	767.26		2	6	44
1699.28	881.932		2	6	45
1524.76	732.997		2	6	46
1249.7	557.06		2	6	47
1168.91	496.782		2	6	48
1073.81	413.36		2	6	49
990.863	376.281		2	6	50
1006.24	405.141		2	6	51
1128.44	438.892		2	6	52
2253.03	51.7034		2	7	1
2732.47	78.7454		2	7	2
2998.9	85.3884		2	7	3
2953.08	130.129		2	7	4
3152.66	190.959		2	7	5
2957.69	209.239		2	7	6
2738.31	182.285		2	7	7
2276.58	342.075		2	7	8
2078.12	453.116		2	7	9
1743.15	502.274		2	7	10
1568.67	566.981		2	7	11
1366.35	537.345		2	7	12
1329.45	383.072		2	7	13
1476.4	212.352		2	7	14
1780.92	86.3834		2	7	15
2132.19	42.9114		2	7	16
2380.16	36.1124		2	7	17
2385.02	38.0204		2	7	18
2158.96	34.6854		2	7	19
1876.51	18.5064		2	7	20
1668.82	15.0864		2	7	21
1519.78	19.0184		2	7	22
1374.07	16.0994		2	7	23
1663.66	13.0874		2	7	24
1425.13	12.0774		2	7	25
1275.5	8.96939		2	7	26
1235.67	10.4674		2	7	27
1047.5	6.97939		2	7	28
990.054	14.0014		2	7	29
928.559	13.2684		2	7	30
820.789	8.44539		2	7	31
797.939	16.0204		2	7	32
765.29	14.2044		2	7	33
856.22	9.05539		2	7	34
1144.26	14.0054		2	7	35
1239.87	14.0904		2	7	36
1128.85	12.6984		2	7	37
1336.9	18.7154		2	7	38
1406.39	20.5304		2	7	39
1067.93	11.9694		2	7	40
1424.32	14.0074		2	7	41
1002.76	16.0564		2	7	42
739.705	7.08439		2	7	43
521.155	8.59939		2	7	44
426.975	10.9884		2	7	45
531.71	12.6914		2	7	46
368.432	15.1354		2	7	47
272.461	12.3784		2	7	48
209.768	14.2604		2	7	49
202.969	8.69439		2	7	50
200.687	11.6644		2	7	51
232.455	8.85439		2	7	52
280.581	10.0344		2	7	53
276.206	8.30939		2	7	54
249.782	0		2	7	55
251.643	2.60139		2	7	56
224.086	0		2	7	57
206.675	0		2	7	58
195.93	6.17439		2	7	59
258.165	3.03339		2	7	60
305.365	0		2	7	61
308.939	4.92939		2	7	62
373.322	0.910388		2	7	63
550.822	5.30639		2	7	64
932.564	8.78939		2	7	65
1493.44	11.0544		2	7	66
1845.69	16.9254		2	7	67
1508.03	22.2344		2	7	68
1409.53	13.7794		2	7	69
1439.75	21.5404		2	7	70
1120.83	18.5974		2	7	71
1057.05	18.6654		2	7	72
986.371	19.2664		2	7	73
1050.87	30.2624		2	7	74
1278.32	35.6524		2	7	75
1550.55	44.4634		2	7	76
1739.02	69.0084		2	7	77
1769.02	125.693		2	7	78
1632.25	209.039		2	7	79
1438	290.178		2	7	80
1289.88	343.118		2	7	81
1197.5	415.546		2	7	82
1148.23	571.244		2	7	83
1132.92	834.136		2	7	84
1105.71	1105.19		2	7	85
1035.75	1212.55		2	7	86
956.481	1075.1		2	7	87
934.001	773.347		2	7	88
1077.5	409.956		2	7	89
1258.1	343.611		2	7	90
1493.98	380.682		2	7	91
1568.68	306.131		2	7	92
1746.03	209.131		2	7	93
1691.69	313.771		2	7	94
1377.65	318.966		2	7	95
1309.91	399.987		2	7	96
1270.75	513.48		2	7	97
437.967	51.0824		2	8	1
481.975	58.8814		2	8	2
527.918	117.937		2	8	3
534.406	120.173		2	8	4
672.757	369.525		2	8	5
747.042	392.733		2	8	6
806.092	757.237		2	8	7
952.385	749.606		2	8	8
938.801	777.993		2	8	9
978.412	742.523		2	8	10
1179.89	568.16		2	8	11
1384.62	275.292		2	8	12
1568.66	153.316		2	8	13
1668.84	177.238		2	8	14
1620.36	146.446		2	8	15
1910.74	63.9674		2	8	16
1657.83	73.6684		2	8	17
2034.77	60.7114		2	8	18
1903.4	66.6244		2	8	19
1668.41	71.5464		2	8	20
1591.6	110.98		2	8	21
1482.34	186.039		2	8	22
1541.8	125.687		2	8	23
1660.23	183.313		2	8	24
1757.48	148.628		2	8	25
1679.79	88.2454		2	8	26
1745.99	87.7464		2	8	27
1471.06	68.3104		2	8	28
1309.6	71.5904		2	8	29
1171.06	146.595		2	8	30
1088.75	297.094		2	8	31
796.236	419.272		2	8	32
587.821	525.311		2	8	33
682.38	762.357		2	8	34
475.469	755.695		2	8	35
360.501	522.284		2	8	36
276.598	267.185		2	8	37
307.13	110.256		2	8	38
432.785	54.2624		2	8	39
613.534	53.0524		2	8	40
787.079	51.7054		2	8	41
911.698	45.3764		2	8	42
988.156	51.2254		2	8	43
970.375	91.9164		2	8	44
861.039	154.513		2	8	45
704.174	213.683		2	8	46
506.919	235.62		2	8	47
314.339	193.534		2	8	48
180.497	125.317		2	8	49
330.196	42.6334		2	9	1
339.926	132.914		2	9	2
379.136	260.535		2	9	3
359.794	252.796		2	9	4
382.052	270.049		2	9	5
602.671	261.711		2	9	6
579.675	194.349		2	9	7
645.373	144.245		2	9	8
796.266	86.2014		2	9	9
895.163	28.7274		2	9	10
877.459	26.8184		2	9	11
834.689	43.0904		2	9	12
832.635	111.34		2	9	13
889.767	203.011		2	9	14
968.839	178.639		2	9	15
1009.48	127.59		2	9	16
926.959	69.1504		2	9	17
755.588	50.9674		2	9	18
1144.81	80.8444		2	9	19
913.847	73.3374		2	9	20
922.544	31.9034		2	9	21
1302.16	37.8134		2	9	22
1683.9	36.6564		2	9	23
1854.29	45.1964		2	9	24
1709.14	120.913		2	9	25
1325.6	285.827		2	9	26
919.907	518.588		2	9	27
687.719	686.504		2	9	28
648.655	675.682		2	9	29
717.616	508.774		2	9	30
786.405	278.47		2	9	31
743.623	113.676		2	9	32
642.96	35.1644		2	9	33
542.492	16.1484		2	9	34
513.413	10.8074		2	9	35
614.021	9.32739		2	9	36
810.403	4.64939		2	9	37
994.995	11.0194		2	9	38
1063.26	15.8524		2	9	39
959.585	11.9744		2	9	40
712.513	16.8204		2	9	41
443.265	33.8314		2	9	42
235.767	67.8924		2	9	43
113.111	122.289		2	9	44
64.258	186.258		2	9	45
1015.5	9.47939		2	10	1
1229.88	0		2	10	2
1209.7	6.85439		2	10	3
1054.51	0		2	10	4
906.954	14.1984		2	10	5
861.851	3.53539		2	10	6
917.648	9.29239		2	10	7
942.385	10.3284		2	10	8
881.907	0		2	10	9
740.696	2.10539		2	10	10
518.89	3.32539		2	10	11
361.219	0.830388		2	10	12
489.512	31.7474		2	10	13
577.876	47.7204		2	10	14
792.524	106.117		2	10	15
838.036	140.622		2	10	16
849.003	188.947		2	10	17
831.297	210.982		2	10	18
732.102	187.925		2	10	19
563.267	122.522		2	10	20
452.607	65.7024		2	10	21
443.82	30.3344		2	10	22
536.213	19.0034		2	10	23
671.024	19.1704		2	10	24
780.144	13.6094		2	10	25
812.535	22.0704		2	10	26
742.198	31.1514		2	10	27
617.311	37.5144		2	10	28
521.744	39.5504		2	10	29
486.972	68.2814		2	10	30
547.529	160.747		2	10	31
605.542	278.124		2	10	32
650.89	354.216		2	10	33
644.218	333.138		2	10	34
700.296	278.552		2	10	35
866.176	233.771		2	10	36
743.057	80.5774		2	10	37
964.776	130.703		2	10	38
808.223	31.2974		2	10	39
790.411	30.5374		2	10	40
681.581	33.7094		2	10	41
539.523	22.2994		2	10	42
555.156	37.7204		2	10	43
550.227	28.2784		2	10	44
593.28	52.1194		2	10	45
798.977	57.7244		2	10	46
940.084	83.9424		2	10	47
906.309	78.6364		2	10	48
1209.28	351.036		2	10	49
1194.78	401.846		2	10	50
1370.24	784.853		2	10	51
1406.69	1096.46		2	10	52
1518.09	1189.23		2	10	53
1222.9	791.791		2	10	54
1029.41	381.584		2	10	55
1046.2	167.654		2	10	56
1208.37	143.575		2	10	57
1430.88	192.662		2	10	58
1606.66	224.303		2	10	59
1736.49	214.866		2	10	60
1869.37	169.039		2	10	61
1975.56	109.354		2	10	62
2011.28	82.4954		2	10	63
2230.55	104.009		2	10	64
1720.91	103.398		2	10	65
1524.87	114.251		2	10	66
1269.63	133.166		2	10	67
1128.44	187.404		2	10	68
986.812	622.703		2	10	69
1103.59	1285.7		2	10	70
1265.6	1405.72		2	10	71
1463.03	1199.31		2	10	72
1629.98	679.846		2	10	73
1670.39	374.535		2	10	74
1735.17	803.349		2	10	75
1964.02	1059.64		2	10	76
2272.72	194.161		2	10	77
2277.1	130.079		2	10	78
2126.59	122.912		2	10	79
1986.82	118.303		2	10	80
2086.25	133.511		2	10	81
1485.21	135.625		2	10	82
1275.67	144.087		2	10	83
1106.31	157.107		2	10	84
1089.24	242.774		2	10	85
1080.43	533.909		2	10	86
1045.69	977.107		2	10	87
979.687	1341.14		2	10	88
950.939	1424.91		2	10	89
989.804	1150.69		2	10	90
1080.63	691.61		2	10	91
1128.91	313.536		2	10	92
1082.21	140.6		2	10	93
898.934	111.559		2	10	94
1042.83	148.552		2	10	95
746.29	153.812		2	10	96
514.155	171.442		2	10	97
484.678	171.356		2	10	98
566.459	153.729		2	10	99
734.953	128.993		2	10	100
949.598	106.857		2	10	101
1159.97	99.1874		2	10	102
1267.96	95.3574		2	10	103
1234.17	81.7604		2	10	104
1150.8	88.1884		2	10	105
1072.49	143.695		2	10	106
1092.8	254.055		2	10	107
1245.47	344.217		2	10	108
1482.92	380.675		2	10	109
1721.74	289.102		2	10	110
1880.36	172.552		2	10	111
1050.2	567.979		2	11	1
1123.06	731.569		2	11	2
1133.98	684.066		2	11	3
1153.15	507.771		2	11	4
1269.96	290.118		2	11	5
1417.89	124.464		2	11	6
1470.84	66.5194		2	11	7
1428.3	50.8094		2	11	8
1214.69	39.6764		2	11	9
991.568	36.2914		2	11	10
854.676	30.7544		2	11	11
663.511	25.3444		2	11	12
569.531	24.2224		2	11	13
553.767	23.6174		2	11	14
684.641	16.4334		2	11	15
947.047	14.3604		2	11	16
764.57	18.5744		2	11	17
885.605	21.9994		2	11	18
970.743	16.3694		2	11	19
829.941	5.98739		2	11	20
722.748	20.3554		2	11	21
750.363	19.4054		2	11	22
907.267	19.5594		2	11	23
944.537	18.0224		2	11	24
741.792	18.1384		2	11	25
634.518	21.7894		2	11	26
609.599	34.1464		2	11	27
742.111	45.7484		2	11	28
857.015	57.6234		2	11	29
1001.51	74.3954		2	11	30
1092.53	86.2644		2	11	31
1142.54	93.1034		2	11	32
1136.85	80.5014		2	11	33
1055.06	54.4344		2	11	34
1066.28	57.1044		2	11	35
954.287	59.6344		2	11	36
829.82	53.1974		2	11	37
792.058	70.0584		2	11	38
1026.47	83.5374		2	11	39
1132.49	82.9214		2	11	40
1270.35	89.3354		2	11	41
1420.02	94.1394		2	11	42
1317.72	81.0504		2	11	43
989.483	164.893		2	11	44
664.665	267.517		2	11	45
405.072	305.103		2	11	46
363.547	321.497		3	1	1
295.333	292.537		3	1	2
221.854	197.502		3	1	3
140.581	125.772		3	1	4
97.1809	76.9571		3	1	5
87.1919	48.9211		3	1	6
100.012	49.4591		3	1	7
114.876	51.7541		3	1	8
135.671	52.8131		3	1	9
152.19	57.8141		3	1	10
151.508	55.3861		3	1	11
146.289	62.1461		3	1	12
141.531	107.625		3	1	13
144.455	278.584		3	1	14
160.176	528.377		3	1	15
174.516	747.711		3	1	16
193.344	810.281		3	1	17
188.566	726.961		3	1	18
222.901	480.643		3	1	19
311.531	226.38		3	1	20
347.189	157.042		3	1	21
516.327	55.9331		3	1	22
705.426	44.0421		3	1	23
872.899	48.0911		3	1	24
950.317	53.9991		3	1	25
885.542	57.4961		3	1	26
705.689	61.9051		3	1	27
497.507	73.7861		3	1	28
340.276	105.915		3	1	29
288.852	128.726		3	1	30
292.523	68.8341		3	1	31
290.566	82.6241		3	1	32
328.397	68.3871		3	1	33
292.676	44.3051		3	1	34
230.639	31.3421		3	1	35
181.476	29.0481		3	1	36
184.724	26.6541		3	1	37
135.477	20.5321		3	1	38
143.492	25.4291		3	1	39
160.161	26.6361		3	1	40
189.373	37.9411		3	1	41
167.647	48.1131		3	1	42
173.153	58.7631		3	1	43
181.448	129.634		3	1	44
150.795	190.229		3	1	45
159.945	264.724		3	1	46
183.269	381.816		3	1	47
213.371	475.45		3	1	48
170.39	321.676		3	1	49
221.608	302.559		3	1	50
254.211	182.234		3	1	51
244.353	81.9001		3	1	52
266.366	60.1151		3	1	53
261.736	39.4351		3	1	54
298.121	37.1431		3	1	55
399.162	39.6631		3	1	56
564.737	43.5831		3	1	57
730.417	44.2721		3	1	58
838.005	44.1811		3	1	59
806.834	31.5201		3	1	60
853.716	42.6801		3	1	61
847.276	39.8481		3	1	62
759.322	57.4021		3	1	63
664.287	65.6411		3	1	64
498.74	68.8521		3	1	65
355.393	87.7661		3	1	66
361.882	119.01		3	1	67
424.159	118.939		3	1	68
527.456	107.478		3	1	69
656.106	90.5731		3	1	70
760.641	76.9341		3	1	71
802.835	112.266		3	1	72
821.017	244.862		3	1	73
878.697	469.985		3	1	74
1001.24	663.293		3	1	75
1135.05	702.322		3	1	76
1167.9	570.994		3	1	77
1044.45	356.822		3	1	78
821.454	177.038		3	1	79
601.552	81.1101		3	1	80
470.513	56.5091		3	1	81
443.509	77.8621		3	1	82
473.507	130.51		3	1	83
493.883	191.986		3	1	84
500.218	227.596		3	1	85
550.457	204.79		3	1	86
664.182	143.05		3	1	87
815.756	81.9351		3	1	88
933.248	41.7781		3	1	89
926.881	40.2581		3	1	90
784.633	54.3911		3	1	91
567.042	69.9221		3	1	92
374.894	83.2661		3	1	93
332.221	108.334		3	1	94
183.955	223.224		3	2	1
310.147	351.864		3	2	2
431.844	469.754		3	2	3
451.626	477.556		3	2	4
563.545	558.165		3	2	5
619.345	448.951		3	2	6
709.887	264.908		3	2	7
712.968	127.762		3	2	8
776.203	148.59		3	2	9
760.302	119.858		3	2	10
605.677	96.6531		3	2	11
498.427	87.5181		3	2	12
418.027	69.6671		3	2	13
374.251	53.6681		3	2	14
426.307	56.9331		3	2	15
448.935	56.8561		3	2	16
441.565	51.4741		3	2	17
445.766	49.7951		3	2	18
469.04	48.0021		3	2	19
681.451	50.8791		3	2	20
984.787	50.6431		3	2	21
931.228	51.6991		3	2	22
997.032	61.9981		3	2	23
1116.34	86.6871		3	2	24
1019.12	99.5971		3	2	25
830.979	134.794		3	2	26
714.987	194.338		3	2	27
595.704	255.771		3	2	28
556.023	334.958		3	2	29
767.356	287.168		3	2	30
1034.07	383.086		3	2	31
1059.52	271.997		3	2	32
1114.68	199.214		3	2	33
1048.02	229.6		3	2	34
903.984	393.322		3	2	35
748.012	624.734		3	2	36
606.656	764.904		3	2	37
577.465	820.345		3	2	38
619.654	676.29		3	2	39
521.079	445.734		3	2	40
430.326	247.899		3	2	41
436.255	130.43		3	2	42
452.333	122.417		3	2	43
483.673	134.986		3	2	44
560.232	172.246		3	2	45
663.786	236.673		3	2	46
763.172	279.55		3	2	47
852.654	268.144		3	2	48
871.388	212.549		3	2	49
999.198	103.091		3	2	50
1447.55	92.2381		3	2	51
1491.18	111.536		3	2	52
1353.32	79.7921		3	2	53
1223.48	57.5091		3	2	54
1035.51	49.6021		3	2	55
816.174	47.2381		3	2	56
584.383	42.1961		3	2	57
369.85	37.8161		3	2	58
340.84	36.1331		3	2	59
295.668	43.5941		3	2	60
170.953	46.8051		3	2	61
164.315	29.2741		3	2	62
147.27	33.1581		3	2	63
135.571	39.2051		3	2	64
126.011	53.2171		3	2	65
119.962	84.1001		3	2	66
132.229	95.4361		3	2	67
153.984	102.412		3	2	68
194.606	81.6071		3	2	69
259.839	53.4361		3	2	70
353.401	34.3601		3	2	71
421.969	23.9211		3	2	72
511.229	21.5741		3	2	73
575.604	26.6351		3	2	74
523.875	20.0451		3	2	75
463.442	16.5791		3	2	76
465.332	21.2311		3	2	77
538.803	14.2461		3	2	78
624.609	10.2011		3	2	79
665.883	17.7201		3	2	80
603.515	31.8421		3	2	81
462.816	68.0461		3	2	82
300.071	116.853		3	2	83
232.528	178.389		3	2	84
244.359	258.905		3	2	85
181.21	246.272		3	2	86
198.115	160.527		3	2	87
204.821	87.3661		3	2	88
185.313	42.3471		3	2	89
164.565	25.3711		3	2	90
123.942	28.0771		3	2	91
89.6169	28.5141		3	2	92
65.4219	19.0141		3	2	93
88.6449	28.7101		3	2	94
436.259	94.6971		3	3	1
360.639	121.031		3	3	2
423.696	251.504		3	3	3
357.591	342.84		3	3	4
319.041	614.559		3	3	5
354.914	1000.35		3	3	6
467.526	1281.81		3	3	7
689.266	1298.62		3	3	8
944.337	1091.03		3	3	9
1125	708.782		3	3	10
1239.31	379.771		3	3	11
1285.63	201.914		3	3	12
1144.83	167.025		3	3	13
1123.59	198.417		3	3	14
1315.08	303.341		3	3	15
1408.19	397.927		3	3	16
1352.59	445.541		3	3	17
1296.43	439.834		3	3	18
1191.82	362.012		3	3	19
1069.63	266.957		3	3	20
1003.27	187.489		3	3	21
995.56	154.947		3	3	22
1030.73	136.024		3	3	23
1078.67	130.872		3	3	24
1075.05	133.052		3	3	25
992.138	154.442		3	3	26
899.103	179.847		3	3	27
855.97	198.383		3	3	28
900.199	182.236		3	3	29
1002.28	133.527		3	3	30
1076.51	84.7761		3	3	31
1102.59	71.3751		3	3	32
1038.04	66.3911		3	3	33
961.638	57.9671		3	3	34
937.562	58.1771		3	3	35
997.4	57.3821		3	3	36
1078.39	53.9481		3	3	37
1750.39	59.0361		3	3	38
1677.05	53.3061		3	3	39
1937.66	54.4521		3	3	40
1812.02	57.0491		3	3	41
1607.66	65.4441		3	3	42
1587.92	60.1121		3	3	43
1682.49	64.3381		3	3	44
1851.98	58.2161		3	3	45
2396.3	63.9611		3	3	46
2866.96	71.2561		3	3	47
2886.81	83.9401		3	3	48
2799.41	95.7241		3	3	49
2554.68	98.5791		3	3	50
2335.53	86.6301		3	3	51
2343.67	87.7621		3	3	52
2307.28	85.8751		3	3	53
1862.72	74.3141		3	3	54
1724.59	73.5941		3	3	55
1489.5	61.9851		3	3	56
1395.77	83.4861		3	3	57
1015.1	83.5071		3	3	58
633.49	92.7411		3	3	59
592.074	103.071		3	3	60
322.513	99.2821		3	3	61
267.571	105.1		3	3	62
236.642	90.7651		3	3	63
222.236	87.7591		3	3	64
214.884	83.3781		3	3	65
177.864	90.9151		3	3	66
478.056	55.1891		3	4	1
760.008	66.5611		3	4	2
929.285	66.9211		3	4	3
962.822	59.3521		3	4	4
1081.94	56.6811		3	4	5
990.315	54.8841		3	4	6
895.274	48.5931		3	4	7
843.954	41.2561		3	4	8
898.58	34.7961		3	4	9
1117.96	36.2291		3	4	10
1100.37	37.4031		3	4	11
1126.75	39.0261		3	4	12
996.689	40.5621		3	4	13
823.754	40.6031		3	4	14
769.27	29.3881		3	4	15
871.004	29.7201		3	4	16
808.057	30.1451		3	4	17
1085.66	39.5711		3	4	18
1065.28	35.4321		3	4	19
902.465	41.2341		3	4	20
940.862	47.5981		3	4	21
1005.5	52.6181		3	4	22
1019.72	76.4361		3	4	23
1015.85	168.088		3	4	24
947.507	310.245		3	4	25
841.193	431.866		3	4	26
669.326	452.632		3	4	27
878.269	156.283		3	5	1
1103.32	130.343		3	5	2
1154.5	107.909		3	5	3
1234.72	182.853		3	5	4
1102.41	200.03		3	5	5
881.407	494.808		3	5	6
670.389	848.528		3	5	7
573.462	1183.93		3	5	8
519.138	1344.82		3	5	9
556.633	1164.57		3	5	10
697.223	860.561		3	5	11
814.351	478.469		3	5	12
857.056	243.178		3	5	13
977.776	275.193		3	5	14
1012.68	349.013		3	5	15
1012.95	461.849		3	5	16
1092.87	545.462		3	5	17
990.971	556.388		3	5	18
689.208	439.222		3	5	19
722.403	362.422		3	5	20
518.962	204.477		3	5	21
344.867	136.917		3	5	22
256.124	70.0071		3	5	23
213.612	61.8241		3	5	24
917.226	36.8171		3	6	1
1090.11	27.9031		3	6	2
1078.72	23.5151		3	6	3
863.439	27.4771		3	6	4
644.845	30.1181		3	6	5
577.097	35.9351		3	6	6
738.816	38.3721		3	6	7
900.471	37.3531		3	6	8
1119.23	41.1721		3	6	9
1207.44	40.2421		3	6	10
1019.19	41.8951		3	6	11
731.991	44.5841		3	6	12
610.564	51.2961		3	6	13
670.476	56.7151		3	6	14
698.471	60.6871		3	6	15
700.176	59.4851		3	6	16
688.282	50.4241		3	6	17
607.439	56.4881		3	6	18
480.783	68.4271		3	6	19
435.601	75.2441		3	6	20
428.798	85.9111		3	6	21
441.494	186.442		3	6	22
470.341	413.818		3	6	23
413.066	468.682		3	6	24
351.954	1104.12		3	6	25
303.03	1373.16		3	6	26
259.842	1803.05		3	6	27
316.711	1641.02		3	6	28
390.338	1442.65		3	6	29
479.061	1010.86		3	6	30
548.98	492.694		3	6	31
683.213	302.32		3	6	32
718.627	175.748		3	6	33
581.71	117.121		3	6	34
508.754	104.015		3	6	35
368.801	98.2541		3	6	36
205.085	73.0261		3	6	37
114.739	60.8171		3	6	38
100.514	52.5711		3	6	39
896.641	23.8551		3	7	1
1243.55	36.1461		3	7	2
1357.89	37.1421		3	7	3
1429.34	34.1781		3	7	4
1461.37	41.8721		3	7	5
1476.26	29.2731		3	7	6
1333.21	37.8211		3	7	7
1063.08	42.7691		3	7	8
792.518	80.4051		3	7	9
750.926	108.431		3	7	10
548.229	133.074		3	7	11
500.104	134.492		3	7	12
565.493	119.431		3	7	13
658.671	81.1011		3	7	14
665.397	66.8931		3	7	15
588.872	49.2171		3	7	16
519.462	40.5861		3	7	17
499.323	33.6131		3	7	18
513.601	46.5361		3	7	19
590.458	153.146		3	7	20
624.488	332.987		3	7	21
651.966	496.74		3	7	22
692.859	552.427		3	7	23
675.043	512.105		3	7	24
684.094	460.108		3	7	25
822.053	276.453		3	7	26
1004.57	118.272		3	7	27
1121.03	50.0531		3	7	28
1191.21	58.3121		3	7	29
1324.81	44.2661		3	7	30
1164.47	32.2651		3	7	31
1156.35	39.5341		3	7	32
1169.35	44.1551		3	7	33
1104.47	52.4771		3	7	34
1104.19	74.8081		3	7	35
936.977	175.822		3	7	36
769.216	332.158		3	7	37
729.999	418.932		3	7	38
767.241	395.955		3	7	39
837.752	281.717		3	7	40
979.462	244.649		3	7	41
1056.85	86.6531		3	7	42
1079.57	38.4531		3	7	43
1084.32	37.5541		3	7	44
1004.23	37.1951		3	7	45
789.527	33.8861		3	7	46
619.625	24.3141		3	7	47
536.324	26.3261		3	7	48
511.262	35.8351		3	7	49
503.959	45.9261		3	7	50
481.925	62.4661		3	7	51
428.082	65.9651		3	7	52
352.268	56.6011		3	7	53
290.959	44.1821		3	7	54
261.462	29.3571		3	7	55
311.86	30.8211		3	7	56
394.438	30.8261		3	7	57
2020.26	309.492		3	8	1
2025.47	500.655		3	8	2
1710.89	797.966		3	8	3
1312.95	1011.14		3	8	4
1016.35	992.139		3	8	5
754.57	809.167		3	8	6
541.566	578.116		3	8	7
502.827	426.162		3	8	8
640.151	294.72		3	8	9
798.228	232.873		3	8	10
829.274	201.303		3	8	11
722.516	145.063		3	8	12
748.398	122.628		3	8	13
829.777	137.079		3	8	14
876.644	214.653		3	8	15
893.138	372.625		3	8	16
841.532	561.063		3	8	17
761.511	675.616		3	8	18
680.105	649.367		3	8	19
666.658	512.479		3	8	20
717.735	336.456		3	8	21
782.379	260.997		3	8	22
919.374	233.043		3	8	23
1021.18	246.735		3	8	24
1072.34	310.974		3	8	25
1124.77	248.377		3	8	26
969.806	222.198		3	8	27
1038.32	231.468		3	8	28
1193.35	197.831		3	8	29
1360.77	180.522		3	8	30
1523.13	243.144		3	8	31
1877.06	360.304		3	8	32
1702.95	418.754		3	8	33
1614.39	462.76		3	8	34
1540.65	481.367		3	8	35
1496.08	465.669		3	8	36
1572.14	401.469		3	8	37
1506.54	203.044		3	8	38
1392.84	187.09		3	8	39
1406.1	129.221		3	8	40
1060.32	104.286		3	8	41
920.979	90.9831		3	8	42
886.147	88.7451		3	8	43
883.609	87.5241		3	8	44
1033.28	101.52		3	8	45
1313.09	102.991		3	8	46
1664.31	111.935		3	8	47
2033.46	119.496		3	8	48
2316.45	112.162		3	8	49
2413.3	113.959		3	8	50
2617.48	139.764		3	8	51
2523.5	148.776		3	8	52
2320.61	161.378		3	8	53
1964.91	187.597		3	8	54
1570.34	211.957		3	8	55
1280.27	273.122		3	8	56
986.204	518.172		3	8	57
887.531	787.105		3	8	58
826.443	1124.53		3	8	59
769.82	1248.07		3	8	60
682.041	1006.84		3	8	61
664.651	925.552		3	8	62
660.45	573.161		3	8	63
712.539	352.738		3	8	64
837.416	268.33		3	8	65
852.858	159.922		3	8	66
811.798	130.5		3	8	67
929.562	130.253		3	8	68
774.295	85.8011		3	8	69
512.038	76.4581		3	8	70
299.824	73.1301		3	8	71
236.974	63.1171		3	8	72
152.304	53.1061		3	8	73
147.906	48.9131		3	8	74
146.087	46.2021		3	8	75
138.444	40.8581		3	8	76
140.813	40.9051		3	8	77
167.192	41.9801		3	8	78
232.722	37.3341		3	8	79
368.095	45.8611		3	8	80
580.353	49.9681		3	8	81
663.236	60.7991		3	8	82
770.291	63.0221		3	8	83
882.623	71.4651		3	8	84
870.012	70.8331		3	8	85
827.659	82.8101		3	8	86
718.362	115.907		3	8	87
675.992	171.277		3	8	88
488.659	301.796		3	8	89
388.85	535.867		3	8	90
496.192	705.42		3	8	91
319.948	869.301		3	8	92
296.933	1213.46		3	8	93
373.036	1391.75		3	8	94
471.149	1191.23		3	8	95
552.448	845.413		3	8	96
709.377	613.683		3	8	97
908.438	388.214		3	8	98
1009.15	197.435		3	8	99
960.338	114.639		3	8	100
847.562	97.8331		3	8	101
748.082	91.7951		3	8	102
708.43	76.6621		3	8	103
709.627	89.3001		3	8	104
707.675	139.929		3	8	105
683.265	279.599		3	8	106
680.544	428.061		3	8	107
727.24	498.675		3	8	108
801.842	449.929		3	8	109
836.485	321.577		3	8	110
791.152	175.676		3	8	111
648.98	103.567		3	8	112
486.518	92.9011		3	8	113
349.233	99.9421		3	8	114
286.131	93.1371		3	8	115
288.869	88.6151		3	8	116
449.181	263.618		3	8	117
463.12	204.345		3	8	118
581.979	451.676		3	8	119
649.638	556.314		3	8	120
893.353	562.676		3	8	121
1103.97	415.92		3	8	122
1103.31	439.687		3	8	123
1395.69	155.47		3	8	124
1527.78	97.4551		3	8	125
1548.19	99.2441		3	8	126
1521.42	109.949		3	8	127
1313.23	102.58		3	8	128
1120.53	102.826		3	8	129
836.177	104.697		3	8	130
764.001	102.122		3	8	131
715.84	121.403		3	8	132
758.766	139.018		3	8	133
776.845	159.929		3	8	134
732.636	159.792		3	8	135
573.978	159.371		3	8	136
513.68	278.699		3	8	137
541.81	471.136		3	8	138
588.311	638.163		3	8	139
587.493	683.199		3	8	140
423.904	395.908		3	8	141
324.801	165.043		3	8	142
268.326	110.191		3	8	143
231.449	94.1381		3	8	144
212.774	86.9431		3	8	145
199.104	79.0241		3	8	146
186.464	69.2551		3	8	147
170.169	62.5731		3	8	148
162.127	54.2851		3	8	149
165.08	55.3421		3	8	150
161.984	51.2241		3	8	151
165.834	44.1601		3	8	152
174.4	56.0841		3	8	153
182.906	50.8941		3	8	154
249.225	62.4541		3	8	155
318.907	63.5441		3	8	156
318.411	57.9111		3	8	157
343.307	59.8641		3	8	158
353.378	62.5271		3	8	159
353.967	63.2571		3	8	160
423.749	68.5791		3	8	161
459.928	107.081		3	8	162
477.03	195.745		3	8	163
499.683	309.754		3	8	164
567.318	390.148		3	8	165
735.48	373.042		3	8	166
990.72	268.438		3	8	167
1208.16	169.845		3	8	168
1309.02	107.107		3	8	169
1332.88	100.444		3	8	170
1388.43	90.3761		3	8	171
1317.29	91.6151		3	8	172
1287.05	101.491		3	8	173
1233.58	92.5431		3	8	174
1125.86	92.5791		3	8	175
962.382	138.627		3	8	176
841.049	233.486		3	8	177
778.413	361.244		3	8	178
858.787	451.71		3	8	179
908.822	629.267		3	8	180
997.115	617.89		3	8	181
1137.43	598.869		3	8	182
1253.69	571.572		3	8	183
1347.11	426.964		3	8	184
1360.53	267.533		3	8	185
1276.93	179.109		3	8	186
1090.13	121.763		3	8	187
892.88	104.295		3	8	188
759.97	99.7681		3	8	189
769.501	89.2101		3	8	190
840.485	76.8681		3	8	191
950.216	69.3851		3	8	192
1086.78	68.0751		3	8	193
1092.11	68.7151		3	8	194
1090.09	73.0111		3	8	195
1026.59	66.3241		3	8	196
829.85	58.2861		3	8	197
545.615	53.0481		3	8	198
357.623	54.6651		3	8	199
210.239	54.2131		3	8	200
142.656	53.7241		3	8	201
416.802	60.7931		3	9	1
630.236	67.0031		3	9	2
849.215	65.4191		3	9	3
975.439	62.3151		3	9	4
1010.6	68.0921		3	9	5
1033.78	62.4101		3	9	6
1050.51	64.5081		3	9	7
1137.29	62.3911		3	9	8
1247.05	68.3561		3	9	9
1323.18	60.7191		3	9	10
1322.91	58.7101		3	9	11
1157.64	54.2781		3	9	12
923.094	55.7041		3	9	13
640.631	42.3281		3	9	14
464.679	53.4541		3	9	15
474.893	44.2531		3	9	16
558.735	54.9371		3	9	17
681.589	63.4471		3	9	18
804.31	97.0491		3	9	19
1053.19	136.316		3	9	20
1088.84	140.74		3	9	21
1375.56	133.884		3	9	22
1516.76	103.936		3	9	23
1640.88	130.528		3	9	24
1768.61	170.33		3	9	25
1675.47	265.651		3	9	26
1491.49	319.282		3	9	27
1320.51	384.387		3	9	28
1092.53	381.342		3	9	29
1137.62	538.219		3	9	30
939.422	542.058		3	9	31
888.346	530.478		3	9	32
988.264	459.331		3	9	33
[truncated: 18,067 more rows]

## Sheet: ATRwt
Atr wt, 2 biological repeats
Red (IHO1)	Green (RAD51)		cell	axis fragment	pixel position along axis fragment
146.155	38.6203		1	1	1
122.315	43.7403		1	1	2
132.715	33.3403		1	1	3
132.555	38.4603		1	1	4
130.955	35.4203		1	1	5
149.835	36.3803		1	1	6
242.955	43.2603		1	1	7
308.555	47.7403		1	1	8
447.435	58.3003		1	1	9
537.515	70.3003		1	1	10
569.675	67.2603		1	1	11
735.435	81.1803		1	1	12
641.515	73.1803		1	1	13
660.875	80.5403		1	1	14
837.515	87.5803		1	1	15
958.155	100.06		1	1	16
1217.04	117.18		1	1	17
1345.68	130.46		1	1	18
1329.52	129.82		1	1	19
1154.32	121.02		1	1	20
876.075	101.66		1	1	21
601.675	82.7803		1	1	22
486.635	80.3803		1	1	23
417.035	75.4203		1	1	24
293.195	64.2203		1	1	25
390.315	81.9803		1	1	26
487.595	120.22		1	1	27
591.275	220.86		1	1	28
710.315	346.94		1	1	29
808.715	477.82		1	1	30
796.555	554.94		1	1	31
795.115	497.5		1	1	32
823.595	315.26		1	1	33
882.155	298.3		1	1	34
890.955	179.74		1	1	35
1119.12	170.3		1	1	36
1258.64	163.74		1	1	37
1314.32	167.9		1	1	38
1126.32	227.9		1	1	39
1170.48	293.18		1	1	40
1021.84	493.34		1	1	41
760.395	699.42		1	1	42
551.275	870.14		1	1	43
414.795	871.1		1	1	44
489.515	833.82		1	1	45
458.955	620.7		1	1	46
535.915	396.7		1	1	47
578.635	317.82		1	1	48
570.475	423.74		1	1	49
519.595	663.58		1	1	50
488.235	938.78		1	1	51
521.035	1135.1		1	1	52
637.835	1156.7		1	1	53
777.195	1027.58		1	1	54
893.675	791.1		1	1	55
975.595	526.94		1	1	56
1014.48	318.46		1	1	57
1021.2	191.1		1	1	58
1085.68	164.54		1	1	59
1115.12	157.02		1	1	60
1361.84	184.54		1	1	61
1636.4	196.06		1	1	62
1742.96	197.66		1	1	63
1760.4	210.78		1	1	64
1434.48	225.5		1	1	65
1738.48	205.5		1	1	66
1169.68	289.66		1	1	67
1199.92	299.1		1	1	68
1242.48	344.22		1	1	69
1151.6	415.42		1	1	70
1148.24	324.38		1	1	71
1157.2	434.46		1	1	72
1178.16	290.94		1	1	73
1181.52	272.7		1	1	74
1190.64	171.9		1	1	75
1230.16	143.9		1	1	76
1168.56	144.86		1	1	77
1124.08	152.7		1	1	78
914.155	142.3		1	1	79
1078.32	143.58		1	1	80
1124.24	159.58		1	1	81
1136.72	200.38		1	1	82
1019.76	260.22		1	1	83
861.835	414.62		1	1	84
626.155	573.66		1	1	85
700.075	673.98		1	1	86
593.675	704.06		1	1	87
574.155	755.74		1	1	88
674.315	612.38		1	1	89
712.235	607.42		1	1	90
770.315	557.82		1	1	91
817.195	564.54		1	1	92
653.995	489.02		1	1	93
835.595	469.34		1	1	94
734.155	355.1		1	1	95
671.435	402.14		1	1	96
868.235	332.06		1	1	97
808.395	331.1		1	1	98
1033.52	316.38		1	1	99
910.795	308.22		1	1	100
970.635	244.38		1	1	101
985.675	211.9		1	1	102
951.755	183.42		1	1	103
839.435	154.3		1	1	104
665.835	128.86		1	1	105
510.955	123.1		1	1	106
410.315	141.02		1	1	107
375.115	236.38		1	1	108
353.995	295.26		1	1	109
363.115	400.22		1	1	110
339.435	427.74		1	1	111
405.675	433.34		1	1	112
380.235	379.74		1	1	113
395.595	274.46		1	1	114
359.275	226.14		1	1	115
324.875	194.78		1	1	116
342.315	208.38		1	1	117
261.035	185.18		1	1	118
250.635	169.18		1	1	119
171.595	150.46		1	1	120
156.715	112.54		1	1	121
190.315	127.42		1	1	122
197.675	120.06		1	1	123
209.835	125.34		1	1	124
231.915	141.66		1	1	125
232.555	198.3		1	1	126
228.075	386.3		1	1	127
215.435	647.9		1	1	128
188.075	877.18		1	1	129
163.435	1120.54		1	1	130
132.235	1006.62		1	1	131
114.315	790.3		1	1	132
118.315	570.62		1	1	133
124.715	382.3		1	1	134
144.875	418.3		1	1	135
146.635	497.34		1	1	136
203.275	669.18		1	1	137
269.675	759.9		1	1	138
401.675	772.38		1	1	139
513.195	639.1		1	1	140
727.275	565.18		1	1	141
962.155	593.34		1	1	142
1149.2	643.74		1	1	143
1155.76	712.7		1	1	144
1370.16	588.54		1	1	145
1192.08	628.86		1	1	146
1095.12	414.94		1	1	147
1066	251.1		1	1	148
918.795	201.18		1	1	149
851.755	152.06		1	1	150
829.195	159.9		1	1	151
837.035	166.3		1	1	152
834.955	169.5		1	1	153
802.955	157.98		1	1	154
718.635	149.66		1	1	155
709.675	199.74		1	1	156
846.475	414.3		1	1	157
828.235	462.3		1	1	158
818.475	632.54		1	1	159
850.155	674.46		1	1	160
676.715	676.7		1	1	161
524.395	504.06		1	1	162
491.915	284.7		1	1	163
948.235	160.86		1	2	1
800.235	155.42		1	2	2
739.115	162.3		1	2	3
690.635	210.94		1	2	4
629.195	255.9		1	2	5
642.955	296.38		1	2	6
790.795	290.3		1	2	7
802.955	302.46		1	2	8
917.995	231.58		1	2	9
1036.72	243.26		1	2	10
1103.76	180.38		1	2	11
1267.44	182.46		1	2	12
1306.96	168.86		1	2	13
1303.76	161.02		1	2	14
1189.36	155.9		1	2	15
1071.12	142.14		1	2	16
1117.36	163.9		1	2	17
1008.08	176.86		1	2	18
1155.12	233.18		1	2	19
1334.64	281.98		1	2	20
1639.6	347.9		1	2	21
1685.84	343.42		1	2	22
1686.8	318.78		1	2	23
1538.96	245.18		1	2	24
1417.36	209.02		1	2	25
1177.2	152.38		1	2	26
1190.48	139.42		1	2	27
1091.12	147.42		1	2	28
1082	159.26		1	2	29
1013.52	151.1		1	2	30
764.555	139.74		1	2	31
774.315	148.54		1	2	32
734.955	188.22		1	2	33
513.995	199.9		1	2	34
544.395	243.26		1	2	35
540.875	222.94		1	2	36
499.915	182.3		1	2	37
466.475	144.54		1	2	38
433.195	125.34		1	2	39
446.475	122.14		1	2	40
363.595	102.78		1	2	41
329.035	108.38		1	2	42
313.195	109.02		1	2	43
277.195	113.5		1	2	44
260.715	131.26		1	2	45
263.755	114.78		1	2	46
278.955	146.3		1	2	47
308.395	265.82		1	2	48
345.035	586.46		1	2	49
344.555	696.22		1	2	50
365.995	901.82		1	2	51
388.395	863.26		1	2	52
520.555	709.98		1	2	53
697.515	479.9		1	2	54
834.315	301.5		1	2	55
885.515	200.54		1	2	56
805.195	166.62		1	2	57
742.155	167.1		1	2	58
709.835	171.9		1	2	59
802.955	165.66		1	2	60
996.395	176.7		1	2	61
1119.92	212.06		1	2	62
1079.76	247.1		1	2	63
955.595	251.58		1	2	64
883.115	244.06		1	2	65
947.435	241.18		1	2	66
1193.2	241.02		1	2	67
1456.4	225.98		1	2	68
1584.56	237.66		1	2	69
1470.48	303.9		1	2	70
1199.6	441.18		1	2	71
901.835	704.06		1	2	72
781.035	953.5		1	2	73
863.115	970.62		1	2	74
688.395	1021.82		1	2	75
776.715	973.5		1	2	76
673.835	727.26		1	2	77
728.555	649.66		1	2	78
800.395	648.06		1	2	79
742.155	498.78		1	2	80
818.635	509.5		1	2	81
848.875	620.22		1	2	82
855.115	841.5		1	2	83
876.395	1027.58		1	2	84
932.555	1087.42		1	2	85
949.515	925.02		1	2	86
962.475	605.66		1	2	87
1101.52	417.66		1	2	88
1018.96	298.94		1	2	89
1062.8	280.22		1	2	90
1024.88	276.7		1	2	91
1156.72	293.66		1	2	92
1115.6	297.66		1	2	93
1204.24	442.3		1	2	94
1192.56	886.78		1	2	95
1481.2	1288.38		1	2	96
1527.12	1873.82		1	2	97
1722	2307.58		1	2	98
1667.6	2416.86		1	2	99
1605.52	2010.94		1	2	100
1494.16	1335.74		1	2	101
1322.64	729.34		1	2	102
1108.08	396.06		1	2	103
877.675	280.86		1	2	104
858.315	295.42		1	2	105
628.395	248.54		1	2	106
569.675	209.66		1	2	107
642.315	195.58		1	2	108
720.555	171.26		1	2	109
968.715	227.1		1	2	110
984.395	207.9		1	2	111
1069.04	271.9		1	2	112
1043.44	270.78		1	2	113
971.755	239.1		1	2	114
875.595	262.94		1	2	115
802.635	182.46		1	2	116
711.435	204.22		1	2	117
752.235	211.74		1	2	118
820.075	219.1		1	2	119
834.955	190.46		1	2	120
816.555	192.22		1	2	121
887.755	181.5		1	2	122
1018	222.3		1	2	123
1051.28	255.9		1	2	124
1035.28	347.74		1	2	125
908.395	401.98		1	2	126
758.475	440.06		1	2	127
610.795	425.18		1	2	128
432.555	353.34		1	2	129
342.315	299.74		1	2	130
280.715	328.38		1	2	131
298.635	527.1		1	2	132
333.355	804.38		1	2	133
422.315	1115.58		1	2	134
450.795	1072.06		1	2	135
610.635	1054.3		1	2	136
729.355	785.34		1	2	137
894.635	534.3		1	2	138
1081.84	476.38		1	2	139
1149.04	430.62		1	2	140
1194.32	547.26		1	2	141
1140.56	815.26		1	2	142
1037.68	1051.1		1	2	143
1025.84	943.58		1	2	144
995.275	962.14		1	2	145
1009.04	693.02		1	2	146
1043.76	453.5		1	2	147
1122.48	364.7		1	2	148
1183.76	485.98		1	2	149
1177.04	714.94		1	2	150
1043.92	848.38		1	2	151
940.715	903.1		1	2	152
685.195	802.14		1	2	153
793.355	922.3		1	2	154
622.795	500.7		1	2	155
737.035	383.9		1	2	156
871.595	384.7		1	2	157
948.395	413.02		1	2	158
1026	381.34		1	2	159
1165.68	341.02		1	2	160
1209.2	278.94		1	2	161
1178.32	209.34		1	2	162
1223.92	185.98		1	2	163
1302.32	197.02		1	2	164
1207.92	188.54		1	2	165
1023.6	166.3		1	2	166
955.115	155.9		1	2	167
723.435	139.26		1	2	168
607.275	127.9		1	2	169
582.955	116.54		1	2	170
608.075	125.82		1	2	171
552.715	123.26		1	2	172
541.835	119.1		1	2	173
568.555	112.7		1	2	174
497.035	108.86		1	2	175
499.275	108.7		1	2	176
498.155	116.22		1	2	177
529.995	118.3		1	2	178
613.515	128.7		1	2	179
689.515	165.5		1	2	180
744.555	175.42		1	2	181
790.795	271.1		1	2	182
1271.28	147.74		1	3	1
1491.92	153.02		1	3	2
1578	158.3		1	3	3
1485.52	155.42		1	3	4
1264.4	139.1		1	3	5
912.395	108.06		1	3	6
785.675	102.3		1	3	7
658.955	91.7403		1	3	8
540.395	83.4203		1	3	9
573.355	81.8203		1	3	10
661.835	91.7403		1	3	11
813.995	101.98		1	3	12
1073.36	120.7		1	3	13
1029.84	137.02		1	3	14
1164.72	157.18		1	3	15
1176.08	157.5		1	3	16
838.315	134.46		1	3	17
996.075	248.06		1	3	18
807.595	240.7		1	3	19
861.675	305.34		1	3	20
910.155	337.18		1	3	21
1221.36	196.7		1	3	22
1176.08	277.82		1	3	23
1314.48	198.62		1	3	24
1507.6	199.42		1	3	25
1402.96	190.62		1	3	26
1390	196.38		1	3	27
1367.44	203.1		1	3	28
1310.96	209.34		1	3	29
1261.84	292.7		1	3	30
1120.72	346.94		1	3	31
994.635	403.74		1	3	32
779.115	595.74		1	3	33
818.155	550.46		1	3	34
617.835	687.26		1	3	35
551.435	710.14		1	3	36
562.635	456.86		1	3	37
625.675	323.9		1	3	38
780.395	249.18		1	3	39
773.515	258.3		1	3	40
816.555	236.86		1	3	41
811.115	476.86		1	3	42
793.995	484.54		1	3	43
766.155	648.06		1	3	44
866.795	641.98		1	3	45
749.195	867.26		1	3	46
797.835	307.26		1	3	47
771.275	777.18		1	3	48
640.075	516.06		1	3	49
594.955	516.7		1	3	50
650.635	760.86		1	3	51
583.275	997.66		1	3	52
616.235	1177.5		1	3	53
559.755	1276.06		1	3	54
481.675	1051.42		1	3	55
376.875	834.62		1	3	56
383.915	446.78		1	3	57
266.155	342.46		1	3	58
242.635	228.06		1	3	59
250.795	193.66		1	3	60
222.475	281.18		1	3	61
213.995	396.7		1	3	62
178.155	415.26		1	3	63
148.075	383.9		1	3	64
110.955	344.54		1	3	65
88.3951	365.02		1	3	66
81.1951	408.7		1	3	67
72.3951	425.82		1	3	68
75.9151	383.42		1	3	69
75.9151	302.46		1	3	70
74.1551	236.54		1	3	71
70.4751	229.34		1	3	72
66.9551	269.82		1	3	73
69.3551	278.3		1	3	74
71.4351	319.26		1	3	75
68.8751	312.86		1	3	76
76.2351	197.98		1	3	77
64.0751	209.98		1	3	78
87.9151	87.5803		1	3	79
91.4351	116.06		1	3	80
99.1151	61.0203		1	3	81
106.315	65.5003		1	3	82
147.915	68.5403		1	3	83
201.675	73.5003		1	3	84
317.515	78.9403		1	3	85
502.635	96.8603		1	3	86
626.635	103.9		1	3	87
671.275	99.2603		1	3	88
657.835	94.4603		1	3	89
586.155	99.4203		1	3	90
433.835	85.1803		1	3	91
388.395	89.0203		1	3	92
337.195	99.4203		1	3	93
387.915	90.1403		1	3	94
498.155	104.22		1	3	95
592.235	111.26		1	3	96
673.515	121.5		1	3	97
811.115	133.66		1	3	98
877.675	140.7		1	3	99
950.475	153.02		1	3	100
1101.04	181.98		1	3	101
1164.08	219.58		1	3	102
1301.84	267.9		1	3	103
1249.04	357.02		1	3	104
1153.68	421.18		1	3	105
1017.36	466.46		1	3	106
880.075	452.86		1	3	107
666.795	418.94		1	3	108
703.755	418.14		1	3	109
757.195	231.26		1	3	110
976.075	272.06		1	3	111
1066	225.18		1	3	112
1417.04	286.94		1	3	113
1517.2	325.34		1	3	114
1467.76	409.18		1	3	115
1334.96	472.06		1	3	116
1343.76	498.3		1	3	117
1393.68	504.86		1	3	118
1730.48	510.3		1	3	119
1855.12	577.82		1	3	120
1943.6	586.78		1	3	121
2081.04	655.9		1	3	122
1865.2	633.98		1	3	123
1531.6	416.7		1	3	124
1173.68	299.58		1	3	125
889.355	226.3		1	3	126
708.235	267.42		1	3	127
650.635	441.82		1	3	128
640.235	653.5		1	3	129
621.515	852.86		1	3	130
609.035	899.42		1	3	131
551.435	792.38		1	3	132
482.795	637.82		1	3	133
431.595	507.42		1	3	134
421.195	499.58		1	3	135
431.755	609.66		1	3	136
471.435	903.42		1	3	137
505.675	1286.62		1	3	138
526.635	1605.98		1	3	139
532.235	1696.86		1	3	140
582.155	1488.22		1	3	141
649.515	1068.86		1	3	142
712.555	625.82		1	3	143
726.955	307.58		1	3	144
662.475	186.78		1	3	145
552.715	162.94		1	3	146
441.515	156.7		1	3	147
599.435	147.58		1	3	148
388.715	142.3		1	3	149
438.315	118.94		1	3	150
548.555	126.46		1	3	151
668.555	129.18		1	3	152
753.035	132.38		1	3	153
776.235	141.34		1	3	154
737.355	123.58		1	3	155
627.115	118.62		1	3	156
533.355	117.66		1	3	157
537.835	110.62		1	3	158
453.995	110.14		1	3	159
498.315	120.86		1	3	160
418.955	162.62		1	3	161
399.915	322.46		1	3	162
362.155	439.9		1	3	163
375.115	572.22		1	3	164
437.035	717.34		1	3	165
544.395	751.1		1	3	166
637.195	561.18		1	3	167
709.995	458.14		1	3	168
822.475	282.94		1	3	169
916.395	188.06		1	3	170
916.875	181.98		1	3	171
1034.32	155.9		1	3	172
1030.96	153.02		1	3	173
945.515	147.9		1	3	174
733.835	172.22		1	3	175
511.115	270.62		1	3	176
359.275	396.06		1	3	177
332.715	475.74		1	3	178
434.955	469.82		1	3	179
604.875	366.46		1	3	180
743.755	237.66		1	3	181
836.875	156.06		1	3	182
876.075	128.86		1	3	183
921.835	124.06		1	3	184
993.035	120.86		1	3	185
1001.36	115.26		1	3	186
943.915	113.66		1	3	187
888.075	114.14		1	3	188
733.675	108.38		1	3	189
546.155	92.2203		1	3	190
391.915	67.5803		1	3	191
373.835	59.7403		1	3	192
403.755	61.8203		1	3	193
488.715	73.8203		1	3	194
589.035	80.7003		1	3	195
686.315	80.5403		1	3	196
769.675	85.6603		1	3	197
789.675	95.5803		1	3	198
778.155	93.1803		1	3	199
793.995	93.5003		1	3	200
654.795	85.8203		1	3	201
591.915	66.4603		1	3	202
534.315	61.9803		1	3	203
487.435	102.3		1	4	1
590.955	113.02		1	4	2
803.755	118.3		1	4	3
1030	137.34		1	4	4
1187.44	156.54		1	4	5
1174.96	158.3		1	4	6
1373.04	195.1		1	4	7
1460.08	243.26		1	4	8
1362.96	269.98		1	4	9
1143.92	285.66		1	4	10
899.915	319.9		1	4	11
759.435	459.74		1	4	12
697.995	541.98		1	4	13
724.875	632.7		1	4	14
783.115	681.82		1	4	15
898.155	520.06		1	4	16
933.035	431.9		1	4	17
875.755	361.02		1	4	18
886.315	194.14		1	4	19
909.995	187.74		1	4	20
765.035	178.3		1	4	21
648.395	186.14		1	4	22
551.435	204.7		1	4	23
508.555	166.3		1	4	24
450.635	151.1		1	4	25
405.035	156.06		1	4	26
355.755	161.02		1	4	27
321.355	148.22		1	4	28
280.875	121.82		1	4	29
270.635	110.14		1	4	30
240.715	108.86		1	4	31
218.955	111.58		1	4	32
211.595	187.42		1	4	33
210.955	253.02		1	4	34
193.195	379.9		1	4	35
223.915	713.82		1	4	36
291.595	1076.22		1	4	37
379.435	1253.5		1	4	38
386.155	1324.06		1	4	39
482.315	1207.42		1	4	40
616.075	778.3		1	4	41
793.835	496.38		1	4	42
1004.88	307.42		1	4	43
1194.32	255.58		1	4	44
1287.44	350.14		1	4	45
1278.48	587.26		1	4	46
1337.2	835.58		1	4	47
1050.8	925.34		1	4	48
923.275	1209.34		1	4	49
864.715	1308.7		1	4	50
870.795	1162.78		1	4	51
961.515	852.54		1	4	52
1266.96	918.14		1	4	53
1205.2	521.82		1	4	54
1131.6	515.1		1	4	55
883.435	350.3		1	4	56
671.275	313.34		1	4	57
596.235	313.98		1	4	58
695.595	397.18		1	4	59
688.555	393.98		1	4	60
750.155	337.02		1	4	61
860.075	324.7		1	4	62
812.555	239.42		1	4	63
794.315	186.62		1	4	64
750.475	131.9		1	4	65
804.075	129.34		1	4	66
849.195	116.06		1	4	67
958.795	122.78		1	4	68
1001.84	127.58		1	4	69
963.115	118.78		1	4	70
958.475	106.3		1	4	71
1193.2	131.9		1	4	72
1081.2	127.26		1	4	73
1119.12	129.82		1	4	74
1323.44	144.54		1	4	75
1360.56	144.06		1	4	76
1350.16	147.1		1	4	77
1189.2	143.9		1	4	78
1018.64	176.54		1	4	79
803.115	215.58		1	4	80
612.715	323.58		1	4	81
511.435	447.26		1	4	82
574.635	607.74		1	4	83
701.995	744.22		1	4	84
913.035	818.46		1	4	85
973.195	834.3		1	4	86
1036.08	728.38		1	4	87
1014.32	575.26		1	4	88
837.035	386.78		1	4	89
675.595	225.18		1	4	90
465.675	142.14		1	4	91
462.955	89.0203		1	4	92
431.115	79.7403		1	4	93
378.955	79.2603		1	4	94
393.355	76.2203		1	4	95
421.995	68.8603		1	4	96
406.315	69.1803		1	4	97
416.395	81.1803		1	4	98
347.275	78.1403		1	4	99
370.475	124.38		1	4	100
368.555	172.54		1	4	101
312.235	211.74		1	4	102
309.515	238.14		1	4	103
234.955	176.06		1	4	104
158.315	98.3003		1	4	105
129.035	92.2203		1	4	106
112.555	41.6603		1	4	107
196.715	61.9803		1	4	108
645.355	102.3		1	5	1
511.435	89.0203		1	5	2
363.435	87.9003		1	5	3
294.155	78.9403		1	5	4
270.635	70.3003		1	5	5
299.115	80.3803		1	5	6
421.515	91.5803		1	5	7
507.755	99.5803		1	5	8
549.355	100.38		1	5	9
502.955	106.3		1	5	10
521.835	98.1403		1	5	11
518.155	109.66		1	5	12
466.795	113.98		1	5	13
507.595	110.62		1	5	14
574.155	126.46		1	5	15
597.995	139.74		1	5	16
390.795	131.58		1	5	17
526.955	135.42		1	5	18
555.435	146.3		1	5	19
565.035	181.82		1	5	20
623.595	227.74		1	5	21
616.555	287.58		1	5	22
588.235	345.34		1	5	23
656.395	380.06		1	5	24
616.395	587.58		1	5	25
565.035	977.18		1	5	26
399.595	1770.94		1	5	27
344.555	2311.1		1	5	28
356.075	2527.9		1	5	29
380.395	2717.98		1	5	30
374.635	2748.54		1	5	31
365.835	2600.7		1	5	32
348.395	2328.38		1	5	33
321.515	1945.18		1	5	34
319.915	1473.98		1	5	35
347.595	988.06		1	5	36
372.555	641.82		1	5	37
412.395	624.7		1	5	38
486.155	306.14		1	5	39
462.795	235.1		1	5	40
533.995	312.54		1	5	41
520.395	196.54		1	5	42
466.955	169.66		1	5	43
585.675	196.7		1	5	44
546.315	157.82		1	5	45
620.075	147.26		1	5	46
679.755	148.7		1	5	47
854.955	167.1		1	5	48
1020.08	210.3		1	5	49
1095.92	273.82		1	5	50
1090	321.66		1	5	51
979.595	343.26		1	5	52
827.595	326.46		1	5	53
697.675	247.42		1	5	54
727.275	196.06		1	5	55
684.555	166.14		1	5	56
707.595	150.3		1	5	57
844.235	170.14		1	5	58
835.755	150.62		1	5	59
800.875	157.98		1	5	60
777.675	161.82		1	5	61
759.435	164.54		1	5	62
719.115	182.94		1	5	63
648.235	266.46		1	5	64
645.195	391.74		1	5	65
698.635	813.66		1	5	66
899.115	1195.26		1	5	67
909.035	1171.1		1	5	68
937.515	1324.7		1	5	69
841.035	1167.1		1	5	70
728.555	708.7		1	5	71
680.075	341.98		1	5	72
601.675	201.82		1	5	73
489.675	312.38		1	5	74
440.395	161.66		1	5	75
478.795	158.14		1	5	76
515.755	140.38		1	5	77
560.715	121.5		1	5	78
593.035	128.7		1	5	79
646.955	134.14		1	5	80
723.755	153.34		1	5	81
658.795	216.06		1	5	82
959.915	298.94		1	5	83
1289.84	446.62		1	5	84
1361.52	489.98		1	5	85
1439.92	499.42		1	5	86
1237.52	509.98		1	5	87
1110.48	394.14		1	5	88
1123.92	329.5		1	5	89
1060.88	270.78		1	5	90
1257.2	238.94		1	5	91
1271.28	280.7		1	5	92
1382.16	218.62		1	5	93
1377.04	234.62		1	5	94
1385.2	220.38		1	5	95
1246.32	226.62		1	5	96
1083.92	251.26		1	5	97
1002	306.46		1	5	98
1001.84	343.42		1	5	99
1062.32	367.74		1	5	100
1102.8	334.78		1	5	101
1086.8	276.06		1	5	102
1069.04	207.74		1	5	103
1074	171.1		1	5	104
1067.12	155.58		1	5	105
1016.56	156.38		1	5	106
941.995	173.5		1	5	107
884.715	169.66		1	5	108
968.875	185.5		1	5	109
1051.28	202.14		1	5	110
1087.92	281.5		1	5	111
1155.12	392.54		1	5	112
1171.6	493.82		1	5	113
1120.4	591.58		1	5	114
1011.92	646.46		1	5	115
1181.36	974.14		1	5	116
931.915	972.54		1	5	117
827.755	884.54		1	5	118
743.915	747.26		1	5	119
743.115	555.26		1	5	120
865.995	505.02		1	5	121
933.515	349.5		1	5	122
1045.04	319.26		1	5	123
1149.04	313.18		1	5	124
1381.36	369.5		1	5	125
1581.52	401.5		1	5	126
1583.92	304.06		1	5	127
1623.92	248.06		1	5	128
1632.72	235.26		1	5	129
1731.92	254.3		1	5	130
1923.28	263.26		1	5	131
2551.44	278.3		1	6	1
2546	289.02		1	6	2
2519.44	329.18		1	6	3
2638.32	422.14		1	6	4
2763.76	515.58		1	6	5
2730.64	558.62		1	6	6
2752.72	574.14		1	6	7
2572.08	538.46		1	6	8
2400.72	453.66		1	6	9
2246.8	373.98		1	6	10
1997.52	345.02		1	6	11
1831.92	404.38		1	6	12
1506.16	491.26		1	6	13
1141.04	622.94		1	6	14
938.475	1011.9		1	6	15
851.435	1254.3		1	6	16
856.555	1372.7		1	6	17
871.435	1397.02		1	6	18
902.795	1267.58		1	6	19
936.235	964.86		1	6	20
925.675	832.38		1	6	21
927.915	824.7		1	6	22
1020.88	835.74		1	6	23
1132.24	740.38		1	6	24
1074.48	591.9		1	6	25
1073.84	382.14		1	6	26
1115.28	314.78		1	6	27
1128.4	201.82		1	6	28
1289.04	206.3		1	6	29
1633.04	227.26		1	6	30
1530.64	212.06		1	6	31
1696.56	230.94		1	6	32
1765.68	249.18		1	6	33
1656.72	240.38		1	6	34
1620.24	245.66		1	6	35
1523.92	257.02		1	6	36
1464.08	261.5		1	6	37
1463.12	262.3		1	6	38
1450	271.1		1	6	39
1403.28	305.66		1	6	40
1291.6	398.3		1	6	41
1145.68	507.9		1	6	42
878.635	580.7		1	6	43
674.635	660.38		1	6	44
552.075	688.7		1	6	45
565.515	684.54		1	6	46
579.115	590.3		1	6	47
700.555	453.5		1	6	48
715.435	312.86		1	6	49
682.955	197.02		1	6	50
735.115	190.94		1	6	51
713.995	174.62		1	6	52
703.915	202.78		1	6	53
807.275	253.02		1	6	54
1067.28	311.42		1	6	55
1276.88	253.66		1	6	56
1558.48	279.42		1	6	57
1862.8	283.9		1	6	58
1741.68	251.1		1	6	59
1696.56	242.78		1	6	60
1542.96	238.3		1	6	61
1322.8	251.9		1	6	62
1222.8	533.5		1	6	63
893.835	456.86		1	6	64
726.795	769.5		1	6	65
646.795	1089.98		1	6	66
615.435	1271.1		1	6	67
614.315	1179.26		1	6	68
578.955	869.5		1	6	69
467.755	533.66		1	6	70
279.595	534.62		1	6	71
348.875	337.02		1	7	1
444.875	489.5		1	7	2
523.115	591.74		1	7	3
527.755	592.54		1	7	4
503.435	548.54		1	7	5
615.435	458.62		1	7	6
682.475	353.82		1	7	7
693.195	229.66		1	7	8
842.795	234.46		1	7	9
745.035	166.94		1	7	10
860.395	207.58		1	7	11
679.755	220.54		1	7	12
775.115	390.62		1	7	13
661.035	490.3		1	7	14
643.275	766.46		1	7	15
626.955	1211.9		1	7	16
637.995	1268.06		1	7	17
673.355	1237.34		1	7	18
689.995	964.54		1	7	19
705.355	604.54		1	7	20
823.595	278.14		1	7	21
840.715	360.54		1	7	22
932.075	153.5		1	7	23
955.115	163.9		1	7	24
890.315	155.1		1	7	25
892.395	135.58		1	7	26
740.875	122.78		1	7	27
597.515	107.74		1	7	28
446.155	99.1003		1	7	29
429.195	92.0603		1	7	30
393.515	92.3803		1	7	31
434.475	89.9803		1	7	32
629.515	99.5803		1	7	33
644.075	96.3803		1	7	34
628.235	93.9803		1	7	35
655.915	99.5803		1	7	36
547.435	97.3403		1	7	37
386.475	83.1003		1	7	38
344.715	72.3803		1	7	39
340.555	81.1803		1	7	40
216.235	100.7		1	7	41
136.235	145.98		1	7	42
103.115	253.98		1	7	43
69.5151	373.66		1	7	44
70.6351	425.98		1	7	45
67.9151	412.22		1	7	46
65.8351	337.66		1	7	47
487.275	107.58		1	8	1
602.315	118.46		1	8	2
690.955	136.38		1	8	3
729.515	138.94		1	8	4
844.075	183.26		1	8	5
841.195	226.94		1	8	6
822.795	242.14		1	8	7
814.795	237.34		1	8	8
797.675	201.98		1	8	9
865.675	196.54		1	8	10
1011.28	199.58		1	8	11
1037.04	191.26		1	8	12
983.595	175.42		1	8	13
789.675	223.42		1	8	14
700.075	243.74		1	8	15
610.795	423.42		1	8	16
667.755	653.02		1	8	17
679.595	746.14		1	8	18
767.115	864.22		1	8	19
754.155	729.82		1	8	20
749.195	607.9		1	8	21
770.955	353.98		1	8	22
749.995	218.94		1	8	23
757.995	208.38		1	8	24
777.675	235.58		1	8	25
729.835	343.1		1	8	26
641.995	437.98		1	8	27
534.635	502.3		1	8	28
476.395	479.42		1	8	29
322.155	394.62		1	8	30
311.115	289.18		1	8	31
395.435	259.26		1	8	32
547.755	235.1		1	8	33
546.155	198.62		1	8	34
649.515	226.78		1	8	35
690.635	318.3		1	8	36
641.995	448.7		1	8	37
614.795	689.18		1	8	38
531.435	731.74		1	8	39
402.315	767.74		1	8	40
335.275	705.18		1	8	41
333.675	644.54		1	8	42
429.675	741.02		1	8	43
487.115	708.06		1	8	44
679.915	1049.98		1	8	45
698.955	1220.7		1	8	46
840.715	1357.5		1	8	47
818.635	1323.58		1	8	48
719.275	1091.1		1	8	49
624.875	1164.22		1	8	50
526.635	936.38		1	8	51
558.315	1278.46		1	8	52
630.955	1652.38		1	8	53
699.115	2005.34		1	8	54
693.675	2341.98		1	8	55
682.475	2374.78		1	8	56
600.555	1947.74		1	8	57
428.235	1566.3		1	8	58
335.435	821.34		1	8	59
270.155	513.5		1	8	60
249.035	376.86		1	8	61
252.715	330.46		1	8	62
240.395	275.1		1	8	63
239.595	208.86		1	8	64
274.155	105.02		1	9	1
297.995	107.74		1	9	2
335.275	118.3		1	9	3
417.355	128.86		1	9	4
576.235	147.42		1	9	5
784.235	176.7		1	9	6
928.715	182.3		1	9	7
1022.32	195.58		1	9	8
994.635	287.42		1	9	9
952.075	514.94		1	9	10
898.955	836.06		1	9	11
863.915	1113.5		1	9	12
779.915	1171.58		1	9	13
671.115	1009.34		1	9	14
563.595	742.62		1	9	15
719.915	954.3		1	9	16
485.515	404.38		1	9	17
461.195	219.74		1	9	18
487.915	171.26		1	9	19
504.395	178.3		1	9	20
498.155	169.98		1	9	21
497.515	189.66		1	9	22
432.235	177.34		1	9	23
361.355	177.98		1	9	24
318.795	203.58		1	9	25
304.395	232.86		1	9	26
286.795	259.58		1	9	27
313.355	252.86		1	9	28
366.795	225.5		1	9	29
441.675	193.82		1	9	30
530.795	199.9		1	9	31
616.555	245.98		1	9	32
663.915	282.46		1	9	33
659.275	305.34		1	9	34
578.475	572.7		1	10	1
560.395	827.9		1	10	2
593.035	917.18		1	10	3
519.595	861.98		1	10	4
419.435	658.78		1	10	5
377.835	560.86		1	10	6
373.675	286.78		1	10	7
331.755	183.58		1	10	8
361.355	171.74		1	10	9
354.475	164.86		1	10	10
345.675	155.42		1	10	11
366.155	126.94		1	10	12
420.875	119.26		1	10	13
499.435	117.82		1	10	14
501.035	121.82		1	10	15
575.755	123.1		1	10	16
599.755	127.1		1	10	17
627.915	136.06		1	10	18
541.355	152.06		1	10	19
662.155	184.38		1	10	20
693.195	211.26		1	10	21
868.075	231.9		1	10	22
1071.6	215.26		1	10	23
1260.4	208.86		1	10	24
1331.6	196.86		1	10	25
1442.8	220.86		1	10	26
1262.64	221.02		1	10	27
1074	209.5		1	10	28
909.995	238.62		1	10	29
759.115	264.86		1	10	30
649.675	348.38		1	10	31
613.195	600.7		1	10	32
565.675	573.18		1	10	33
586.315	681.5		1	10	34
540.555	691.42		1	10	35
616.075	645.18		1	10	36
695.915	356.86		1	10	37
693.675	333.98		1	10	38
673.995	200.54		1	10	39
645.515	196.86		1	10	40
626.635	225.18		1	10	41
504.715	249.02		1	10	42
384.395	274.46		1	10	43
282.635	252.06		1	10	44
233.515	201.82		1	10	45
259.435	335.1		1	11	1
295.115	530.94		1	11	2
377.995	697.98		1	11	3
493.355	982.46		1	11	4
704.075	1166.3		1	11	5
1062	1147.1		1	11	6
1631.76	943.74		1	11	7
2201.68	699.9		1	11	8
2592.24	496.86		1	11	9
2295.12	506.62		1	11	10
1835.12	551.1		1	11	11
1406.64	691.42		1	11	12
1066.48	914.78		1	11	13
814.795	1023.74		1	11	14
635.435	927.42		1	11	15
555.435	629.34		1	11	16
529.355	327.1		1	11	17
532.395	164.86		1	11	18
544.235	136.38		1	11	19
563.435	136.7		1	11	20
707.275	127.74		1	11	21
184.718	206.557		2	1	1
188.718	297.277		2	1	2
199.118	330.077		2	1	3
216.238	253.597		2	1	4
234.478	290.077		2	1	5
255.918	188.317		2	1	6
251.758	165.277		2	1	7
273.518	225.277		2	1	8
342.318	426.397		2	1	9
415.118	725.597		2	1	10
575.278	989.117		2	1	11
657.358	1065.6		2	1	12
704.718	845.597		2	1	13
695.118	532.957		2	1	14
684.398	283.677		2	1	15
699.758	171.197		2	1	16
728.558	149.597		2	1	17
760.398	203.037		2	1	18
769.198	256.477		2	1	19
748.878	348.637		2	1	20
714.638	385.277		2	1	21
674.958	386.397		2	1	22
668.718	330.397		2	1	23
685.038	245.117		2	1	24
726.958	184.957		2	1	25
1025.36	263.197		2	1	26
812.078	156.317		2	1	27
853.998	155.997		2	1	28
895.118	152.157		2	1	29
1025.2	186.717		2	1	30
1128.08	321.437		2	1	31
1265.84	822.557		2	1	32
1230.64	1187.2		2	1	33
1278.64	1398.72		2	1	34
1278.32	1635.2		2	1	35
1272.88	1524.32		2	1	36
1245.84	1181.12		2	1	37
1347.6	798.397		2	1	38
1197.04	544.317		2	1	39
1142.8	299.517		2	1	40
1008.24	187.197		2	1	41
835.598	162.717		2	1	42
678.478	183.197		2	1	43
553.518	177.117		2	1	44
456.078	144.477		2	1	45
353.038	131.997		2	1	46
304.558	226.717		2	1	47
253.198	435.677		2	1	48
242.478	763.997		2	1	49
271.758	1067.68		2	1	50
360.718	1180.64		2	1	51
507.278	1052		2	1	52
692.878	755.037		2	1	53
855.118	447.197		2	1	54
938.798	265.757		2	1	55
1006.16	291.997		2	1	56
907.598	171.837		2	1	57
863.438	157.117		2	1	58
786.318	143.677		2	1	59
737.198	125.757		2	1	60
777.838	120.957		2	1	61
759.918	125.437		2	1	62
784.718	125.597		2	1	63
759.118	131.517		2	1	64
718.158	152.477		2	1	65
648.238	201.277		2	1	66
592.078	261.437		2	1	67
563.438	343.837		2	1	68
561.358	380.957		2	1	69
595.598	383.677		2	1	70
657.358	369.757		2	1	71
716.238	371.037		2	1	72
722.798	403.357		2	1	73
683.438	466.557		2	1	74
618.798	506.877		2	1	75
529.518	502.237		2	1	76
443.118	466.397		2	1	77
371.918	381.757		2	1	78
334.478	280.317		2	1	79
347.278	207.517		2	1	80
414.958	171.037		2	1	81
519.758	167.517		2	1	82
610.638	195.837		2	1	83
687.758	213.757		2	1	84
745.198	232.797		2	1	85
783.918	254.397		2	1	86
797.838	319.357		2	1	87
797.198	469.597		2	1	88
770.638	643.037		2	1	89
696.718	769.917		2	1	90
583.278	809.437		2	1	91
471.758	731.037		2	1	92
408.238	569.117		2	1	93
396.878	408.637		2	1	94
423.758	297.917		2	1	95
450.318	228.797		2	1	96
426.478	201.597		2	1	97
338.478	253.277		2	1	98
445.198	294.557		2	1	99
318.158	386.077		2	1	100
224.878	492.797		2	1	101
244.558	504.797		2	1	102
332.078	539.197		2	1	103
346.798	446.877		2	1	104
384.238	373.757		2	1	105
491.598	248.957		2	1	106
475.758	177.597		2	1	107
480.718	142.877		2	1	108
460.078	139.357		2	1	109
397.518	171.357		2	1	110
386.638	251.357		2	1	111
335.438	364.797		2	1	112
353.678	452.797		2	1	113
378.318	442.717		2	1	114
443.758	315.677		2	1	115
549.998	186.397		2	1	116
674.798	139.837		2	1	117
705.038	215.837		2	1	118
853.198	139.997		2	1	119
964.078	157.757		2	1	120
989.678	159.517		2	1	121
1003.92	186.557		2	1	122
1008.24	172.477		2	1	123
952.558	175.837		2	1	124
932.078	182.237		2	1	125
916.398	219.997		2	1	126
930.478	368.157		2	1	127
953.998	514.877		2	1	128
920.078	510.397		2	1	129
846.798	564.317		2	1	130
802.798	579.997		2	1	131
784.718	573.597		2	1	132
728.878	614.077		2	1	133
664.718	753.917		2	1	134
530.958	944.797		2	1	135
391.118	1068.8		2	1	136
268.558	1051.2		2	1	137
206.478	903.517		2	1	138
227.438	730.557		2	1	139
249.198	633.117		2	1	140
288.398	602.077		2	1	141
287.758	644.637		2	1	142
286.318	732.477		2	1	143
298.638	815.837		2	1	144
825.518	69.1165		2	2	1
916.238	77.1165		2	2	2
937.518	87.6765		2	2	3
913.358	71.6765		2	2	4
806.798	58.3965		2	2	5
710.958	58.3965		2	2	6
624.718	44.9565		2	2	7
585.998	50.5565		2	2	8
652.238	55.0365		2	2	9
757.678	71.8365		2	2	10
864.718	78.0765		2	2	11
894.638	87.3565		2	2	12
843.758	118.557		2	2	13
1020.24	126.077		2	2	14
909.198	140.477		2	2	15
666.478	119.357		2	2	16
506.798	104.157		2	2	17
442.798	89.2765		2	2	18
706.318	89.7565		2	2	19
570.958	78.8765		2	2	20
608.718	64.4765		2	2	21
806.318	75.9965		2	2	22
1065.52	99.6765		2	2	23
1243.6	107.037		2	2	24
1436.08	118.717		2	2	25
1498.32	128.637		2	2	26
1450.64	124.637		2	2	27
1380.56	114.877		2	2	28
1177.84	109.597		2	2	29
1257.68	103.677		2	2	30
1058.48	100.637		2	2	31
736.718	93.4365		2	2	32
759.758	77.9165		2	2	33
640.078	91.8365		2	2	34
429.838	143.357		2	2	35
395.438	167.517		2	2	36
414.638	194.397		2	2	37
367.438	204.317		2	2	38
441.198	231.037		2	2	39
515.118	214.557		2	2	40
605.678	173.437		2	2	41
722.958	257.437		2	2	42
827.438	342.717		2	2	43
861.678	487.677		2	2	44
816.398	600.957		2	2	45
758.798	622.557		2	2	46
746.958	520.957		2	2	47
798.638	361.117		2	2	48
908.878	225.117		2	2	49
979.598	128.637		2	2	50
916.558	109.917		2	2	51
863.278	95.8365		2	2	52
731.758	89.9165		2	2	53
673.358	93.4365		2	2	54
431.918	64.1565		2	2	55
304.558	49.4365		2	2	56
229.678	47.1965		2	2	57
214.958	44.4765		2	2	58
366.958	63.6765		2	2	59
344.558	68.4765		2	2	60
523.598	83.0365		2	2	61
664.398	98.7165		2	2	62
838.638	114.397		2	2	63
914.958	126.717		2	2	64
952.878	141.277		2	2	65
1014.96	198.077		2	2	66
1072.08	245.117		2	2	67
991.438	312.157		2	2	68
1216.08	434.077		2	2	69
1181.52	658.397		2	2	70
1029.04	641.597		2	2	71
986.958	879.517		2	2	72
853.038	870.397		2	2	73
815.918	848.317		2	2	74
634.638	679.677		2	2	75
531.598	603.357		2	2	76
401.998	235.197		2	2	77
358.638	126.717		2	2	78
340.558	104.317		2	2	79
361.198	95.9965		2	2	80
347.278	90.5565		2	2	81
384.078	95.8365		2	2	82
474.318	110.717		2	2	83
398.638	94.8765		2	2	84
476.558	95.1965		2	2	85
575.758	141.757		2	2	86
715.278	162.717		2	2	87
943.758	265.757		2	2	88
1098.64	389.117		2	2	89
909.998	602.237		2	2	90
891.758	713.757		2	2	91
812.718	684.957		2	2	92
645.518	377.437		2	2	93
557.998	309.437		2	2	94
494.638	237.757		2	2	95
413.678	121.917		2	2	96
419.278	135.517		2	2	97
449.518	150.877		2	2	98
503.918	223.037		2	2	99
578.958	283.037		2	2	100
618.478	302.877		2	2	101
668.398	328.797		2	2	102
781.358	358.557		2	2	103
775.118	360.317		2	2	104
809.838	383.837		2	2	105
841.998	405.277		2	2	106
839.438	468.957		2	2	107
745.838	532.477		2	2	108
633.198	510.397		2	2	109
589.838	395.357		2	2	110
551.598	314.237		2	2	111
637.838	316.957		2	2	112
626.478	201.917		2	2	113
671.758	231.517		2	2	114
760.398	136.157		2	2	115
778.958	169.117		2	2	116
789.038	188.317		2	2	117
743.598	204.637		2	2	118
690.638	225.757		2	2	119
724.878	293.117		2	2	120
611.118	261.277		2	2	121
575.118	278.237		2	2	122
538.958	238.877		2	2	123
533.838	213.917		2	2	124
526.798	149.117		2	2	125
617.998	111.677		2	2	126
772.238	120.957		2	2	127
865.038	110.237		2	2	128
941.038	115.997		2	2	129
1026.64	121.117		2	2	130
1058.64	122.877		2	2	131
1043.28	128.157		2	2	132
1008.24	119.037		2	2	133
943.278	111.837		2	2	134
918.958	111.837		2	2	135
973.358	121.117		2	2	136
1074.64	135.837		2	2	137
1130.96	139.517		2	2	138
1071.92	135.837		2	2	139
1032.72	132.477		2	2	140
794.478	173.117		2	2	141
860.078	151.037		2	2	142
499.438	297.597		2	2	143
381.838	321.597		2	2	144
391.598	369.117		2	2	145
545.838	331.837		2	2	146
575.118	415.357		2	2	147
717.518	436.157		2	2	148
853.998	364.157		2	2	149
1001.68	225.757		2	2	150
981.358	211.357		2	2	151
1029.36	243.837		2	2	152
902.958	204.957		2	2	153
772.078	185.277		2	2	154
721.038	185.437		2	2	155
619.118	203.197		2	2	156
625.198	367.357		2	2	157
637.838	534.557		2	2	158
764.398	907.037		2	2	159
889.198	1322.24		2	2	160
920.398	1503.52		2	2	161
899.438	1529.12		2	2	162
967.278	1065.44		2	2	163
829.998	761.437		2	2	164
839.118	328.317		2	2	165
777.518	211.517		2	2	166
641.198	284.317		2	2	167
505.038	498.557		2	2	168
734.638	589.277		2	2	169
528.238	885.277		2	2	170
565.518	1100.16		2	2	171
573.678	1311.84		2	2	172
642.958	1228.8		2	2	173
678.958	1007.84		2	2	174
655.918	695.357		2	2	175
703.918	626.077		2	2	176
670.318	276.957		2	2	177
641.358	174.237		2	2	178
623.918	141.597		2	2	179
622.478	139.517		2	2	180
713.358	141.437		2	2	181
783.278	127.037		2	2	182
843.598	136.957		2	2	183
927.598	140.637		2	2	184
948.718	153.117		2	2	185
935.118	231.997		2	2	186
949.198	562.557		2	2	187
855.598	537.277		2	2	188
819.118	803.037		2	2	189
765.998	1037.76		2	2	190
677.838	1075.36		2	2	191
669.198	870.877		2	2	192
655.278	649.757		2	2	193
629.518	457.437		2	2	194
710.638	348.477		2	2	195
696.398	175.197		2	2	196
797.198	204.477		2	2	197
802.158	131.037		2	2	198
840.238	130.077		2	2	199
848.078	104.637		2	2	200
975.598	111.037		2	2	201
902.958	99.8365		2	2	202
834.638	95.3565		2	2	203
575.598	65.2765		2	2	204
613.998	74.0765		2	2	205
281.518	79.6765		2	3	1
238.798	77.1165		2	3	2
206.958	130.237		2	3	3
193.518	258.237		2	3	4
223.278	472.477		2	3	5
337.998	687.037		2	3	6
488.558	800.637		2	3	7
667.278	750.557		2	3	8
773.678	521.917		2	3	9
783.438	297.277		2	3	10
844.398	255.837		2	3	11
742.478	122.237		2	3	12
674.478	98.5565		2	3	13
652.558	96.9565		2	3	14
710.958	96.6365		2	3	15
817.678	97.4365		2	3	16
934.158	101.917		2	3	17
1003.44	101.917		2	3	18
1009.52	107.677		2	3	19
981.998	101.597		2	3	20
992.078	98.7165		2	3	21
796.878	81.2765		2	3	22
818.318	89.4365		2	3	23
730.478	87.9965		2	3	24
806.318	109.437		2	3	25
929.838	114.717		2	3	26
980.558	138.877		2	3	27
939.118	150.877		2	3	28
1014.64	223.517		2	3	29
1041.52	342.717		2	3	30
1148.08	395.037		2	3	31
1096.56	466.717		2	3	32
1192.88	458.397		2	3	33
1206.64	433.277		2	3	34
1264.72	380.797		2	3	35
1347.12	360.317		2	3	36
1486.8	364.157		2	3	37
1722.32	347.357		2	3	38
1826.32	324.317		2	3	39
1930	275.677		2	3	40
1891.76	309.597		2	3	41
1885.68	229.277		2	3	42
1940.72	263.997		2	3	43
1874.64	413.917		2	3	44
1975.12	571.997		2	3	45
1896.88	695.037		2	3	46
1788.24	954.077		2	3	47
1696.72	1120.8		2	3	48
1649.84	1027.04		2	3	49
1776.4	776.957		2	3	50
1693.04	752.477		2	3	51
1591.44	600.317		2	3	52
1615.6	537.597		2	3	53
1298.32	587.677		2	3	54
1330	544.637		2	3	55
958.638	815.357		2	3	56
763.278	835.357		2	3	57
754.958	899.357		2	3	58
441.518	288.797		2	3	59
520.078	634.237		2	3	60
341.518	134.717		2	3	61
379.438	130.237		2	3	62
472.718	145.437		2	3	63
606.318	146.717		2	3	64
802.318	142.237		2	3	65
944.238	146.877		2	3	66
1019.28	152.957		2	3	67
1166	162.557		2	3	68
1285.68	181.117		2	3	69
1332.88	188.477		2	3	70
1358.48	198.237		2	3	71
1307.28	286.077		2	3	72
1168.24	401.597		2	3	73
1012.08	455.997		2	3	74
1265.68	481.597		2	3	75
997.198	570.717		2	3	76
906.958	493.117		2	3	77
850.958	412.157		2	3	78
914.318	444.797		2	3	79
786.158	314.557		2	3	80
925.358	423.037		2	3	81
720.238	303.677		2	3	82
784.718	318.717		2	3	83
714.158	306.557		2	3	84
724.238	291.677		2	3	85
749.038	278.717		2	3	86
743.278	232.317		2	3	87
704.238	184.797		2	3	88
579.758	128.157		2	3	89
406.638	87.8365		2	3	90
314.638	78.2365		2	3	91
247.278	68.9565		2	3	92
159.758	63.0365		2	3	93
142.958	69.1165		2	3	94
525.678	108.477		2	4	1
684.078	132.637		2	4	2
957.358	136.157		2	4	3
1031.44	140.317		2	4	4
1214.64	162.877		2	4	5
1321.84	211.837		2	4	6
1353.52	234.877		2	4	7
1394.96	246.077		2	4	8
1403.28	299.997		2	4	9
1418.8	476.317		2	4	10
1366.48	863.677		2	4	11
1446.48	1058.4		2	4	12
1217.52	1196.96		2	4	13
1246.96	1104.96		2	4	14
1186.64	1103.36		2	4	15
1138	829.917		2	4	16
1158.8	840.157		2	4	17
926.318	737.597		2	4	18
860.878	799.517		2	4	19
871.118	836.797		2	4	20
821.198	692.317		2	4	21
845.998	528.157		2	4	22
871.278	374.717		2	4	23
858.478	307.197		2	4	24
837.518	358.717		2	4	25
763.278	566.077		2	4	26
652.878	838.237		2	4	27
563.598	1042.4		2	4	28
518.318	1055.68		2	4	29
526.318	861.117		2	4	30
557.038	571.517		2	4	31
589.038	345.597		2	4	32
540.558	229.437		2	4	33
474.478	231.517		2	4	34
375.438	312.157		2	4	35
301.838	507.197		2	4	36
268.558	732.477		2	4	37
323.278	755.357		2	4	38
339.438	903.037		2	4	39
347.598	627.357		2	4	40
397.838	774.717		2	4	41
389.198	573.277		2	4	42
403.438	573.117		2	4	43
406.958	471.517		2	4	44
378.318	344.797		2	4	45
387.758	217.117		2	4	46
449.838	151.357		2	4	47
591.758	141.277		2	4	48
764.878	156.477		2	4	49
905.038	149.437		2	4	50
952.558	155.677		2	4	51
902.478	133.597		2	4	52
783.438	131.037		2	4	53
625.518	119.677		2	4	54
497.838	102.237		2	4	55
386.158	102.237		2	4	56
374.318	107.517		2	4	57
357.998	106.557		2	4	58
410.158	119.197		2	4	59
592.398	155.037		2	4	60
757.038	226.557		2	4	61
788.078	207.837		2	4	62
823.118	174.717		2	4	63
880.398	167.197		2	4	64
818.158	130.237		2	4	65
664.718	111.837		2	4	66
552.078	103.677		2	4	67
431.918	132.157		2	4	68
359.118	226.397		2	4	69
352.718	383.037		2	4	70
425.038	581.757		2	4	71
537.518	714.237		2	4	72
740.078	714.237		2	4	73
891.758	619.677		2	4	74
1011.28	415.677		2	4	75
1115.76	280.797		2	4	76
1110.8	205.437		2	4	77
1049.36	194.717		2	4	78
1007.6	185.757		2	4	79
959.438	200.797		2	4	80
908.558	220.317		2	4	81
873.038	315.517		2	4	82
749.038	315.837		2	4	83
626.158	513.117		2	4	84
473.198	599.517		2	4	85
424.078	399.197		2	4	86
487.758	595.837		2	4	87
414.958	325.437		2	4	88
545.998	627.677		2	4	89
537.198	751.997		2	4	90
472.558	814.557		2	4	91
424.078	746.717		2	4	92
493.678	681.117		2	4	93
669.198	752.957		2	4	94
684.558	606.397		2	4	95
878.478	523.357		2	4	96
963.918	491.677		2	4	97
914.158	544.957		2	4	98
698.158	626.877		2	4	99
741.198	464.797		2	4	100
691.598	337.437		2	4	101
542.478	219.837		2	4	102
583.278	166.717		2	4	103
421.358	128.477		2	4	104
505.998	154.237		2	4	105
426.158	131.997		2	4	106
494.318	133.117		2	4	107
374.958	103.517		2	4	108
476.238	115.197		2	4	109
381.518	97.4365		2	4	110
430.798	97.5965		2	4	111
333.038	112.637		2	4	112
292.878	101.277		2	4	113
266.478	146.877		2	4	114
225.678	139.037		2	4	115
224.398	129.757		2	4	116
264.718	138.237		2	4	117
325.838	172.957		2	4	118
340.398	158.557		2	4	119
345.998	172.477		2	4	120
318.798	195.997		2	4	121
295.598	209.117		2	4	122
232.398	169.277		2	4	123
201.998	144.477		2	4	124
169.838	90.0765		2	4	125
275.918	79.9965		2	4	126
366.318	72.6365		2	4	127
597.838	89.2765		2	4	128
704.558	92.7965		2	4	129
852.398	103.357		2	4	130
892.238	108.957		2	4	131
842.638	108.477		2	4	132
783.918	157.437		2	4	133
763.438	241.757		2	4	134
838.158	335.677		2	4	135
958.638	409.757		2	4	136
1090.48	408.957		2	4	137
1239.44	351.197		2	4	138
1303.6	316.157		2	4	139
1315.28	202.717		2	4	140
1273.36	147.517		2	4	141
1269.2	143.037		2	4	142
1238	137.757		2	4	143
1238.96	138.397		2	4	144
1245.52	138.237		2	4	145
1199.92	136.957		2	4	146
1135.6	146.397		2	4	147
1032.4	153.437		2	4	148
916.558	162.557		2	4	149
850.478	240.157		2	4	150
810.798	391.517		2	4	151
710.638	528.957		2	4	152
673.838	778.717		2	4	153
673.198	993.277		2	4	154
654.318	1104.96		2	4	155
714.318	1149.6		2	4	156
769.198	953.117		2	4	157
608.238	990.397		2	4	158
699.758	718.877		2	4	159
678.958	443.517		2	4	160
638.478	241.117		2	4	161
645.678	170.077		2	4	162
711.118	154.397		2	4	163
875.278	151.517		2	4	164
991.598	135.517		2	4	165
1057.36	122.397		2	4	166
1048.88	122.237		2	4	167
995.758	111.677		2	4	168
934.798	108.957		2	4	169
918.798	87.6765		2	4	170
881.678	85.1165		2	4	171
857.678	92.9565		2	4	172
778.318	85.1165		2	4	173
645.038	74.3965		2	4	174
485.838	55.8365		2	4	175
349.838	53.1165		2	4	176
263.758	45.1165		2	4	177
285.998	44.9565		2	4	178
395.918	55.6765		2	4	179
523.918	62.7165		2	4	180
560.558	61.7565		2	4	181
730.958	81.9165		2	4	182
830.158	89.2765		2	4	183
1578.32	151.197		2	5	1
1452.4	136.637		2	5	2
1562.8	157.437		2	5	3
1568.4	143.357		2	5	4
1405.68	127.357		2	5	5
1177.36	126.557		2	5	6
1095.12	146.717		2	5	7
1109.2	187.997		2	5	8
1140.24	263.677		2	5	9
1135.92	324.477		2	5	10
1102.64	361.757		2	5	11
984.878	371.197		2	5	12
935.918	327.357		2	5	13
904.238	335.997		2	5	14
808.078	331.037		2	5	15
811.118	364.957		2	5	16
896.078	436.957		2	5	17
1033.2	381.917		2	5	18
1092.4	410.397		2	5	19
1119.44	325.757		2	5	20
1060.4	380.157		2	5	21
977.358	445.597		2	5	22
897.678	635.517		2	5	23
907.918	595.997		2	5	24
1087.76	818.397		2	5	25
1428.88	841.277		2	5	26
1708.08	860.797		2	5	27
1796.72	384.157		2	5	28
2155.6	557.117		2	5	29
2202.16	462.717		2	5	30
1828.24	205.597		2	5	31
1668.72	191.357		2	5	32
1343.92	183.997		2	5	33
1125.04	156.957		2	5	34
956.078	119.357		2	5	35
787.118	97.2765		2	5	36
717.838	104.797		2	5	37
684.718	102.717		2	5	38
676.558	113.597		2	5	39
766.798	181.597		2	5	40
876.238	185.757		2	5	41
777.518	201.277		2	5	42
732.558	208.797		2	5	43
738.478	159.357		2	5	44
782.158	148.157		2	5	45
687.758	191.997		2	5	46
742.798	158.077		2	5	47
872.558	224.317		2	5	48
1018.16	386.237		2	5	49
1120.56	608.317		2	5	50
1282.16	777.437		2	5	51
1415.76	825.917		2	5	52
1457.52	820.797		2	5	53
1635.6	726.877		2	5	54
2051.6	737.757		2	5	55
1907.76	729.117		2	5	56
2066.96	670.717		2	5	57
2252.88	711.677		2	5	58
2141.36	615.197		2	5	59
2101.36	540.797		2	5	60
1766.32	353.757		2	5	61
1527.76	267.677		2	5	62
1199.76	160.637		2	5	63
991.918	134.237		2	5	64
928.398	129.757		2	5	65
1030.32	132.957		2	5	66
1118.96	144.317		2	5	67
1071.44	137.117		2	5	68
1110.48	132.317		2	5	69
992.398	114.557		2	5	70
777.038	116.957		2	5	71
649.518	118.077		2	5	72
639.278	148.477		2	5	73
665.678	170.557		2	5	74
642.478	204.637		2	5	75
694.318	240.317		2	5	76
573.198	599.517		2	5	77
627.278	454.877		2	5	78
663.278	715.037		2	5	79
701.198	975.357		2	5	80
757.838	966.237		2	5	81
773.838	936.317		2	5	82
756.238	661.917		2	5	83
734.478	415.837		2	5	84
733.678	244.797		2	5	85
737.998	207.837		2	5	86
801.038	228.157		2	5	87
736.718	207.837		2	5	88
698.958	150.077		2	5	89
643.438	96.9565		2	5	90
665.518	87.8365		2	5	91
880.558	110.557		2	5	92
790.158	91.9965		2	5	93
863.918	100.317		2	5	94
883.438	88.7965		2	5	95
815.758	76.3165		2	5	96
767.278	73.1165		2	5	97
650.478	60.7965		2	5	98
528.878	58.3965		2	5	99
481.998	53.9165		2	5	100
471.598	57.1165		2	5	101
453.358	47.9965		2	5	102
379.918	46.3965		2	5	103
302.318	36.6365		2	5	104
268.878	37.9165		2	5	105
306.318	35.6765		2	5	106
305.678	39.8365		2	5	107
450.638	51.0365		2	5	108
443.598	55.6765		2	5	109
666.318	70.5565		2	5	110
645.198	68.6365		2	5	111
839.278	94.3965		2	5	112
946.958	102.717		2	5	113
981.838	116.477		2	5	114
1020.24	114.237		2	5	115
822.958	113.757		2	5	116
707.278	110.397		2	5	117
530.638	112.477		2	5	118
520.558	140.157		2	5	119
685.838	162.237		2	5	120
1003.28	197.277		2	5	121
1253.84	177.117		2	5	122
1467.76	188.317		2	5	123
1714	203.837		2	5	124
1610	194.717		2	5	125
1856.88	222.877		2	5	126
1803.28	240.317		2	5	127
2065.36	281.597		2	5	128
1881.52	292.957		2	5	129
1896.56	426.717		2	5	130
1739.92	752.317		2	5	131
1574.48	1430.24		2	5	132
1299.28	1878.56		2	5	133
1092.24	2230.88		2	5	134
884.078	2204		2	5	135
720.878	1656.96		2	5	136
696.398	1077.12		2	5	137
772.078	651.677		2	5	138
894.478	500.317		2	5	139
1038.96	581.117		2	5	140
1168.08	696.957		2	5	141
1274.16	741.437		2	5	142
1260.08	732.317		2	5	143
1161.52	861.917		2	5	144
1022.16	947.037		2	5	145
846.798	1126.88		2	5	146
786.318	1183.2		2	5	147
759.758	925.277		2	5	148
809.838	746.237		2	5	149
986.158	683.677		2	5	150
1005.52	339.997		2	5	151
1051.12	254.557		2	5	152
1047.76	278.877		2	5	153
969.518	267.837		2	5	154
846.798	353.757		2	5	155
737.038	473.917		2	5	156
664.078	619.837		2	5	157
600.238	671.357		2	5	158
557.038	885.757		2	5	159
501.518	1094.08		2	5	160
466.318	1373.76		2	5	161
496.558	1386.08		2	5	162
551.598	1199.04		2	5	163
548.558	1186.88		2	5	164
554.638	640.957		2	5	165
639.118	423.197		2	5	166
542.158	229.437		2	5	167
602.158	146.557		2	5	168
566.638	117.437		2	5	169
420.558	110.077		2	5	170
275.118	81.2765		2	5	171
195.278	52.6365		2	5	172
144.398	44.7965		2	5	173
1126.16	98.5565		2	6	1
1076.08	92.6365		2	6	2
908.558	78.7165		2	6	3
841.198	79.3565		2	6	4
684.398	71.8365		2	6	5
681.518	69.4365		2	6	6
743.118	81.2765		2	6	7
904.558	96.7965		2	6	8
1157.2	113.917		2	6	9
1288.24	139.357		2	6	10
1275.76	129.437		2	6	11
1354.64	130.877		2	6	12
1422.96	149.117		2	6	13
1333.36	153.277		2	6	14
1230.64	172.317		2	6	15
1137.04	167.037		2	6	16
954.958	167.197		2	6	17
793.838	195.517		2	6	18
752.558	433.117		2	6	19
467.438	649.757		2	6	20
391.918	1058.4		2	6	21
332.078	1471.36		2	6	22
298.478	1516.96		2	6	23
324.078	1279.36		2	6	24
275.918	1628.16		2	6	25
337.678	1005.76		2	6	26
406.638	506.877		2	6	27
465.038	294.077		2	6	28
596.718	464.957		2	6	29
742.158	191.677		2	6	30
874.958	207.997		2	6	31
854.958	201.757		2	6	32
856.878	203.037		2	6	33
800.718	239.357		2	6	34
749.518	382.877		2	6	35
677.838	608.957		2	6	36
614.318	815.677		2	6	37
558.638	877.437		2	6	38
688.878	610.717		2	6	39
493.998	402.877		2	6	40
480.718	222.557		2	6	41
324.718	189.277		2	6	42
293.038	109.757		2	6	43
243.438	106.877		2	6	44
257.678	97.2765		2	6	45
423.598	103.677		2	6	46
548.398	89.1165		2	6	47
711.278	117.437		2	6	48
858.958	140.797		2	6	49
1003.76	169.437		2	6	50
1023.6	214.877		2	6	51
1111.6	220.477		2	6	52
965.038	246.237		2	6	53
961.518	250.877		2	6	54
870.638	254.237		2	6	55
801.678	218.397		2	6	56
697.838	259.517		2	6	57
756.718	343.997		2	6	58
731.278	658.557		2	6	59
705.518	681.437		2	6	60
784.718	1087.68		2	6	61
983.598	1292.32		2	6	62
967.758	1573.12		2	6	63
1076.88	1515.84		2	6	64
1020.88	1601.44		2	6	65
817.358	1528		2	6	66
659.278	1119.04		2	6	67
830.798	1315.68		2	6	68
591.438	559.837		2	6	69
711.918	377.437		2	6	70
819.438	295.037		2	6	71
811.118	320.317		2	6	72
959.598	571.997		2	6	73
997.518	716.477		2	6	74
888.718	863.517		2	6	75
848.878	902.397		2	6	76
796.398	660.637		2	6	77
709.838	832.637		2	6	78
653.518	410.557		2	6	79
838.638	311.037		2	6	80
1082.96	400.637		2	6	81
1323.12	571.197		2	6	82
1435.12	672.477		2	6	83
1407.92	642.237		2	6	84
1225.68	544.477		2	6	85
1009.36	467.997		2	6	86
795.598	496.157		2	6	87
615.278	623.037		2	6	88
477.518	777.597		2	6	89
353.358	814.397		2	6	90
247.118	735.517		2	6	91
199.918	566.717		2	6	92
189.998	392.477		2	6	93
205.358	267.357		2	6	94
228.398	299.357		2	6	95
200.558	335.997		2	6	96
228.078	395.517		2	6	97
235.918	382.557		2	6	98
270.478	458.237		2	6	99
301.838	436.797		2	6	100
297.358	380.157		2	6	101
306.158	174.237		2	6	102
252.878	202.877		2	6	103
296.398	67.5165		2	6	104
405.358	71.1965		2	6	105
376.398	105.117		2	6	106
543.918	97.2765		2	6	107
641.358	99.5165		2	6	108
761.038	99.1965		2	6	109
861.198	100.957		2	6	110
866.318	91.8365		2	6	111
894.798	135.037		2	6	112
893.518	222.877		2	6	113
908.078	196.957		2	6	114
896.718	419.837		2	6	115
847.598	446.877		2	6	116
833.358	466.397		2	6	117
864.558	510.717		2	6	118
963.758	566.557		2	6	119
1081.2	526.077		2	6	120
1144.24	593.757		2	6	121
1219.92	391.197		2	6	122
1216.4	269.437		2	6	123
1112.56	187.837		2	6	124
996.878	170.717		2	6	125
758.478	91.1965		2	6	126
653.998	71.9965		2	6	127
621.358	86.8765		2	6	128
603.758	108.637		2	6	129
607.758	149.437		2	6	130
[truncated: 48,616 more rows]

## Sheet: ATRKO
AtrKO, 4 biological repeats
Red (IHO1)	Green (RAD51)		cell	axis fragment	pixel position along axis fragment
241.501	478.334		1	1	1
225.031	683.68		1	1	2
216.98	761.806		1	1	3
232.251	699.3		1	1	4
274.303	596.085		1	1	5
270.85	353.125		1	1	6
326.63	271.981		1	1	7
386.546	160.76		1	1	8
402.559	89.7875		1	1	9
267.393	90.0915		1	1	10
316.331	72.7115		1	1	11
262.474	105.291		1	1	12
224.33	170.534		1	1	13
234.527	189.592		1	1	14
257.795	241.392		1	1	15
317.565	257.236		1	1	16
388.901	247.281		1	1	17
493.142	177.163		1	1	18
542.116	131.719		1	1	19
547.456	129.776		1	1	20
504.217	102.724		1	1	21
416.917	97.5825		1	1	22
322.911	92.8635		1	1	23
222.325	134.67		1	1	24
217.217	163.192		1	1	25
136.491	194.826		1	1	26
125.687	199.923		1	1	27
145.164	163.534		1	1	28
134.103	119.705		1	1	29
176.781	115.104		1	1	30
198.285	64.1035		1	1	31
261.062	46.2905		1	1	32
285.323	39.3495		1	1	33
308.16	36.0625		1	1	34
322.938	46.2075		1	1	35
340.641	38.1475		1	1	36
360.123	49.5555		1	1	37
394.189	58.0595		1	1	38
463.221	53.3725		1	1	39
512.287	64.8295		1	1	40
511.851	66.2355		1	1	41
509.324	88.1585		1	1	42
520.119	124.124		1	1	43
544.579	161.031		1	1	44
561.879	162.99		1	1	45
570.84	164.032		1	1	46
568.589	149.907		1	1	47
506.657	133.735		1	1	48
559.157	153.062		1	1	49
643.886	144.402		1	1	50
781.815	121.582		1	1	51
917.512	118.118		1	1	52
935.342	90.2395		1	1	53
889.61	70.1095		1	1	54
918.412	72.2355		1	1	55
867.259	71.7805		1	1	56
629.912	61.4575		1	1	57
608.958	65.8955		1	1	58
675.989	59.3775		1	1	59
718.16	62.8815		1	1	60
747.174	71.4075		1	1	61
194.166	226.141		1	2	1
175.363	209.205		1	2	2
151.748	171.712		1	2	3
143.151	114.532		1	2	4
160.823	116.136		1	2	5
167.222	98.8625		1	2	6
173.976	74.2315		1	2	7
164.627	61.7865		1	2	8
121.528	62.8465		1	2	9
142.698	75.7065		1	2	10
131.702	78.9235		1	2	11
139.001	78.0565		1	2	12
141.469	83.6275		1	2	13
138.628	80.8675		1	2	14
142.366	91.5045		1	2	15
130.098	100.8		1	2	16
115.652	123.808		1	2	17
103.45	148.297		1	2	18
124.91	205.924		1	2	19
126.354	222.508		1	2	20
99.5649	171.389		1	2	21
73.8429	124.181		1	2	22
67.9739	100.079		1	2	23
80.1799	85.1895		1	2	24
97.0689	84.5155		1	2	25
99.8389	78.0525		1	2	26
117.276	71.1425		1	2	27
119.207	55.6785		1	2	28
123.999	48.5415		1	2	29
131.467	37.2965		1	2	30
148.043	34.9325		1	2	31
172.99	34.1815		1	2	32
186.72	38.7955		1	2	33
188.45	47.2425		1	2	34
194.038	50.6045		1	2	35
222.668	53.0125		1	2	36
269.608	52.4255		1	2	37
329.694	42.0935		1	2	38
378.393	35.8635		1	2	39
384.626	47.6295		1	2	40
360.743	60.4475		1	2	41
304.916	65.6475		1	2	42
240.134	58.9945		1	2	43
225.28	78.8805		1	2	44
194.401	55.3655		1	2	45
210.789	50.1365		1	2	46
234.702	50.7375		1	2	47
260.332	51.8995		1	2	48
278.021	54.4455		1	2	49
280.4	39.8265		1	2	50
290.224	56.5255		1	2	51
301.81	54.2395		1	2	52
242.234	69.2295		1	2	53
192.143	62.5045		1	2	54
173.14	67.6605		1	2	55
178.907	77.2125		1	2	56
166.087	91.3745		1	2	57
208.217	108.628		1	2	58
236.014	111.919		1	2	59
220.809	127.261		1	2	60
200.675	148.245		1	2	61
222.52	140.984		1	2	62
204.6	142.722		1	2	63
212.09	122.459		1	2	64
182.184	118.37		1	2	65
167.447	116.603		1	2	66
149.467	134.862		1	2	67
136.02	137.213		1	2	68
142.092	166.063		1	2	69
145.707	148.783		1	2	70
173.807	165.402		1	2	71
236.052	156.034		1	2	72
277.573	171.514		1	2	73
361.179	137.205		1	2	74
399.655	182.401		1	2	75
394.844	231.117		1	2	76
368.842	293.168		1	2	77
317.182	339.997		1	2	78
316.545	373.266		1	2	79
304.307	320.252		1	2	80
353.003	272.851		1	2	81
394.099	213.356		1	2	82
469.216	172.458		1	2	83
545.788	129.524		1	2	84
747.337	137.984		1	2	85
768.215	131.12		1	2	86
925.133	158.574		1	2	87
983.393	183.246		1	2	88
920.336	195.263		1	2	89
997.724	249.438		1	2	90
785.75	308.37		1	2	91
593.013	459.235		1	2	92
494.108	845.338		1	2	93
426.891	1289.92		1	2	94
369.073	1403.74		1	2	95
296.4	1272.76		1	2	96
269.325	1121.4		1	2	97
268.069	790.41		1	2	98
267.973	468.944		1	2	99
264.288	294.827		1	2	100
270.802	193.977		1	2	101
273.728	156.185		1	2	102
262.403	127.151		1	2	103
253.433	97.7305		1	2	104
251.84	92.1625		1	2	105
243.643	83.8685		1	2	106
273.308	76.7395		1	2	107
284.559	76.8725		1	2	108
276.402	74.6865		1	2	109
207.589	63.6715		1	2	110
163.124	61.0095		1	2	111
129.102	55.6065		1	2	112
140.566	51.2895		1	2	113
179.385	45.6585		1	2	114
173.596	43.8625		1	3	1
230.708	55.4085		1	3	2
260.514	51.6185		1	3	3
287.092	51.3115		1	3	4
361.933	53.0355		1	3	5
386.225	46.3645		1	3	6
411.742	46.3425		1	3	7
411.792	55.4895		1	3	8
373.387	68.6685		1	3	9
412.29	80.9725		1	3	10
426.433	100.008		1	3	11
568.651	142.599		1	3	12
513.411	122.984		1	3	13
513.056	97.8135		1	3	14
481.278	70.3935		1	3	15
400.427	56.3165		1	3	16
335.616	57.7395		1	3	17
272.333	60.4495		1	3	18
350.422	91.3015		1	3	19
344.509	55.2835		1	3	20
350.43	49.5015		1	3	21
479.072	58.4625		1	3	22
389.287	53.2135		1	3	23
300.551	48.6895		1	3	24
196.915	58.2535		1	3	25
140.093	59.2105		1	3	26
140.216	75.5675		1	3	27
226.225	119.529		1	3	28
238.53	119.107		1	3	29
289.105	146.74		1	3	30
277.679	220.083		1	3	31
224.717	340.881		1	3	32
164.297	462.468		1	3	33
123.878	471.394		1	3	34
118.942	378.141		1	3	35
149.03	289.26		1	3	36
153.92	173.753		1	3	37
153.196	126.256		1	3	38
136.06	107.864		1	3	39
115.205	119.667		1	3	40
95.0119	122.622		1	3	41
83.6589	143.545		1	3	42
84.8489	153.73		1	3	43
111.037	126.722		1	3	44
137.347	130.961		1	3	45
155.334	116.824		1	3	46
158.291	103.538		1	3	47
151.41	102.855		1	3	48
160.016	105.548		1	3	49
182.947	95.4295		1	3	50
212.466	103.717		1	3	51
231.969	110.26		1	3	52
300.534	107.957		1	3	53
314.781	109.494		1	3	54
332.754	112.479		1	3	55
403.582	121.934		1	3	56
449.379	137.439		1	3	57
487.849	165.682		1	3	58
520.801	178.099		1	3	59
530.062	152.838		1	3	60
531.597	229.018		1	3	61
562.721	367.87		1	3	62
621.003	535.439		1	3	63
663.909	624.004		1	3	64
668.761	585.831		1	3	65
599.885	418.836		1	3	66
539.494	325.639		1	3	67
486.292	343.724		1	3	68
470.806	404.792		1	3	69
475.383	441.932		1	3	70
436.387	402.309		1	3	71
362.166	359.709		1	3	72
289.567	366.136		1	3	73
244.066	452.569		1	3	74
230.731	533.205		1	3	75
238.618	530.388		1	3	76
260.195	447.385		1	3	77
272.071	332.551		1	3	78
345.165	427.155		1	3	79
410.776	258.801		1	3	80
572.052	345.22		1	3	81
635.073	232.366		1	3	82
688.083	187.965		1	3	83
693.694	191.477		1	3	84
663.718	183.41		1	3	85
633.518	190.154		1	3	86
636.563	192.784		1	3	87
651.278	200.998		1	3	88
680.014	229.948		1	3	89
708.637	268.202		1	3	90
680.112	363.172		1	3	91
604.181	485.491		1	3	92
474.954	582.828		1	3	93
404.899	574.329		1	3	94
323.743	523.736		1	3	95
298.877	403.576		1	3	96
296.306	296.246		1	3	97
307.956	272.237		1	3	98
294.417	241.827		1	3	99
270.072	267.167		1	3	100
242.011	252.157		1	3	101
253.093	220.554		1	3	102
272.9	176.693		1	3	103
369.508	149.489		1	3	104
490.341	117.169		1	3	105
575.791	110.974		1	3	106
591.926	113.463		1	3	107
558.424	128.005		1	3	108
527.921	126.257		1	3	109
546.666	135.454		1	3	110
625.054	140.181		1	3	111
671.292	159.484		1	3	112
701.225	141.721		1	3	113
805.865	152.517		1	3	114
806.921	200.278		1	3	115
716.279	438.13		1	3	116
672.085	411.996		1	3	117
498.328	583.082		1	3	118
323.189	692.134		1	3	119
234.878	653.117		1	3	120
194.569	31.4455		1	4	1
210.403	16.8615		1	4	2
231.661	27.2155		1	4	3
251.228	42.4415		1	4	4
285.078	67.7505		1	4	5
345.33	69.3735		1	4	6
393.386	90.7875		1	4	7
385.747	83.8095		1	4	8
307.844	42.8315		1	4	9
253.056	22.3425		1	4	10
246.274	23.2215		1	4	11
271.879	33.8655		1	4	12
302.848	35.7645		1	4	13
349.148	32.6145		1	4	14
346.805	41.5435		1	4	15
315.012	30.5655		1	4	16
281.135	52.6855		1	4	17
223.52	80.2225		1	4	18
197.558	141.202		1	4	19
194.302	278.645		1	4	20
157.562	336.589		1	4	21
134.833	340.638		1	4	22
113.355	254.166		1	4	23
110.643	242.618		1	4	24
120.201	134.612		1	4	25
158.584	94.0365		1	4	26
248.721	107.159		1	4	27
309.042	113.368		1	4	28
362.84	155.067		1	4	29
364.429	221.741		1	4	30
331.216	263.584		1	4	31
264.218	267.705		1	4	32
251.795	303.289		1	4	33
227.395	290.155		1	4	34
182.496	230.266		1	4	35
186.09	160.071		1	4	36
160.658	82.3285		1	4	37
147.357	64.2095		1	4	38
123.099	56.2015		1	4	39
98.2549	46.5055		1	4	40
94.6209	74.6495		1	4	41
99.6819	78.7695		1	4	42
120.702	54.7345		1	4	43
149.228	56.7085		1	4	44
149.715	71.9745		1	4	45
172.734	47.0915		1	4	46
153.603	51.4315		1	4	47
152.063	56.7085		1	4	48
169.418	58.7285		1	4	49
192.924	68.1605		1	4	50
258.776	85.5265		1	4	51
344.651	123.248		1	4	52
353.467	245.239		1	4	53
410.734	429.948		1	4	54
389.573	560.947		1	4	55
404.786	527.49		1	4	56
616.57	660.155		1	4	57
535.335	708.227		1	4	58
521.054	531.242		1	4	59
705.05	360.323		1	4	60
505.82	372.654		1	4	61
552.983	291.848		1	4	62
612.827	315.68		1	4	63
313.135	425.48		1	4	64
328.502	638.351		1	4	65
369.679	827.464		1	4	66
389.409	930.871		1	4	67
373.862	771.06		1	4	68
337.832	605.843		1	4	69
314.357	526.524		1	4	70
268.586	331.407		1	4	71
270.165	256.49		1	4	72
292.045	212.906		1	4	73
313.345	163.807		1	4	74
353.822	161.32		1	4	75
339.151	133.405		1	4	76
326.489	150.842		1	4	77
295.653	199.312		1	4	78
285.557	277.054		1	4	79
299.996	239.208		1	4	80
325.792	257.501		1	4	81
358.291	316.767		1	4	82
360.751	369.962		1	4	83
364.486	407.704		1	4	84
325.645	425.185		1	4	85
318.41	312.244		1	4	86
313.995	183.811		1	4	87
300.689	106.468		1	4	88
379.985	125.955		1	4	89
361.347	68.1325		1	4	90
371.236	74.1465		1	4	91
361.83	68.6755		1	4	92
373.696	188.407		1	5	1
366.418	201.835		1	5	2
202.152	235.96		1	5	3
157.402	237.101		1	5	4
128.431	225.778		1	5	5
166.187	197.608		1	5	6
263.83	173.691		1	5	7
401.558	129.249		1	5	8
458.221	110.584		1	5	9
381.789	110.677		1	5	10
363.416	102.346		1	5	11
297.435	114.251		1	5	12
210.306	121.618		1	5	13
149.016	123.728		1	5	14
128.63	118.515		1	5	15
152.001	117.385		1	5	16
193.91	127.371		1	5	17
242.561	135.198		1	5	18
278.197	149.15		1	5	19
381.324	214.154		1	5	20
334.394	327.302		1	5	21
431.04	695.824		1	5	22
323.941	716.205		1	5	23
248.591	898.929		1	5	24
204.33	850.389		1	5	25
184.89	604.475		1	5	26
225.075	626.171		1	5	27
201.666	324.154		1	5	28
205.423	228.927		1	5	29
223.873	316.619		1	5	30
177.401	509.805		1	5	31
164.56	600.021		1	5	32
129.061	621.218		1	5	33
117.684	535.495		1	5	34
128.66	407.838		1	5	35
168.72	274.338		1	5	36
209.272	172.066		1	5	37
258.841	167.748		1	5	38
259.13	153.459		1	5	39
225.761	157.388		1	5	40
157.839	162.301		1	5	41
105.372	155.646		1	5	42
97.2419	167.445		1	5	43
49.2359	144.094		1	5	44
65.5559	144.328		1	5	45
68.2349	150.849		1	5	46
76.1319	121.249		1	5	47
96.9729	99.2835		1	5	48
136.793	97.1415		1	5	49
187.261	89.2745		1	5	50
257.685	93.4755		1	5	51
289.522	98.9945		1	5	52
281.116	89.1465		1	5	53
283.411	91.9715		1	5	54
233.42	88.9865		1	5	55
252.961	115.173		1	5	56
237.324	141.307		1	5	57
231.442	175.631		1	5	58
251.821	136.292		1	5	59
251.564	113.74		1	5	60
310.598	111.264		1	5	61
432.189	120.197		1	5	62
457.155	109.546		1	5	63
572.795	124.68		1	5	64
628.12	134.721		1	5	65
560.151	141.756		1	5	66
425.853	130.417		1	5	67
432.759	168.571		1	5	68
530.85	271.067		1	5	69
474.033	341.81		1	5	70
488.037	532.022		1	5	71
551.079	468.558		1	5	72
487.451	566.954		1	5	73
533.441	402.401		1	5	74
487.906	443.88		1	5	75
519.138	355.153		1	5	76
527.864	197.801		1	5	77
523.799	158.692		1	5	78
491.7	153.821		1	5	79
488.137	150.816		1	5	80
401.224	169.705		1	5	81
372.702	198.174		1	5	82
354.773	258.499		1	5	83
335.638	342.898		1	5	84
307.711	436.932		1	5	85
297.057	406.483		1	5	86
253.87	403.767		1	5	87
272.149	361.854		1	5	88
261.337	262.246		1	5	89
271.315	190.566		1	5	90
289.781	149.575		1	5	91
244.924	148.929		1	5	92
221.86	153.444		1	5	93
230.057	137.034		1	5	94
105.098	134.764		1	5	95
174.357	287.967		1	6	1
259.945	475.636		1	6	2
299.915	579.775		1	6	3
315.961	501.044		1	6	4
400.742	512.555		1	6	5
456.709	391.627		1	6	6
426.84	258.24		1	6	7
419.12	185.69		1	6	8
372.454	170.56		1	6	9
354.434	167.327		1	6	10
314.668	190.567		1	6	11
346.059	221.521		1	6	12
413.88	228.171		1	6	13
498.421	230.194		1	6	14
582.846	204.154		1	6	15
645.83	182.075		1	6	16
648.408	229.065		1	6	17
652.319	486.847		1	6	18
634.985	547.224		1	6	19
606.528	556.322		1	6	20
670.493	408.688		1	6	21
681.143	356.512		1	6	22
670.145	351.805		1	6	23
667.412	205.957		1	6	24
601.871	164.058		1	6	25
522.503	154.004		1	6	26
437.488	118.935		1	6	27
375.383	125.234		1	6	28
312.262	120.466		1	6	29
285.765	102.654		1	6	30
348.28	98.5195		1	6	31
488.408	98.5315		1	6	32
590.48	106.337		1	6	33
622.673	102.012		1	6	34
653.484	87.7905		1	6	35
727.885	85.2675		1	6	36
727.397	87.6835		1	6	37
689.224	89.4965		1	6	38
626.288	87.2025		1	6	39
549.978	81.9835		1	6	40
461.624	92.7665		1	6	41
395.396	107.253		1	6	42
374.578	123.95		1	6	43
378.803	152.192		1	6	44
533.322	212.962		1	6	45
619.657	226.214		1	6	46
629.69	251.506		1	6	47
605.65	352.094		1	6	48
502.041	453.564		1	6	49
377.796	499.111		1	6	50
265.173	465.727		1	6	51
199.55	378.677		1	6	52
185.96	258.241		1	6	53
203.293	162.437		1	6	54
252.933	136.149		1	6	55
265.145	122.447		1	6	56
296.245	139.476		1	6	57
321.594	177.413		1	6	58
299.599	211.847		1	6	59
292.747	250.956		1	6	60
268.189	252.462		1	6	61
196.351	244.681		1	6	62
232.895	406.448		1	6	63
260.211	549.18		1	6	64
216.32	706.557		1	6	65
232.073	955.072		1	6	66
235.545	1237.72		1	6	67
205.277	247.19		1	7	1
180.78	250.219		1	7	2
145.073	191.694		1	7	3
125.415	126.318		1	7	4
107.569	77.8665		1	7	5
133.529	108.097		1	7	6
146.128	83.6655		1	7	7
147.968	84.4265		1	7	8
204.858	88.0835		1	7	9
267.011	81.4815		1	7	10
230.043	84.6275		1	7	11
156.857	84.3845		1	7	12
218.569	97.5155		1	7	13
137.036	85.8615		1	7	14
219.051	89.9475		1	7	15
142.333	89.5725		1	7	16
170.8	103.706		1	7	17
213.915	83.0365		1	7	18
251.023	112.942		1	7	19
268.729	156.837		1	7	20
279.541	220.966		1	7	21
268.615	294.266		1	7	22
253.156	318.774		1	7	23
227.478	315.505		1	7	24
212.718	256.752		1	7	25
308.099	187.359		1	7	26
240.772	179.293		1	7	27
271.523	140.501		1	7	28
369.135	103.649		1	7	29
353.625	114.129		1	7	30
384.247	87.7905		1	7	31
386.285	99.6395		1	7	32
377.376	130.231		1	7	33
364.505	189.501		1	7	34
346.869	267.972		1	7	35
322.611	322.976		1	7	36
302.313	322.39		1	7	37
291.072	247.684		1	7	38
265.346	206.464		1	7	39
256.419	189.384		1	7	40
262.701	94.0895		1	7	41
247.355	135.839		1	7	42
287.07	84.8815		1	7	43
338.779	102.542		1	8	1
310.418	140.408		1	8	2
293.668	203.532		1	8	3
254.263	308.089		1	8	4
182.7	366.378		1	8	5
141.609	470.171		1	8	6
105.333	476.955		1	8	7
82.2189	371.062		1	8	8
87.8729	323.568		1	8	9
112.929	250.234		1	8	10
144.464	185.784		1	8	11
133.855	120.762		1	8	12
128.268	100.022		1	8	13
165.712	81.9775		1	8	14
217.011	87.6935		1	8	15
242.203	86.9625		1	8	16
254.657	78.1355		1	8	17
251.246	84.7685		1	8	18
225.285	65.2515		1	8	19
244.547	70.0905		1	8	20
267.001	72.7465		1	8	21
242.107	70.6095		1	8	22
254.729	86.3525		1	8	23
204.697	77.7295		1	8	24
194.217	72.6085		1	8	25
209.63	77.7775		1	8	26
179.418	66.8445		1	8	27
161.66	52.8285		1	8	28
167.183	58.9525		1	8	29
214.045	68.0835		1	8	30
321.432	78.8925		1	8	31
324.001	75.5025		1	8	32
375.452	80.8255		1	8	33
427.644	73.8065		1	8	34
452.276	51.6965		1	8	35
403.952	54.1415		1	8	36
320.361	48.4205		1	8	37
267.285	48.7585		1	8	38
239.586	43.8285		1	8	39
273.304	42.6865		1	8	40
283.187	53.2355		1	8	41
285.735	55.6985		1	8	42
315.047	51.7105		1	8	43
344.073	49.4355		1	8	44
338.412	44.4065		1	8	45
335.816	56.9315		1	8	46
367.822	68.6825		1	8	47
425.779	87.3095		1	8	48
477.056	111.899		1	8	49
502.591	121.259		1	8	50
522.855	112.229		1	8	51
527.915	99.2615		1	8	52
540.305	66.7875		1	8	53
148.051	320.879		1	9	1
206.911	380.932		1	9	2
266.066	458.538		1	9	3
300.121	488.159		1	9	4
305.54	479.125		1	9	5
263.442	361.268		1	9	6
265.963	313.974		1	9	7
270.865	255.85		1	9	8
247.87	157.819		1	9	9
259.125	146.026		1	9	10
277.689	141.813		1	9	11
388.924	115.676		1	9	12
428.24	118.565		1	9	13
470.211	115.804		1	9	14
499.274	120.379		1	9	15
370.898	105.133		1	9	16
421.831	108.119		1	9	17
350.319	110.566		1	9	18
351.057	179.508		1	9	19
377	184.478		1	9	20
423.017	274.121		1	9	21
466.245	339.134		1	9	22
545.947	295.376		1	9	23
553.997	283.68		1	9	24
570.797	238.461		1	9	25
674.859	161.342		1	9	26
698.955	179.797		1	9	27
691.645	175.056		1	9	28
706.912	150.468		1	9	29
641.612	170.305		1	9	30
674.827	70.1792		2	1	1
610.126	78.8512		2	1	2
701.539	124.47		2	1	3
804.387	156.046		2	1	4
794.056	123.713		2	1	5
692.836	90.0202		2	1	6
572.744	81.8392		2	1	7
457.739	85.1052		2	1	8
405.231	57.4682		2	1	9
402.042	74.6632		2	1	10
427.062	73.9162		2	1	11
495.186	91.3852		2	1	12
587.474	73.9722		2	1	13
675.748	78.8202		2	1	14
746.917	94.9782		2	1	15
800.464	137.054		2	1	16
807.321	241.706		2	1	17
761.086	335.131		2	1	18
681.998	352.477		2	1	19
611.244	293.105		2	1	20
496.751	193.538		2	1	21
399.718	88.8092		2	1	22
335.783	60.1792		2	1	23
340.075	48.8502		2	1	24
425.79	52.2532		2	1	25
512.212	62.4652		2	1	26
650.744	49.8332		2	1	27
716.346	49.3522		2	1	28
688.995	56.4262		2	1	29
679.947	50.1322		2	1	30
700.306	51.2412		2	1	31
782.184	55.9392		2	1	32
783.411	56.4092		2	1	33
791.44	49.2292		2	1	34
761.034	52.7402		2	1	35
677.434	57.0962		2	1	36
551.548	51.9302		2	1	37
453.335	52.5802		2	1	38
387.502	39.6672		2	1	39
359.43	44.7272		2	1	40
345.004	47.6732		2	1	41
336.3	45.9032		2	1	42
325.406	45.0862		2	1	43
358.198	38.1292		2	1	44
415.151	44.6522		2	1	45
482.808	30.4912		2	1	46
526.303	37.4872		2	1	47
538.386	48.9642		2	1	48
501.223	40.3042		2	1	49
430.25	42.4022		2	1	50
362.55	54.6482		2	1	51
329.95	112.136		2	1	52
331.514	168.083		2	1	53
368.908	217.043		2	1	54
434.128	232.425		2	1	55
518.685	232.553		2	1	56
611.498	226.205		2	1	57
700.767	212.229		2	1	58
750.977	182.059		2	1	59
747.172	169.224		2	1	60
684.158	167.275		2	1	61
595.474	166.614		2	1	62
492.623	203.234		2	1	63
391.949	232.994		2	1	64
318.219	234.839		2	1	65
288.162	203.104		2	1	66
288.642	142.329		2	1	67
308.673	102.367		2	1	68
337.296	73.4512		2	1	69
347.552	69.9772		2	1	70
353.735	67.3172		2	1	71
376.458	65.6722		2	1	72
417.536	74.0252		2	1	73
481.209	86.1792		2	1	74
565.568	86.2162		2	1	75
646.004	97.1672		2	1	76
713.123	90.4902		2	1	77
758.413	73.3642		2	1	78
1003.78	68.9332		2	1	79
1051.98	43.8432		2	1	80
1135.44	28.7082		2	1	81
1224.09	46.6322		2	1	82
1268.24	37.0362		2	1	83
1206.58	41.7712		2	1	84
1091.35	63.0922		2	1	85
961.235	85.6942		2	1	86
852.843	143.341		2	1	87
816.727	187.188		2	1	88
820.859	163.697		2	1	89
860.202	142.206		2	1	90
996.444	142.08		2	1	91
907.816	84.2252		2	1	92
878.175	51.5492		2	1	93
828.508	23.8322		2	1	94
740.245	35.6212		2	1	95
707.861	41.4102		2	1	96
701.112	38.8002		2	1	97
742.276	35.3292		2	1	98
874.579	25.6392		2	1	99
864.116	40.7652		2	1	100
972.608	29.1392		2	1	101
998.647	27.4712		2	1	102
1039.24	23.6832		2	1	103
1042.87	29.2222		2	1	104
1054.6	27.9542		2	1	105
1061.21	23.1702		2	1	106
958.875	20.8062		2	1	107
858.776	23.4092		2	1	108
646.157	31.6832		2	1	109
654.239	35.1722		2	1	110
371.736	17.2342		2	1	111
242.751	15.8002		2	1	112
227.398	26.5062		2	1	113
144.749	28.1942		2	1	114
155.779	18.4422		2	1	115
160.408	19.0002		2	1	116
249.97	36.7782		2	2	1
339.763	25.5022		2	2	2
464.397	32.9742		2	2	3
569.021	25.1122		2	2	4
696.149	31.1292		2	2	5
773.468	36.1202		2	2	6
810.898	45.4332		2	2	7
796.061	62.9622		2	2	8
737.219	49.3032		2	2	9
639.222	55.3512		2	2	10
541.746	55.4752		2	2	11
485.041	48.1102		2	2	12
447.938	57.0082		2	2	13
429.934	61.0772		2	2	14
453.447	50.0102		2	2	15
512.025	45.6532		2	2	16
524.923	42.9732		2	2	17
543.299	49.9902		2	2	18
580.235	91.6922		2	2	19
607.368	80.8242		2	2	20
615.585	176.643		2	2	21
641.932	205.329		2	2	22
571.62	288.305		2	2	23
568.707	385.453		2	2	24
528.122	394.761		2	2	25
507.223	358.693		2	2	26
446.785	272.597		2	2	27
471.407	203.904		2	2	28
402.505	140.2		2	2	29
447.389	101.18		2	2	30
405.391	51.4432		2	2	31
435.517	48.6272		2	2	32
399.976	47.2702		2	2	33
421.283	50.4822		2	2	34
382.897	46.3712		2	2	35
372.247	41.7782		2	2	36
425.294	41.9752		2	2	37
432.723	45.3912		2	2	38
414.503	51.2002		2	2	39
496.782	54.5592		2	2	40
639.577	43.9322		2	2	41
735.246	37.7572		2	2	42
846.336	38.2952		2	2	43
898.434	30.4622		2	2	44
890.283	29.6632		2	2	45
835.255	37.6262		2	2	46
746.589	40.4832		2	2	47
642.19	42.3442		2	2	48
541.019	40.0762		2	2	49
493.693	33.1542		2	2	50
467.599	25.2262		2	2	51
479.488	20.6132		2	2	52
467.489	35.8442		2	2	53
475.388	24.6192		2	2	54
464.675	29.3522		2	2	55
423.588	34.5442		2	2	56
422.591	40.6982		2	2	57
359.429	34.7302		2	2	58
343.816	38.5632		2	2	59
403.163	42.2942		2	2	60
519.071	32.5372		2	2	61
621.088	37.9562		2	2	62
660.637	34.4402		2	2	63
724.968	33.2342		2	2	64
742.351	34.9662		2	2	65
589.67	170.378		2	3	1
736.836	177.866		2	3	2
836.321	176.782		2	3	3
888.109	145.908		2	3	4
898.249	104.48		2	3	5
787.035	70.6202		2	3	6
676.412	54.7782		2	3	7
632.131	43.5072		2	3	8
624.41	48.7302		2	3	9
597.201	46.1242		2	3	10
586.83	51.3952		2	3	11
606.329	41.7132		2	3	12
623.299	38.3372		2	3	13
622.148	44.6162		2	3	14
604.576	46.5742		2	3	15
558.173	46.7642		2	3	16
491.852	41.7012		2	3	17
545.927	47.4302		2	3	18
501.934	37.3792		2	3	19
449.106	55.0012		2	3	20
420.364	45.0742		2	3	21
393.945	55.4102		2	3	22
417.877	57.7682		2	3	23
376.971	67.8112		2	3	24
380.096	69.4082		2	3	25
398.229	94.7302		2	3	26
379.841	124.895		2	3	27
394.769	136.065		2	3	28
439.169	157.146		2	3	29
497.351	160.96		2	3	30
570.314	166.461		2	3	31
654.291	160.642		2	3	32
769.929	162.645		2	3	33
817.398	143.359		2	3	34
887.792	142.206		2	3	35
935.268	149.012		2	3	36
955.869	142.332		2	3	37
955.523	116.609		2	3	38
942.783	99.5182		2	3	39
924.402	78.3022		2	3	40
910.828	65.9722		2	3	41
875.163	58.6922		2	3	42
838.043	62.0842		2	3	43
814.287	50.4122		2	3	44
773.158	32.6602		2	3	45
712.738	42.0732		2	3	46
651.21	28.9252		2	3	47
664.469	29.8602		2	3	48
616.69	40.2282		2	3	49
568.916	36.0272		2	3	50
576.336	36.2942		2	3	51
602.583	22.3942		2	3	52
656.861	23.8402		2	3	53
725.357	28.5862		2	3	54
778.698	40.7582		2	3	55
792.32	40.6292		2	3	56
771.572	46.8662		2	3	57
725.152	32.8332		2	3	58
684.394	25.5022		2	3	59
564.647	18.1082		2	3	60
549.797	28.1782		2	3	61
544.225	30.3542		2	3	62
401.365	25.6452		2	3	63
335.426	29.9342		2	3	64
294.096	29.8942		2	3	65
278.424	29.7772		2	3	66
281.411	42.8352		2	3	67
305.832	36.9292		2	3	68
346.1	29.4342		2	3	69
491.967	32.4482		2	3	70
569.306	35.7022		2	3	71
587.622	36.8302		2	3	72
695.232	36.5642		2	3	73
686.581	35.8072		2	3	74
628.254	37.8942		2	3	75
596.546	42.8862		2	3	76
465.736	33.5622		2	3	77
400.264	43.9142		2	3	78
401.41	38.7452		2	3	79
343.554	42.5262		2	3	80
330.011	40.8872		2	3	81
351.193	41.8312		2	3	82
404.108	59.5272		2	3	83
458.809	92.8372		2	3	84
522.019	150.383		2	3	85
571.818	211.622		2	3	86
592.139	234.71		2	3	87
578.472	210.316		2	3	88
533.565	273.963		2	3	89
500.113	222.321		2	3	90
441.619	161.571		2	3	91
401.797	103.752		2	3	92
407.487	79.6412		2	3	93
441	68.8512		2	3	94
514.205	72.8132		2	3	95
613.206	56.1352		2	3	96
717.084	60.3102		2	3	97
840.591	70.7652		2	3	98
937.083	50.7772		2	3	99
994.102	50.7552		2	3	100
1011.52	61.0372		2	3	101
970.235	38.4892		2	3	102
936.862	55.0522		2	3	103
893.036	38.0132		2	3	104
913.025	42.6412		2	3	105
995.347	42.6682		2	3	106
1079.27	45.4912		2	3	107
1138.25	40.5352		2	3	108
1160.21	33.7822		2	3	109
1186.66	34.8592		2	3	110
1185.8	43.7772		2	3	111
1158.58	47.0382		2	3	112
1197.67	41.9852		2	3	113
1244.22	53.5172		2	3	114
1281.09	47.2612		2	3	115
1294.8	56.3452		2	3	116
1295.67	82.8772		2	3	117
1290.17	93.5312		2	3	118
1223.62	96.6242		2	3	119
1247.36	114.682		2	3	120
1392.65	85.0622		2	3	121
1193.01	80.3762		2	3	122
1107.63	72.3192		2	3	123
1104.22	59.0482		2	3	124
1069.59	65.0892		2	3	125
1022.38	77.4222		2	3	126
1034.88	94.3992		2	3	127
984.054	105.935		2	3	128
907.898	107.284		2	3	129
805.665	77.6522		2	3	130
682.668	59.3972		2	3	131
566.63	56.6062		2	3	132
470.496	52.4062		2	3	133
402.566	50.6782		2	3	134
362.034	33.4732		2	3	135
346.438	43.6102		2	3	136
355.762	38.7362		2	3	137
376.613	34.7272		2	3	138
401.612	32.3062		2	3	139
418.744	33.7142		2	3	140
461.758	38.7602		2	3	141
564.143	44.9702		2	3	142
673.903	55.0532		2	3	143
797.541	43.7842		2	3	144
989.189	32.4042		2	3	145
1090.91	47.4952		2	3	146
1085.97	56.9612		2	3	147
1003.27	53.8032		2	3	148
827.854	66.6612		2	3	149
670.211	63.7602		2	3	150
566.199	58.3702		2	3	151
387.112	67.2062		2	4	1
422.764	93.0622		2	4	2
331.626	66.2362		2	4	3
320.173	95.4182		2	4	4
328.91	129.501		2	4	5
354.695	125.765		2	4	6
402.496	258.634		2	4	7
446.015	389.175		2	4	8
485.354	382.219		2	4	9
497.203	308.909		2	4	10
480.115	189.477		2	4	11
514.368	280.377		2	4	12
503.392	172.242		2	4	13
541.219	284.089		2	4	14
567.18	302.972		2	4	15
609.526	181.242		2	4	16
678.803	248.179		2	4	17
753.129	198.203		2	4	18
770.576	152.598		2	4	19
756.354	132.329		2	4	20
717.442	166.671		2	4	21
603.66	169.935		2	4	22
482.712	197.994		2	4	23
389.751	240.855		2	4	24
317.517	261.464		2	4	25
302.446	254.36		2	4	26
317.821	239.462		2	4	27
372.376	234.338		2	4	28
489.299	262.362		2	4	29
498.1	246.24		2	4	30
588.38	167.585		2	4	31
659.803	140.386		2	4	32
535.079	152.045		2	4	33
531.577	79.5122		2	4	34
531.536	62.6142		2	4	35
485.198	64.1512		2	4	36
435.34	58.2712		2	4	37
389.74	62.1512		2	4	38
349.788	58.8322		2	4	39
416.197	64.0742		2	4	40
381.89	59.7192		2	4	41
422.748	68.3382		2	4	42
479.703	72.7122		2	4	43
595.574	86.3722		2	4	44
666.599	67.1952		2	4	45
790.981	77.9532		2	4	46
883.679	77.3292		2	4	47
970.419	78.0912		2	4	48
1006.42	70.9372		2	4	49
965.726	79.5952		2	4	50
902.121	69.2412		2	4	51
792.642	69.0592		2	4	52
714.128	49.7682		2	4	53
694.582	41.9002		2	4	54
661.854	46.0792		2	4	55
652.221	51.7582		2	4	56
619.355	37.9762		2	4	57
597.775	25.1802		2	4	58
553.506	44.5612		2	4	59
509.633	29.6002		2	4	60
453.272	48.4442		2	4	61
392.917	36.7072		2	4	62
334.253	33.1892		2	4	63
313.248	33.0782		2	4	64
312.374	28.1002		2	4	65
345.8	26.0882		2	4	66
382.262	12.0582		2	4	67
403.542	29.3722		2	4	68
395.624	11.9962		2	4	69
358.545	21.7052		2	4	70
320.575	14.0412		2	4	71
282.501	34.2012		2	4	72
258.79	32.2982		2	4	73
143.99	29.0392		2	5	1
177.415	8.66323		2	5	2
194.242	12.5612		2	5	3
264.896	19.3902		2	5	4
331.803	22.0902		2	5	5
388.193	42.0412		2	5	6
432.218	57.8582		2	5	7
503.283	81.0392		2	5	8
495.767	73.7132		2	5	9
468.083	93.7832		2	5	10
389.241	80.1662		2	5	11
389.206	59.1292		2	5	12
365.982	26.2292		2	5	13
316.704	24.6872		2	5	14
292.999	20.5872		2	5	15
293.17	17.1862		2	5	16
320.789	7.68723		2	5	17
364.472	0.153227		2	5	18
374.267	0		2	5	19
342.428	9.22223		2	5	20
299.142	0		2	5	21
333.591	1.02523		2	5	22
350.018	12.0482		2	5	23
290.425	6.65123		2	5	24
309.893	3.12623		2	5	25
432.24	0		2	5	26
612.279	10.7172		2	5	27
664.546	13.6472		2	5	28
732.835	6.92123		2	5	29
871.064	15.2812		2	5	30
964.962	14.9752		2	5	31
984.597	19.6052		2	5	32
944.233	15.7512		2	5	33
935.121	20.4582		2	5	34
885.783	10.0812		2	5	35
797.442	28.5252		2	5	36
717.752	9.15623		2	5	37
709.109	23.3082		2	5	38
647.838	0		2	5	39
755.018	3.71823		2	5	40
698.252	0.986227		2	5	41
696.384	4.22223		2	5	42
718.508	9.29923		2	5	43
734.489	28.5792		2	5	44
736.52	45.0732		2	5	45
705.547	49.9352		2	5	46
689.738	61.5132		2	5	47
690.47	65.8582		2	5	48
668.965	88.3382		2	5	49
691.561	130.745		2	5	50
634.989	191.535		2	5	51
670.64	287.931		2	5	52
597.057	333.886		2	5	53
533.211	346.885		2	5	54
403.188	302.644		2	5	55
352.835	207.164		2	5	56
320.67	146.773		2	5	57
259.728	75.5262		2	5	58
202.046	41.7232		2	5	59
152.421	33.1612		2	5	60
125.288	17.0302		2	5	61
126.116	16.9122		2	5	62
148.561	7.73723		2	5	63
188.443	5.75423		2	5	64
238.349	10.9282		2	5	65
252.155	22.0352		2	5	66
323.56	13.9562		2	5	67
458.413	13.0082		2	5	68
527.619	0		2	5	69
577.371	0.238227		2	5	70
633.282	0		2	5	71
662.953	0		2	5	72
655.028	0		2	5	73
617.029	1.14623		2	5	74
572.663	2.17523		2	5	75
512.312	0		2	5	76
486.939	5.15823		2	5	77
521.917	2.95523		2	5	78
529.935	7.27323		2	5	79
590.27	3.46523		2	5	80
701.442	1.93023		2	5	81
832.52	8.43123		2	5	82
767.463	9.67623		2	5	83
663.617	2.98723		2	5	84
770.8	6.04923		2	5	85
662.327	8.86823		2	5	86
589.475	0		2	5	87
521.044	2.66023		2	5	88
461.12	18.4482		2	5	89
380.161	14.0172		2	5	90
327.297	13.1952		2	5	91
250.755	0		2	5	92
484.398	57.2782		2	6	1
536.693	74.8892		2	6	2
577.702	69.8692		2	6	3
586.736	60.9492		2	6	4
562.695	34.8572		2	6	5
465.201	27.3212		2	6	6
425.495	19.7012		2	6	7
398.235	11.7782		2	6	8
435.27	20.7642		2	6	9
400.668	15.1992		2	6	10
406.322	32.1312		2	6	11
395.953	13.9692		2	6	12
339.683	9.54823		2	6	13
329.7	22.3652		2	6	14
361.452	15.5022		2	6	15
335.547	15.5632		2	6	16
261.875	20.4992		2	6	17
224.086	28.9202		2	6	18
231.356	19.6592		2	6	19
216.229	33.0992		2	6	20
219.206	22.0862		2	6	21
238.46	21.9322		2	6	22
283.576	19.2032		2	6	23
298.353	24.2442		2	6	24
304.653	22.9592		2	6	25
342.514	21.5392		2	6	26
426.673	21.6342		2	6	27
508.033	21.8732		2	6	28
564.898	20.6672		2	6	29
598.907	10.4812		2	6	30
601.873	18.3122		2	6	31
580.345	23.3432		2	6	32
571.61	18.2942		2	6	33
529.549	21.1332		2	6	34
508.985	26.0272		2	6	35
535.191	30.2772		2	6	36
519.819	23.9992		2	6	37
493.451	27.4752		2	6	38
452.733	27.2402		2	6	39
472.632	50.0302		2	6	40
412.535	63.0662		2	6	41
354.332	70.6602		2	6	42
304.163	65.1932		2	6	43
285.584	53.0632		2	6	44
219.405	48.9222		2	6	45
256.559	36.3592		2	6	46
216.27	34.0912		2	6	47
222.827	41.1492		2	6	48
222.34	60.1292		2	6	49
216.584	45.4132		2	6	50
228.618	42.4312		2	6	51
301.444	44.7342		2	6	52
366.131	39.2432		2	6	53
498.082	42.6002		2	6	54
563.487	38.3722		2	6	55
526.511	60.0412		2	6	56
593.474	78.2952		2	6	57
651.687	111.025		2	6	58
484.784	194.255		2	6	59
453.012	239.619		2	6	60
482.033	261.661		2	6	61
505.791	283.222		2	6	62
465.482	237.53		2	6	63
429.686	179.82		2	6	64
434.12	147.933		2	6	65
433.508	85.5812		2	6	66
415.194	41.7712		2	6	67
409.216	25.6552		2	6	68
428.056	32.9062		2	6	69
443.768	36.4482		2	6	70
433.063	23.6482		2	6	71
382.959	21.2202		2	6	72
363.492	24.3112		2	6	73
374.946	29.4932		2	6	74
402.228	24.7542		2	6	75
445.645	22.3552		2	6	76
450.595	13.9552		2	6	77
396.215	15.8392		2	6	78
321.893	15.0862		2	6	79
265.115	22.3732		2	6	80
233.882	35.5582		2	6	81
244.436	29.2512		2	6	82
270.613	16.7682		2	6	83
331.83	13.8942		2	6	84
407.641	21.5572		2	6	85
568.132	30.0232		2	6	86
717.633	43.2632		2	6	87
746.137	25.2992		2	6	88
916.979	27.3022		2	6	89
937.058	27.7182		2	6	90
911.551	33.5392		2	6	91
879.405	28.9982		2	6	92
701.106	36.9512		2	6	93
659.841	42.5022		2	6	94
634.051	45.4702		2	6	95
617.614	31.6402		2	6	96
673.781	31.2562		2	6	97
583.033	25.0852		2	6	98
631.172	28.6132		2	6	99
645.554	38.6612		2	6	100
646.139	40.2242		2	6	101
631.193	37.2952		2	6	102
576.943	31.0952		2	6	103
558.725	29.8572		2	6	104
442.532	49.2272		2	6	105
470.134	45.3852		2	6	106
451.114	45.1402		2	6	107
426.517	43.4592		2	6	108
378.146	34.8842		2	6	109
325.324	94.3152		2	6	110
308.598	170.278		2	6	111
287.564	324.944		2	6	112
297.443	403.628		2	6	113
278.621	89.7032		2	7	1
283.609	75.2362		2	7	2
379.455	64.9232		2	7	3
352.825	63.5892		2	7	4
392.707	49.9992		2	7	5
390.469	40.5522		2	7	6
472.655	50.1512		2	7	7
483.839	53.0942		2	7	8
441.655	88.5272		2	7	9
391.282	156.814		2	7	10
414.603	338.272		2	7	11
413.085	539.638		2	7	12
353.634	650.162		2	7	13
368.445	693.048		2	7	14
346.994	553.443		2	7	15
352.711	398.609		2	7	16
354.3	257.301		2	7	17
336.722	179.837		2	7	18
306.781	214.975		2	7	19
291.537	254.686		2	7	20
325.97	277.849		2	7	21
387.703	227.958		2	7	22
494.67	155.448		2	7	23
587.455	92.5842		2	7	24
669.813	55.8822		2	7	25
713.382	57.2562		2	7	26
716.518	42.4972		2	7	27
711.21	49.0972		2	7	28
708.48	47.3862		2	7	29
709.933	50.1312		2	7	30
676.248	45.3982		2	7	31
584.045	38.9242		2	7	32
475.265	30.3692		2	7	33
362.637	34.2592		2	7	34
335.437	35.8952		2	7	35
282.665	35.5692		2	7	36
289.68	27.4282		2	7	37
386.109	51.3042		2	7	38
371.331	73.5812		2	7	39
488.464	103.156		2	7	40
498.902	137.692		2	7	41
490.233	111.999		2	7	42
484.687	97.2412		2	7	43
490.751	74.4832		2	7	44
516.511	67.8022		2	7	45
555.976	76.0882		2	7	46
587.347	75.3152		2	7	47
634.74	58.6682		2	7	48
662.893	58.6662		2	7	49
684.065	49.0942		2	7	50
636.261	44.6832		2	7	51
565.082	33.5102		2	7	52
504.603	31.5452		2	7	53
540.489	27.0072		2	7	54
492.973	32.7142		2	7	55
435.993	27.7282		2	7	56
369.635	39.2402		2	7	57
370.104	34.0942		2	7	58
364.799	35.2282		2	7	59
306.302	41.4762		2	7	60
380.301	49.3242		2	7	61
391.696	49.3452		2	7	62
457.656	56.8902		2	7	63
619.87	70.9372		2	7	64
715.148	89.6922		2	7	65
886.174	77.6492		2	7	66
869.519	106.926		2	7	67
862.545	98.2862		2	7	68
806.074	153.963		2	7	69
738.676	248.236		2	7	70
643.243	376.411		2	7	71
549.778	478.544		2	7	72
493.279	582.085		2	7	73
466.566	395.263		2	7	74
398.271	426.626		2	7	75
375.273	306.361		2	7	76
369.761	187.327		2	7	77
288.657	88.2912		2	7	78
282.591	331.297		2	8	1
362.987	258.492		2	8	2
494.774	194.972		2	8	3
641.156	166.915		2	8	4
774.602	181.932		2	8	5
812.551	279.681		2	8	6
870.537	416.837		2	8	7
845.418	639.385		2	8	8
729.498	759.187		2	8	9
601.183	783.454		2	8	10
568.934	755.376		2	8	11
444.536	635.452		2	8	12
367.949	383.391		2	8	13
363.323	340.64		2	8	14
324.867	117.257		2	8	15
327.275	86.2052		2	8	16
335.346	67.8682		2	8	17
360.154	42.6192		2	8	18
389.585	43.2722		2	8	19
416.259	47.0472		2	8	20
448.484	32.7672		2	8	21
494.374	36.5662		2	8	22
525.713	46.4002		2	8	23
531.825	68.0432		2	8	24
555.361	56.5602		2	8	25
543.985	57.3522		2	8	26
520.717	55.5352		2	8	27
511.747	50.9422		2	8	28
483.924	35.8732		2	8	29
452.131	35.9782		2	8	30
423.739	19.7892		2	8	31
416.616	31.1082		2	8	32
386.421	24.2202		2	8	33
382.074	28.6022		2	8	34
400.251	27.6482		2	8	35
409.286	24.7712		2	8	36
442.416	26.0722		2	8	37
434.296	47.4242		2	8	38
473.622	46.4972		2	8	39
462.563	30.4502		2	8	40
457.98	29.4792		2	8	41
499.914	33.0452		2	8	42
558.049	27.4962		2	8	43
620.923	17.2672		2	8	44
671.888	23.2242		2	8	45
710.035	32.6082		2	8	46
680.432	51.9932		2	8	47
613.58	72.2672		2	8	48
599.073	134.415		2	8	49
584.509	174.694		2	8	50
568.921	175.839		2	8	51
572.985	148.83		2	8	52
541.324	87.2672		2	8	53
527.331	76.1752		2	8	54
563.786	62.8412		2	8	55
631.549	67.0512		2	8	56
635.956	52.8092		2	8	57
638.736	53.1552		2	8	58
737.865	100.282		2	8	59
714.603	122.078		2	8	60
741.499	184.491		2	8	61
791.971	241.374		2	8	62
775.984	249.772		2	8	63
786.825	196.38		2	8	64
802.983	157.081		2	8	65
789.852	123.108		2	8	66
775.629	86.8312		2	8	67
717.02	64.7932		2	8	68
720.855	55.8422		2	8	69
641.904	62.9662		2	8	70
682.181	71.6912		2	8	71
612.698	73.4442		2	8	72
651.09	91.0332		2	8	73
711.11	174.364		2	8	74
580.9	82.7822		2	9	1
645.828	112.767		2	9	2
682.198	111.395		2	9	3
815.667	127.277		2	9	4
771.267	102.764		2	9	5
781.574	79.1862		2	9	6
840.463	68.3252		2	9	7
876.756	49.1402		2	9	8
1071.95	56.5412		2	9	9
1148.82	48.3312		2	9	10
1154.57	49.9932		2	9	11
1076.91	41.6082		2	9	12
938.989	33.1402		2	9	13
955.274	32.7392		2	9	14
794.422	33.5822		2	9	15
628.008	30.3652		2	9	16
580.557	29.8792		2	9	17
514.501	37.8722		2	9	18
474.619	39.9912		2	9	19
480.46	36.4522		2	9	20
461.947	42.8922		2	9	21
457.786	31.3232		2	9	22
410.87	22.1752		2	9	23
346.423	28.9682		2	9	24
293.729	37.4182		2	9	25
272.605	47.7202		2	9	26
276.382	47.5222		2	9	27
313.493	50.1192		2	9	28
366.334	43.4772		2	9	29
428.507	52.6892		2	9	30
512.808	52.4192		2	9	31
631.468	46.2962		2	9	32
773.438	57.6842		2	9	33
906.826	74.4372		2	9	34
1006.43	81.2112		2	9	35
1056.71	81.4972		2	9	36
1059.79	80.5612		2	9	37
1092.03	68.3752		2	9	38
1018.47	64.8322		2	9	39
880.38	43.8552		2	9	40
729.196	54.9872		2	9	41
564.398	56.8002		2	9	42
897.112	58.7902		2	10	1
881.669	45.1182		2	10	2
898.853	55.7572		2	10	3
999.816	60.0522		2	10	4
1060.35	56.6482		2	10	5
1015.51	49.9502		2	10	6
925.706	54.1242		2	10	7
986.923	59.5992		2	10	8
969.519	43.1912		2	10	9
893.346	54.9402		2	10	10
1066.06	58.0542		2	10	11
1136.58	67.5762		2	10	12
1382.15	83.9672		2	10	13
1355.83	98.7112		2	10	14
1430.41	120.39		2	10	15
1366.72	131.66		2	10	16
1170.31	128.354		2	10	17
1096.93	115.166		2	10	18
833.049	106.697		2	10	19
699.652	89.7532		2	10	20
764.88	79.5932		2	10	21
622.204	50.1522		2	10	22
576.409	43.4072		2	10	23
580.458	43.5722		2	10	24
507.779	51.8782		2	10	25
470.822	60.6352		2	10	26
433.915	55.3012		2	10	27
355.916	47.4722		2	10	28
337.434	46.1842		2	10	29
345.163	42.6692		2	10	30
354.516	34.7942		2	10	31
352.034	37.1522		2	10	32
331.774	35.6102		2	10	33
328.345	57.6392		2	10	34
327.978	36.2192		2	10	35
332.614	36.1592		2	10	36
364.627	51.6242		2	10	37
400.57	48.3322		2	10	38
424.176	63.9142		2	10	39
475.818	83.5042		2	10	40
550.49	101.971		2	10	41
643.222	132.045		2	10	42
700.168	152.251		2	10	43
840.262	169.584		2	10	44
827.94	150.159		2	10	45
754.176	117.407		2	10	46
669.244	75.6792		2	10	47
593.323	57.2732		2	10	48
567.09	51.2292		2	10	49
582.924	41.0342		2	10	50
635.74	27.6052		2	10	51
701.175	41.9872		2	10	52
784.906	41.5102		2	10	53
789.811	38.9382		2	10	54
791.041	38.2562		2	10	55
892.313	41.7112		2	10	56
794.599	50.9042		2	10	57
680.916	36.5492		2	10	58
652.842	33.9612		2	10	59
657.933	23.6742		2	10	60
658.526	31.9762		2	10	61
642.681	34.2292		2	10	62
376.66	46.7182		2	11	1
374.852	64.1542		2	11	2
346.035	107.011		2	11	3
312.007	138.64		2	11	4
297.906	158.421		2	11	5
306.352	182.351		2	11	6
321.654	158.385		2	11	7
348.938	163.386		2	11	8
337.135	157.596		2	11	9
345.004	133.162		2	11	10
371.39	150.872		2	11	11
384.168	148.451		2	11	12
394.638	133.472		2	11	13
394.491	91.0702		2	11	14
375.168	65.3532		2	11	15
372.738	63.4882		2	11	16
321.35	43.4772		2	11	17
281.807	33.8832		2	11	18
248.427	48.3372		2	11	19
240.595	73.2832		2	11	20
242.329	91.9622		2	11	21
227.332	93.2162		2	11	22
222.795	95.6252		2	11	23
210.548	81.9402		2	11	24
206.172	85.7722		2	11	25
228.148	57.6292		2	11	26
289.37	50.0552		2	11	27
319.862	45.6112		2	11	28
322.761	38.8592		2	11	29
337.3	33.3002		2	11	30
374.777	28.9062		2	11	31
382.208	34.4872		2	11	32
418.032	28.9902		2	11	33
404.099	26.6762		2	11	34
401.537	28.9252		2	11	35
470.874	30.9742		2	11	36
426.757	33.7742		2	11	37
397.021	26.1162		2	11	38
434.805	37.6402		2	11	39
384.097	33.5422		2	11	40
339.708	41.4582		2	11	41
362.962	47.0332		2	11	42
329.602	58.5322		2	11	43
312.083	54.2952		2	11	44
346.443	61.9652		2	11	45
302.974	36.1202		2	11	46
271.427	24.5562		2	11	47
251.885	28.3342		2	11	48
209.314	31.5152		2	11	49
544.987	44.8822		2	12	1
588.105	42.2212		2	12	2
694.749	45.5382		2	12	3
732.66	46.0492		2	12	4
751.107	49.4792		2	12	5
720.991	73.1982		2	12	6
639.125	71.6922		2	12	7
589.995	64.1302		2	12	8
502.526	62.9612		2	12	9
473.004	65.8132		2	12	10
418.288	83.7402		2	12	11
375.474	81.7742		2	12	12
343.126	77.7702		2	12	13
353.248	79.1992		2	12	14
457.615	86.2232		2	12	15
467.837	80.8542		2	12	16
580.944	106.047		2	12	17
571.046	99.5032		2	12	18
669.5	116.028		2	12	19
676.705	106.043		2	12	20
631.162	116.306		2	12	21
536.934	106.962		2	12	22
521.398	94.3012		2	12	23
482.119	93.2922		2	12	24
479.415	71.8172		2	12	25
514.703	57.8402		2	12	26
623.872	44.7702		2	12	27
688.863	42.8412		2	12	28
760.786	65.2042		2	12	29
721.575	70.6222		2	12	30
739.77	132.57		2	12	31
660.69	190.279		2	12	32
575.751	230.703		2	12	33
537.562	258.804		2	12	34
510.685	268.278		2	12	35
512.171	226.379		2	12	36
557.516	166.892		2	12	37
621.669	116.809		2	12	38
652.304	62.1562		2	12	39
685.344	44.2832		2	12	40
662.851	37.3162		2	12	41
615.136	32.6282		2	12	42
544.359	32.9092		2	12	43
499.938	35.5012		2	12	44
527.731	34.0812		2	12	45
453.671	32.1482		2	12	46
386.258	28.8122		2	12	47
432.771	31.0342		2	12	48
443.271	22.4862		2	12	49
387.79	28.5702		2	12	50
423.662	36.4912		2	12	51
448.422	31.7892		2	12	52
470.697	35.3522		2	12	53
500.764	41.5412		2	12	54
534.831	38.4612		2	12	55
568.307	34.9142		2	12	56
588.701	31.0522		2	12	57
613.202	41.3472		2	12	58
628.627	40.8212		2	12	59
332.472	24.3772		2	13	1
386.458	23.3652		2	13	2
439.807	28.0482		2	13	3
453.939	32.8972		2	13	4
478.822	29.2462		2	13	5
549.036	43.5912		2	13	6
540.092	56.6412		2	13	7
578.876	78.1842		2	13	8
648.013	98.7672		2	13	9
651.206	98.8772		2	13	10
628.441	81.1022		2	13	11
630.093	75.2002		2	13	12
554.076	48.8162		2	13	13
532.134	36.2752		2	13	14
502.997	29.2262		2	13	15
438.115	28.7352		2	13	16
395.135	25.7632		2	13	17
371.561	23.2432		2	13	18
388.773	32.2562		2	13	19
364.981	24.4292		2	13	20
350.145	22.2722		2	13	21
365.084	18.1492		2	13	22
385.399	30.6952		2	13	23
425.367	23.8422		2	13	24
460.296	30.2722		2	13	25
497.921	37.2372		2	13	26
538.209	37.6292		2	13	27
552.749	33.0272		2	13	28
558.321	32.7002		2	13	29
529.515	29.6652		2	13	30
492.178	16.3252		2	13	31
449.888	23.1042		2	13	32
410.176	29.5912		2	13	33
418.908	24.0652		2	13	34
360.353	39.0152		2	13	35
365.655	54.8312		2	13	36
386.764	60.1212		2	13	37
422.676	46.2012		2	13	38
448.222	37.0692		2	13	39
449.033	45.4672		2	13	40
503.629	31.2482		2	13	41
495.41	19.7302		2	13	42
480.45	6.47123		2	13	43
443.037	18.7532		2	13	44
473.978	28.6042		2	13	45
529.659	16.5472		2	13	46
571.29	24.3442		2	13	47
568.199	12.8032		2	13	48
557.435	14.3502		2	13	49
614.161	25.1932		2	13	50
662.855	26.6502		2	13	51
635.563	27.0302		2	13	52
635.743	31.8562		2	13	53
658.489	25.8232		2	13	54
624.672	45.2492		2	13	55
652.947	38.3162		2	13	56
673.212	47.2392		2	13	57
687.318	47.0952		2	13	58
701.658	70.3512		2	13	59
685.138	103.729		2	13	60
153.13	147.147		3	1	1
230.056	153.406		3	1	2
261.641	163.934		3	1	3
450.122	183.053		3	1	4
544.18	424.328		3	1	5
545.981	640.573		3	1	6
523.911	832.823		3	1	7
538.469	971.782		3	1	8
615.436	1074.92		3	1	9
766.171	839.113		3	1	10
961.082	547.884		3	1	11
1148.12	571.266		3	1	12
1321.14	364.044		3	1	13
1363.68	241.048		3	1	14
1277.1	137.576		3	1	15
1196.15	107.679		3	1	16
1087.58	97.455		3	1	17
1161.12	86.719		3	1	18
1159.77	81.481		3	1	19
1026.42	75.953		3	1	20
1007.62	67.12		3	1	21
875.056	58.944		3	1	22
847.523	61.731		3	1	23
801.691	79.868		3	1	24
857.627	114.223		3	1	25
954.516	137.06		3	1	26
995.466	207.883		3	1	27
912.204	278.282		3	1	28
711.317	434.26		3	1	29
546.589	791.55		3	1	30
355.17	1185.68		3	1	31
236.868	1579.6		3	1	32
181.892	1700.65		3	1	33
183.723	1554.45		3	1	34
164.373	1144.98		3	1	35
175.936	576.773		3	1	36
196.815	346.217		3	1	37
219.766	228.424		3	1	38
253.605	127.313		3	1	39
239.269	109.665		3	1	40
198.826	94.373		3	1	41
142.213	62.042		3	1	42
1123.99	13.066		3	2	1
1416.86	3.01203		3	2	2
1572.57	13.744		3	2	3
1507.89	14.222		3	2	4
1448.89	8.03903		3	2	5
1342.41	3.39703		3	2	6
1327.52	0		3	2	7
1257.82	6.36503		3	2	8
1195.86	5.94603		3	2	9
1249.58	3.67603		3	2	10
1154.53	3.87203		3	2	11
1115.73	13.767		3	2	12
1165.17	32.558		3	2	13
1155.35	26.201		3	2	14
1360.03	43.552		3	2	15
1245.31	41.383		3	2	16
1279.54	41.825		3	2	17
1173.51	40.125		3	2	18
835.151	62.812		3	2	19
524.076	69.787		3	2	20
346.566	69.943		3	2	21
328.948	64.269		3	2	22
496.245	37.261		3	2	23
707.346	30.805		3	2	24
800.279	41.252		3	2	25
870.318	29.856		3	2	26
880.056	30.243		3	2	27
794.73	42.03		3	2	28
713.715	44.815		3	2	29
711.786	62.569		3	2	30
759.381	65.634		3	2	31
733.812	52.826		3	2	32
861.778	40.332		3	2	33
900.916	8.62503		3	2	34
829.861	18.666		3	2	35
884.867	29.718		3	2	36
684.038	24.056		3	2	37
623.861	21.265		3	2	38
546.628	24.227		3	2	39
522.378	17.981		3	2	40
534.593	25.853		3	2	41
567.437	21.459		3	2	42
579.791	24.305		3	2	43
638.941	16.689		3	2	44
598.158	80.232		3	2	45
538.229	129.911		3	2	46
489.544	279.768		3	2	47
450.15	309.86		3	2	48
370.019	378.758		3	2	49
356.163	396.214		3	2	50
357.383	271.008		3	2	51
321.492	233.049		3	2	52
391.447	127.304		3	2	53
400.528	107.065		3	2	54
505.019	52.787		3	2	55
630.261	21.774		3	2	56
737.338	29.194		3	2	57
732.457	34.986		3	2	58
679.419	39.472		3	2	59
570.611	33.696		3	2	60
468.367	31.165		3	2	61
428.751	37.27		3	2	62
399.935	36.319		3	2	63
443.308	48.172		3	2	64
463.499	102.21		3	2	65
456.672	142.225		3	2	66
443.337	125.534		3	2	67
368.424	83.908		3	2	68
288.244	67.407		3	2	69
324.705	69.095		3	2	70
408.174	62.589		3	2	71
476.743	49.52		3	2	72
479.778	52.095		3	2	73
414.349	71.041		3	2	74
450.035	71.16		3	2	75
434.177	58.603		3	2	76
414.02	49.216		3	2	77
390.763	48.02		3	2	78
350.931	52.015		3	2	79
331.161	68.056		3	2	80
302.253	56.82		3	2	81
250.791	53.032		3	2	82
211.004	44.624		3	2	83
191.161	23.59		3	2	84
173.055	25.255		3	2	85
200.977	37.997		3	2	86
241.578	21.433		3	2	87
317.195	22.264		3	2	88
355.268	0.188028		3	2	89
502.826	18.119		3	2	90
572.814	20.652		3	2	91
590.83	34.079		3	2	92
609.971	21.141		3	2	93
641.147	31.897		3	2	94
532.537	33.027		3	2	95
375.291	23.11		3	2	96
289.514	30.679		3	2	97
294.186	50.281		3	2	98
383.393	48.017		3	2	99
548.568	50.376		3	2	100
727.5	39.185		3	2	101
844.193	31.454		3	2	102
585.364	28.708		3	3	1
480.436	40.343		3	3	2
517.158	37.173		3	3	3
395.917	32.829		3	3	4
341.166	39.346		3	3	5
359.279	35.208		3	3	6
447.537	44.847		3	3	7
561.203	40.659		3	3	8
633.287	33.312		3	3	9
649.274	46.556		3	3	10
690.539	45.974		3	3	11
709.847	41.497		3	3	12
712.292	20.387		3	3	13
782.458	45.51		3	3	14
1052.57	35.17		3	3	15
1038.56	38.318		3	3	16
1300.92	37.436		3	3	17
1561.55	43.286		3	3	18
1734.9	47.087		3	3	19
1803.36	58.535		3	3	20
1706.81	74.106		3	3	21
1439.06	74.968		3	3	22
1076.27	73.014		3	3	23
963.531	73.12		3	3	24
856.742	61.247		3	3	25
881.612	60.299		3	3	26
1094.74	49.439		3	3	27
1276.75	43.532		3	3	28
1301.78	41.686		3	3	29
1132.13	27.645		3	3	30
843.79	34.15		3	3	31
604.291	46.11		3	3	32
536.194	44.608		3	3	33
644.641	45.607		3	3	34
869.586	44.2		3	3	35
1090.55	41.721		3	3	36
1205.38	39.563		3	3	37
1183.62	46.407		3	3	38
1041.42	58.117		3	3	39
854.123	68.688		3	3	40
703.299	81.956		3	3	41
621.302	96.795		3	3	42
591.149	148.949		3	3	43
565.634	289.368		3	3	44
518.198	530.346		3	3	45
426.305	829.924		3	3	46
391.703	1002.56		3	3	47
336.708	1122.45		3	3	48
225.571	949.937		3	3	49
216.11	839.77		3	3	50
184.862	576.614		3	3	51
177.79	259.077		3	3	52
456.998	10.807		3	4	1
528.599	0		3	4	2
587.164	9.23803		3	4	3
611.727	7.66803		3	4	4
682.693	27.966		3	4	5
668.934	34.78		3	4	6
589.814	80.77		3	4	7
469.538	135.632		3	4	8
378.271	137.557		3	4	9
356.913	124.09		3	4	10
381.068	83.782		3	4	11
444.622	39.568		3	4	12
471.344	28.403		3	4	13
436.943	10.744		3	4	14
451.199	0.318028		3	4	15
562.218	3.95503		3	4	16
652.428	15.503		3	4	17
709.674	11.893		3	4	18
880.008	12.583		3	4	19
894.577	9.64703		3	4	20
1059.88	21.637		3	4	21
1085.53	19.802		3	4	22
1169.03	18.038		3	4	23
1363.91	5.32503		3	4	24
1380.5	2.82803		3	4	25
1460.93	26.249		3	4	26
1709.5	49.115		3	4	27
1671.15	82.95		3	4	28
1767.22	143.273		3	4	29
1826.25	201.674		3	4	30
1773.75	216.678		3	4	31
1479.37	251.271		3	4	32
1419.64	187.844		3	4	33
1100.91	134.168		3	4	34
946.74	102.029		3	4	35
905.052	46.357		3	4	36
920.642	21.353		3	4	37
1220.71	19.788		3	4	38
1245.64	19.407		3	4	39
1351.44	2.29403		3	4	40
1424.72	0		3	4	41
1326.01	1.61003		3	4	42
1148.49	0		3	4	43
977.065	0		3	4	44
746.883	20.716		3	4	45
640.769	45.379		3	4	46
617.989	68.022		3	4	47
676.72	97.867		3	4	48
759.174	102.379		3	4	49
738.646	126.37		3	4	50
669.016	159.529		3	4	51
702.449	132.787		3	4	52
699.944	89.67		3	4	53
677.661	64.676		3	4	54
844.819	64.073		3	4	55
923.889	47.124		3	4	56
1276.81	57.087		3	4	57
1620.43	71.457		3	4	58
1628.08	58.517		3	4	59
1650.58	41.258		3	4	60
1195.21	144.196		3	4	61
1468.92	171.509		3	4	62
931.486	355.808		3	4	63
713.065	453.078		3	4	64
840.656	463.736		3	4	65
845.094	547.045		3	4	66
971.371	465.59		3	4	67
1132.51	308.337		3	4	68
1370.06	205.058		3	4	69
1576.92	87.652		3	4	70
1430.98	51.508		3	4	71
1653.7	53.379		3	4	72
1695.52	54.674		3	4	73
1580.97	39.107		3	4	74
1585.33	12.728		3	4	75
1605.05	21.455		3	4	76
1446.91	12.606		3	4	77
1280.12	0.965028		3	4	78
1221.26	0		3	4	79
1075.01	0		3	4	80
1031.16	0		3	4	81
1067.74	0		3	4	82
1168.54	0		3	4	83
1297.98	2.83003		3	4	84
1441.2	0.571028		3	4	85
1575.87	1.55703		3	4	86
1658.66	1.24503		3	4	87
1530.5	0.876028		3	4	88
1189.18	11.804		3	4	89
1233.91	4.17903		3	4	90
1133.18	4.57803		3	4	91
1063.3	7.48403		3	4	92
1033.69	2.95703		3	4	93
[truncated: 59,904 more rows]

## Sheet: ATMATRdKO
AtmAtr double KO, 4 biological repeats
Red (IHO1)	Green (RAD51)		cell	axis fragment	pixel position along axis fragment
265.548	29.1679		1	1	1
451.979	34.3669		1	1	2
611.147	21.2769		1	1	3
734.838	21.7489		1	1	4
730.32	51.4789		1	1	5
723.558	67.5739		1	1	6
704.886	82.4809		1	1	7
599.711	133.052		1	1	8
522.156	121.677		1	1	9
522.955	144.84		1	1	10
461.985	148.605		1	1	11
401.384	108.989		1	1	12
374.161	24.7929		1	1	13
328.026	32.1329		1	1	14
259.759	38.1099		1	1	15
220.459	136.708		1	1	16
220.486	236.35		1	1	17
199.521	214.143		1	1	18
226.149	240.056		1	1	19
290.596	222.47		1	1	20
267.643	91.1509		1	1	21
214.393	36.8539		1	1	22
190.238	21.1669		1	1	23
216.504	22.1539		1	1	24
255.964	12.8639		1	1	25
278.442	17.1819		1	1	26
317.902	18.1409		1	1	27
299.076	12.6229		1	1	28
232.61	30.0849		1	1	29
228.172	49.2769		1	1	30
276.34	61.8029		1	1	31
349.803	55.8389		1	1	32
396.986	47.4529		1	1	33
407.252	37.3879		1	1	34
386.535	37.5589		1	1	35
347.299	42.8969		1	1	36
303.144	47.7329		1	1	37
249.368	50.2549		1	1	38
204.007	45.1909		1	1	39
171.025	55.9779		1	1	40
140.832	80.1039		1	1	41
122.203	121.456		1	1	42
132.099	141.559		1	1	43
157.834	201.724		1	1	44
219.924	242.755		1	1	45
269.358	265.535		1	1	46
383.765	293.517		1	1	47
440.76	319.937		1	1	48
542.137	354.798		1	1	49
569.178	301.049		1	1	50
512.625	194.988		1	1	51
439.774	186.457		1	1	52
515.857	216.644		1	1	53
492.933	345.849		1	1	54
498.265	343.027		1	1	55
475.971	228.319		1	1	56
476.055	111.699		1	1	57
535.949	248.324		1	1	58
887.667	20.9299		1	2	1
913.048	46.3809		1	2	2
855.16	64.3049		1	2	3
755.494	75.3739		1	2	4
658.973	95.9979		1	2	5
660.813	103.947		1	2	6
657.596	84.9829		1	2	7
730.032	45.4039		1	2	8
757.707	31.7649		1	2	9
741.401	27.3569		1	2	10
650.203	30.3509		1	2	11
495.213	63.8959		1	2	12
344.58	103.74		1	2	13
247.648	146.292		1	2	14
229.751	174.306		1	2	15
274.468	182.031		1	2	16
370.644	184.258		1	2	17
505.105	161.743		1	2	18
696.48	114.768		1	2	19
878.317	82.9719		1	2	20
1152.6	101.711		1	2	21
1136.68	102.981		1	2	22
1018.91	53.7189		1	2	23
932.497	43.7469		1	2	24
763.273	35.4649		1	2	25
614.808	24.1469		1	2	26
526.297	19.1719		1	2	27
499.579	23.9869		1	2	28
571.921	23.5089		1	2	29
649.975	26.1069		1	2	30
530.005	23.9299		1	2	31
541.735	23.0719		1	2	32
479.248	10.9209		1	2	33
382.947	13.2889		1	2	34
321.333	15.5479		1	2	35
312.55	21.9249		1	2	36
312.873	22.3029		1	2	37
329.814	20.9169		1	2	38
341.059	33.5009		1	2	39
355.375	81.1979		1	2	40
402.374	135.007		1	2	41
449.585	201.289		1	2	42
540.515	220.145		1	2	43
623.464	213.26		1	2	44
716.096	166.354		1	2	45
757.412	117.322		1	2	46
766.449	43.0389		1	2	47
716.022	14.6269		1	2	48
646.876	13.3949		1	2	49
553.399	11.3739		1	2	50
522.414	3.7489		1	2	51
554.071	12.2919		1	2	52
442.412	11.2169		1	2	53
377.066	13.2359		1	2	54
324.473	11.2119		1	2	55
318.383	2.3229		1	2	56
283.395	5.9559		1	2	57
312.962	0		1	2	58
254.509	0		1	2	59
300.094	3.0259		1	2	60
208.899	5.3239		1	2	61
158.134	0.818904		1	2	62
164.416	3.0149		1	2	63
182.059	5.4039		1	2	64
213.711	18.6699		1	2	65
222.774	10.3219		1	2	66
205.826	6.4029		1	2	67
165.305	20.0739		1	2	68
136.61	27.0669		1	2	69
101.464	26.7379		1	2	70
1189.34	299.723		1	3	1
1054.86	381.662		1	3	2
818.774	408.899		1	3	3
663.237	445.122		1	3	4
500.406	534.192		1	3	5
387.733	638.574		1	3	6
398.53	774.285		1	3	7
179.774	702.631		1	3	8
179.167	346.058		1	3	9
166.135	314.532		1	3	10
246.82	247.074		1	3	11
505.319	58.4699		1	3	12
614.704	17.4549		1	3	13
679.974	64.9769		1	3	14
942.721	33.6839		1	3	15
1071.44	60.1659		1	3	16
1112.5	60.1789		1	3	17
1150.9	86.9699		1	3	18
964.379	193.264		1	3	19
786.11	403.696		1	3	20
868.928	338.308		1	3	21
577.496	713.66		1	3	22
565.588	1060.4		1	3	23
720.794	961.683		1	3	24
912.4	813.434		1	3	25
1047.75	803.151		1	3	26
1186.14	373.14		1	3	27
1215.16	225.161		1	3	28
1090.47	226.703		1	3	29
863.735	254.102		1	3	30
701.025	178.274		1	3	31
595.661	120.357		1	3	32
586.358	68.1589		1	3	33
638.223	42.6639		1	3	34
733.327	46.9189		1	3	35
822.914	86.7399		1	3	36
862.682	139.403		1	3	37
862.937	189.235		1	3	38
850.283	234.464		1	3	39
837.715	277.208		1	3	40
864.186	259.757		1	3	41
825.803	289.629		1	3	42
774.655	271.087		1	3	43
749.932	179.768		1	3	44
801.061	86.0589		1	3	45
779.531	112.103		1	3	46
757.116	21.8139		1	3	47
789.894	21.1449		1	3	48
822.91	24.4679		1	3	49
859.972	38.2029		1	3	50
880.054	57.2449		1	3	51
927.884	137.306		1	3	52
1048.42	275.258		1	3	53
913.363	288.5		1	3	54
962.881	478.459		1	3	55
916.456	507.502		1	3	56
1037.2	537.376		1	3	57
972.388	529.467		1	3	58
941.745	465.472		1	3	59
730.892	220.316		1	3	60
494.727	91.6239		1	3	61
441.418	86.1509		1	3	62
326.498	80.8399		1	3	63
399.291	108.788		1	3	64
434.851	114.688		1	3	65
438.091	213.071		1	3	66
409.116	283.537		1	3	67
447.685	583.509		1	3	68
477.104	791.312		1	3	69
488.692	941.11		1	3	70
511.202	1031.1		1	3	71
561.622	859.337		1	3	72
612.695	0		1	4	1
554.841	0		1	4	2
698.059	0		1	4	3
749.052	0		1	4	4
731.868	4.2809		1	4	5
679.993	37.6239		1	4	6
711.863	62.2239		1	4	7
847.576	95.0319		1	4	8
837.817	69.4319		1	4	9
955.469	80.3299		1	4	10
952.626	31.2899		1	4	11
985.57	0		1	4	12
858.189	0		1	4	13
802.829	4.7229		1	4	14
808.285	32.0189		1	4	15
865.05	60.7299		1	4	16
932.86	86.0529		1	4	17
979.091	82.0799		1	4	18
1001.73	56.3689		1	4	19
949.521	53.9259		1	4	20
968.145	0.108904		1	4	21
835.901	0		1	4	22
701.856	1.6899		1	4	23
617.239	44.5419		1	4	24
569.952	105.026		1	4	25
393.293	175.699		1	4	26
302.718	273.287		1	4	27
264.645	242.1		1	4	28
255.303	120.282		1	4	29
163.417	78.3969		1	4	30
1110.45	75.1279		1	5	1
1037.43	66.9239		1	5	2
998.525	64.8049		1	5	3
999.838	128.34		1	5	4
953.603	191.133		1	5	5
935.896	215.948		1	5	6
972.923	181.067		1	5	7
1086.57	125.792		1	5	8
1168.41	67.2209		1	5	9
1158.63	41.2439		1	5	10
1030.27	39.5779		1	5	11
868.876	57.1879		1	5	12
1111.17	88.7659		1	5	13
1094.02	115.939		1	5	14
1039.92	145.675		1	5	15
968.35	188.564		1	5	16
989.586	267.678		1	5	17
792.237	301.404		1	5	18
665.272	391.816		1	5	19
775.786	365.935		1	5	20
593.547	393.166		1	5	21
606.711	348.131		1	5	22
679.536	224.051		1	5	23
755.94	117.381		1	5	24
774.88	53.4149		1	5	25
751.514	20.2189		1	5	26
712.442	26.4059		1	5	27
680.953	18.2709		1	5	28
644.427	8.9959		1	5	29
574.62	4.3769		1	5	30
472.711	10.1249		1	5	31
362.233	13.6859		1	5	32
274.393	24.9359		1	5	33
231.945	18.1509		1	5	34
241.613	78.7499		1	5	35
261.049	214.353		1	5	36
280.679	421.352		1	5	37
272.586	531.995		1	5	38
245.896	500.845		1	5	39
251.001	367.456		1	5	40
296.668	166.735		1	5	41
379.026	55.4069		1	5	42
481.311	11.3349		1	5	43
554.235	10.9719		1	5	44
558.503	4.7029		1	5	45
529.875	6.6569		1	5	46
484.477	0		1	5	47
435.984	0		1	5	48
456.173	0		1	5	49
411.472	0		1	5	50
353.108	0		1	5	51
309.627	0		1	5	52
316.107	0		1	5	53
266.188	0		1	5	54
221.407	0		1	5	55
189.299	0		1	5	56
143.963	0		1	5	57
187.431	0		1	5	58
115.281	0		1	5	59
86.0265	0		1	5	60
81.6285	0		1	5	61
89.2105	0		1	5	62
84.0205	0		1	5	63
72.5375	0		1	5	64
47.2165	0		1	5	65
35.2735	0		1	5	66
23.4865	0		1	5	67
23.6575	0		1	5	68
18.2165	0		1	5	69
15.9095	0		1	5	70
15.7345	0		1	5	71
19.1405	0		1	5	72
43.0435	0		1	5	73
74.0735	0		1	5	74
140.027	0		1	5	75
225.219	0		1	5	76
307.181	0		1	5	77
373.11	0		1	5	78
401.075	0		1	5	79
373.987	0		1	5	80
374.171	0		1	5	81
348.792	0		1	5	82
303.885	0		1	5	83
349.647	0		1	5	84
409.772	0		1	5	85
410.92	0		1	5	86
461.146	0		1	5	87
477.276	0		1	5	88
450.635	0		1	5	89
391.556	0		1	5	90
277.823	0		1	5	91
216.521	0		1	5	92
171.802	0		1	5	93
122.489	0		1	5	94
81.9765	0		1	5	95
65.2135	4.7409		1	5	96
67.1825	34.8589		1	5	97
74.1095	85.3679		1	5	98
83.6495	200.417		1	5	99
91.5015	381.452		1	5	100
158.32	483.549		1	5	101
153.932	507.04		1	5	102
145.075	527.144		1	5	103
227.358	453.929		1	5	104
199.576	409.933		1	5	105
278.997	273.189		1	5	106
234.604	268.871		1	5	107
180.993	168.572		1	5	108
133.577	76.6179		1	5	109
149.047	39.8959		1	5	110
185.377	17.1329		1	5	111
208.134	4.5939		1	5	112
200.199	5.0699		1	5	113
182.525	3.5109		1	5	114
140.161	2.7919		1	5	115
97.4425	0		1	5	116
53.6615	0		1	5	117
74.2815	0		1	5	118
129.014	0		1	5	119
97.1495	0		1	5	120
88.2185	0		1	5	121
101.18	0		1	5	122
142.426	4.1689		1	5	123
210.22	4.5649		1	5	124
415.223	1.9559		1	5	125
534.487	7.8039		1	5	126
593.492	10.2649		1	5	127
595.808	10.3269		1	5	128
523.505	28.4269		1	5	129
389.114	59.9309		1	5	130
565.764	15.332		2	1	1
598.305	18.325		2	1	2
567.809	22.98		2	1	3
561.087	51.41		2	1	4
352.669	150.843		2	1	5
274.466	228.058		2	1	6
299.322	261.763		2	1	7
219.466	341.672		2	1	8
305.901	263.608		2	1	9
303.568	308.192		2	1	10
332.304	142.357		2	1	11
430.304	51.501		2	1	12
537.774	21.409		2	1	13
646.047	12.446		2	1	14
527.073	22.331		2	1	15
506.856	21.765		2	1	16
556.06	12.335		2	1	17
605.129	10.597		2	1	18
709.331	21.637		2	1	19
825.146	16.42		2	1	20
872.765	12.757		2	1	21
905.138	24.499		2	1	22
835.911	11.755		2	1	23
709.605	41.414		2	1	24
537.541	44.293		2	1	25
395.338	46.407		2	1	26
328.723	58.699		2	1	27
284.754	73.284		2	1	28
231.43	55.527		2	1	29
220.625	80.78		2	1	30
238.132	222.068		2	1	31
301.108	450.642		2	1	32
425.545	673.016		2	1	33
618.706	752.649		2	1	34
827.945	633.564		2	1	35
921.753	460.925		2	1	36
904.891	309.608		2	1	37
817.904	231.982		2	1	38
777.343	189.596		2	1	39
843.247	179.568		2	1	40
953.124	223.393		2	1	41
1016.32	342.904		2	1	42
1101.68	483.216		2	1	43
1300	519.125		2	1	44
1527.76	456.343		2	1	45
1747	333.432		2	1	46
1749.26	242.643		2	1	47
1780.11	183.182		2	1	48
1590.32	177.762		2	1	49
1548.02	122.603		2	1	50
1305.73	122.514		2	1	51
1193.86	132.455		2	1	52
1293.37	156.464		2	1	53
1031.56	157.963		2	1	54
1070.01	160.72		2	1	55
1160.41	153.843		2	1	56
1193.06	142.694		2	1	57
1131.84	162.277		2	1	58
980.149	209.054		2	1	59
713.695	18.6		2	2	1
861.628	39.729		2	2	2
876.797	34.663		2	2	3
789.084	25.252		2	2	4
608.648	65.906		2	2	5
611.273	136.927		2	2	6
718.428	280.212		2	2	7
730.79	333.818		2	2	8
726.472	300.06		2	2	9
986.024	359.616		2	2	10
1186.46	477.292		2	2	11
1024.56	344.687		2	2	12
740.289	216.298		2	2	13
709.579	190.172		2	2	14
856.657	231.628		2	2	15
464.001	96.666		2	2	16
383.129	53.617		2	2	17
460.739	83.62		2	2	18
442.679	57.595		2	2	19
338.717	8.396		2	2	20
292.173	16.368		2	2	21
260.148	34.093		2	2	22
216.749	41.614		2	2	23
222.489	163.577		2	2	24
269.246	212.196		2	2	25
268.875	181.552		2	2	26
271.102	108.429		2	2	27
325.644	68.988		2	2	28
479.898	35.106		2	2	29
734.516	17.397		2	2	30
1020.22	21.607		2	2	31
1231.58	23.305		2	2	32
1283.88	25.029		2	2	33
1219.88	20.328		2	2	34
841.977	38.874		2	2	35
773.314	36.01		2	2	36
739.815	28.738		2	2	37
776.13	35.011		2	2	38
784.52	31.197		2	2	39
804.92	18.376		2	2	40
718.602	19.833		2	2	41
547.464	14.938		2	2	42
353.601	32.229		2	2	43
217.326	28.658		2	2	44
170.252	7.336		2	2	45
108.421	2.079		2	2	46
91.5883	6.559		2	2	47
89.6573	0.914		2	2	48
91.0463	0		2	2	49
88.5183	0		2	2	50
115.464	0		2	2	51
189.267	0		2	2	52
239.525	0		2	2	53
296.843	0		2	2	54
498.146	0		2	2	55
864.475	2.495		2	2	56
893.93	1.991		2	2	57
1065.52	0		2	2	58
1195.62	0		2	2	59
1031.28	0		2	2	60
1134.51	0		2	2	61
965.354	0		2	2	62
922.271	2.53		2	2	63
1031.99	0		2	2	64
1237.98	0		2	2	65
1365.36	0		2	2	66
1358.17	0		2	2	67
1679.83	0		2	2	68
1686.49	0		2	2	69
1579.42	0		2	2	70
1366.65	0		2	2	71
1230.67	1.648		2	2	72
1367.81	7.662		2	2	73
1458.07	4.472		2	2	74
1486.05	0		2	2	75
1377.51	0		2	2	76
1138.14	0		2	2	77
878.053	0		2	2	78
645.185	0		2	2	79
510.679	10.221		2	2	80
490.073	9.91		2	2	81
574.643	34.064		2	2	82
701.451	51.445		2	2	83
814.136	81.016		2	2	84
881.224	53.934		2	2	85
911.329	32.024		2	2	86
916.85	10.16		2	2	87
1018.22	0.241		2	2	88
1091.89	0		2	2	89
1094.33	0		2	2	90
1146.19	0		2	2	91
1089.69	0		2	2	92
1583.34	0		2	2	93
1408.41	0		2	2	94
1446.61	0		2	2	95
1455.33	0		2	2	96
1296.06	0		2	2	97
990.888	0		2	2	98
38.9653	89.614		2	3	1
82.2243	89.244		2	3	2
161.106	69.416		2	3	3
241.996	51.632		2	3	4
298.894	24.425		2	3	5
316.977	12.238		2	3	6
344.13	6.317		2	3	7
519.141	0		2	3	8
426.336	0		2	3	9
489.862	0		2	3	10
784.886	0		2	3	11
729.532	0		2	3	12
789.942	0		2	3	13
703.564	0		2	3	14
569.641	0		2	3	15
379.076	0		2	3	16
217.135	0		2	3	17
115.234	4.375		2	3	18
64.9203	25.109		2	3	19
60.8983	47.571		2	3	20
98.4033	58.824		2	3	21
188.49	38.552		2	3	22
336.693	32.615		2	3	23
673.246	28.082		2	3	24
768.919	21.151		2	3	25
1010.87	4.497		2	3	26
1158.73	8.869		2	3	27
1168.53	0.204		2	3	28
1313.83	13.557		2	3	29
1139.56	26.807		2	3	30
974.163	23.364		2	3	31
681.114	23.48		2	3	32
402.744	32.285		2	3	33
612.964	35.367		2	3	34
451.785	38.355		2	3	35
518.846	50.117		2	3	36
760.491	49.555		2	3	37
1001.21	33.942		2	3	38
1121.18	26.795		2	3	39
1136.38	12.196		2	3	40
1056.04	13.938		2	3	41
990.607	23.384		2	3	42
918.825	39.83		2	3	43
804.854	95.595		2	3	44
871.041	186.753		2	3	45
876.714	439.792		2	3	46
777.78	629.121		2	3	47
648.431	715.634		2	3	48
503.814	611.624		2	3	49
413.291	384.107		2	3	50
418.36	185.616		2	3	51
489.362	41.869		2	3	52
592.262	5.475		2	3	53
695.284	2.659		2	3	54
720.201	11.733		2	3	55
676.971	0		2	3	56
579.935	0.262		2	3	57
454.219	3.923		2	3	58
379.806	2.483		2	3	59
448.287	0		2	3	60
462.169	0		2	3	61
379.048	1.287		2	3	62
508.489	6.163		2	3	63
496.704	37.144		2	3	64
529.746	64.509		2	3	65
455.933	6.389		2	3	66
362.857	37.115		2	4	1
355.261	30.618		2	4	2
335.396	45.314		2	4	3
293.913	44.617		2	4	4
273.459	46.915		2	4	5
285.855	61.506		2	4	6
298.332	134.813		2	4	7
280.861	252.362		2	4	8
225.988	381.75		2	4	9
256.601	404.94		2	4	10
173.568	496.296		2	4	11
138.409	463.091		2	4	12
134.443	328.45		2	4	13
144.026	220.135		2	4	14
150.06	102.149		2	4	15
181.495	36.266		2	4	16
272.051	39.57		2	4	17
307.124	32.513		2	4	18
300.434	37.109		2	4	19
463.838	49.597		2	4	20
613.386	50.223		2	4	21
727.083	59.325		2	4	22
712.931	49.284		2	4	23
617.635	54.522		2	4	24
570.315	47.017		2	4	25
595.912	67.275		2	4	26
586.967	54.809		2	4	27
569.985	43.78		2	4	28
523.454	52.448		2	4	29
476.137	63.784		2	4	30
514.515	79.313		2	4	31
564.707	81.482		2	4	32
499.248	87.987		2	4	33
498.409	117.965		2	4	34
556.395	121.048		2	4	35
699.809	121.95		2	4	36
923.31	105.065		2	4	37
1181.39	109.343		2	4	38
1349.78	97.227		2	4	39
1382.74	91.098		2	4	40
1292.03	83.514		2	4	41
1132.63	85.411		2	4	42
981.245	80.632		2	4	43
962.133	120.846		2	4	44
1006.97	126.097		2	4	45
1015.49	159.023		2	4	46
1142.2	153.124		2	4	47
1253.95	114.481		2	4	48
1195.71	124.476		2	4	49
1100.18	115.871		2	4	50
1073.18	91.541		2	4	51
1030.71	58.34		2	4	52
816.603	66.684		2	4	53
834.161	65.015		2	4	54
782.451	81.395		2	4	55
734.464	80.509		2	4	56
540.836	93.511		2	4	57
640.2	124.462		2	4	58
615.794	193.497		2	4	59
474.897	208.275		2	4	60
477.796	269.11		2	4	61
500.184	282.082		2	4	62
542.713	302.422		2	4	63
550.989	358.975		2	4	64
503.994	244.984		2	4	65
483.568	193.007		2	4	66
466.002	289.679		2	4	67
653.918	479.518		2	4	68
764.053	509.408		2	4	69
990.638	511.842		2	4	70
1047.61	473.24		2	4	71
918.141	305.141		2	4	72
1051.87	183.936		2	4	73
821.834	109.387		2	4	74
703.1	114.014		2	4	75
700.838	122.887		2	4	76
787.772	147.187		2	4	77
772.265	135.085		2	4	78
735.893	94.665		2	4	79
611.696	62.909		2	4	80
456.761	57.217		2	4	81
339.411	57.837		2	4	82
291.011	40.453		2	4	83
257.623	50.17		2	4	84
283.98	36.173		2	4	85
351.897	18.856		2	4	86
399.579	10.526		2	4	87
443.494	23.643		2	4	88
435.97	28.461		2	4	89
461.195	38.191		2	4	90
468.339	26.767		2	4	91
470.921	30.072		2	4	92
496.809	27.897		2	4	93
586.613	27.059		2	4	94
687.808	42.16		2	4	95
787.271	38.284		2	4	96
710.759	31.111		2	4	97
569.69	55.674		2	4	98
654.946	54.294		2	4	99
456.024	65.578		2	4	100
523.096	71.296		2	4	101
692.149	57.873		2	4	102
906.903	49.618		2	4	103
984.698	39.498		2	4	104
1117.75	27.712		2	4	105
1080.72	35.653		2	4	106
966.489	48.863		2	4	107
793.352	47.548		2	4	108
629.11	41.554		2	4	109
742.675	54.689		2	4	110
596.979	46.24		2	4	111
495.395	45.573		2	4	112
470.457	46.111		2	4	113
446.24	56.906		2	4	114
377.261	57.349		2	4	115
311.908	82.887		2	4	116
260.426	133.652		2	4	117
244.645	173.365		2	4	118
297.533	345.941		2	4	119
398.258	418.584		2	4	120
614.978	386.597		2	4	121
775.61	365.95		2	4	122
772.336	392.617		2	4	123
804.43	249.875		2	4	124
889.415	109.329		2	4	125
840.265	65.551		2	4	126
598.364	57.941		2	4	127
559.287	102.352		2	4	128
334.829	46.204		2	4	129
303.423	55.745		2	4	130
280.818	49.092		2	4	131
244.116	55.293		2	4	132
249.293	47.347		2	4	133
314.569	61.346		2	4	134
240.86	57.645		2	4	135
270.409	61.515		2	4	136
396.943	152.661		2	4	137
568.601	262.944		2	4	138
734.795	332.962		2	4	139
854.46	378.525		2	4	140
969.666	338.67		2	4	141
1105.62	230.9		2	4	142
1185.6	131.789		2	4	143
1283.61	96.386		2	4	144
1530.33	85.799		2	4	145
1588.81	68.867		2	4	146
1606.26	69.203		2	4	147
1457.03	71.978		2	4	148
1206.58	100.172		2	4	149
1129.67	234.504		2	4	150
1186.53	432.012		2	4	151
1353.41	566.208		2	4	152
1776.73	685.365		2	4	153
2156.85	612.307		2	4	154
2292.53	426.776		2	4	155
2097.02	214.211		2	4	156
2148.03	237.96		2	4	157
2107.1	161.18		2	4	158
1746.46	78.766		2	4	159
1583.23	92.238		2	4	160
1229.29	83.779		2	4	161
1016.48	80.981		2	4	162
1038.32	77.353		2	4	163
1033.4	82.474		2	4	164
1064.79	97.985		2	4	165
1126.36	136.465		2	4	166
1244.68	120.42		2	4	167
1458.71	109.023		2	4	168
1405.32	112.867		2	4	169
1310.05	100.423		2	4	170
1295.46	80.192		2	4	171
1091.67	82.329		2	4	172
931.601	63.085		2	4	173
720.947	68.164		2	4	174
783.344	71.977		2	4	175
913.481	66.216		2	4	176
888.863	78.526		2	4	177
1063.12	71.226		2	4	178
1032.9	71.387		2	4	179
1010.73	77.556		2	4	180
852.699	78.818		2	4	181
695.613	85.422		2	4	182
572.214	78.567		2	4	183
514.336	77.485		2	4	184
506.892	66.226		2	4	185
506.683	54.585		2	4	186
498.956	49.611		2	4	187
505.209	54.311		2	4	188
509.743	65.223		2	4	189
508.504	59.953		2	4	190
455.71	52.647		2	4	191
345.591	43.164		2	4	192
224.119	35.837		2	4	193
186.638	40.923		2	4	194
138.721	31.953		2	4	195
91.5343	31.566		2	4	196
77.8563	35.096		2	4	197
78.4603	37.674		2	4	198
97.4663	26.666		2	4	199
101.568	25.356		2	4	200
114.281	53.193		2	4	201
141.697	53.653		2	4	202
102.174	50.217		2	4	203
58.5763	58.497		2	4	204
844.061	425.646		2	5	1
833.036	328.361		2	5	2
791.615	174.505		2	5	3
841.693	116.979		2	5	4
1143.54	124.091		2	5	5
1333.32	121.549		2	5	6
1653.74	152.183		2	5	7
1776.2	201.728		2	5	8
1718.39	268.805		2	5	9
1672.66	329.101		2	5	10
1471.92	400.083		2	5	11
1267.45	451.324		2	5	12
1117.79	366.026		2	5	13
1051.03	273.895		2	5	14
1050.22	179.266		2	5	15
1317.04	153.592		2	5	16
1179.27	111.156		2	5	17
1185.25	105.971		2	5	18
1100.55	107.101		2	5	19
1153.41	80.552		2	5	20
1223.62	55.314		2	5	21
1217.29	56.768		2	5	22
964.585	67.625		2	5	23
873.136	59.777		2	5	24
869.996	64.885		2	5	25
811.45	72.026		2	5	26
820.719	82.635		2	5	27
912.063	87.009		2	5	28
931.433	112.526		2	5	29
873.934	226.151		2	5	30
801.469	464.333		2	5	31
730.351	738.321		2	5	32
647.935	920.028		2	5	33
573.582	916.356		2	5	34
511.476	709.565		2	5	35
494.088	417.192		2	5	36
531.481	194.611		2	5	37
631.841	75.628		2	5	38
785.56	59.195		2	5	39
944.644	58.698		2	5	40
1066.35	53.974		2	5	41
1123.41	61.34		2	5	42
1048.29	72.14		2	5	43
863.956	57.947		2	5	44
121.661	20.9825		3	1	1
205.565	42.9885		3	1	2
297.462	82.5165		3	1	3
361.068	170.133		3	1	4
366.83	247.927		3	1	5
392.255	357.264		3	1	6
420.296	487.893		3	1	7
469.865	528.386		3	1	8
518.877	452.461		3	1	9
477.159	388.019		3	1	10
593.521	191.973		3	1	11
673.987	70.7875		3	1	12
712.435	67.0555		3	1	13
793.166	25.9815		3	1	14
766.956	13.8295		3	1	15
725.448	14.2675		3	1	16
658.998	7.70454		3	1	17
656.379	4.32654		3	1	18
711.519	9.16754		3	1	19
813.511	18.5715		3	1	20
802.881	13.8295		3	1	21
906.084	14.4545		3	1	22
1249.97	124.022		3	1	23
1242.89	121.192		3	1	24
1513.39	194.879		3	1	25
1752.66	333.319		3	1	26
1728.48	361.297		3	1	27
1851.55	399.821		3	1	28
2003.88	403.091		3	1	29
2014.09	330.902		3	1	30
1568.05	153.808		3	1	31
1243.35	67.5925		3	1	32
1273.66	39.7945		3	1	33
1056.46	13.5525		3	1	34
1008.29	8.53454		3	1	35
1019.97	8.25454		3	1	36
1058.8	9.63354		3	1	37
1095.78	0		3	1	38
1081.62	4.76854		3	1	39
945.088	7.13154		3	1	40
957.626	10.1465		3	1	41
857.182	2.85354		3	1	42
890.415	2.30654		3	1	43
985.572	8.89054		3	1	44
987.777	9.31554		3	1	45
952.01	5.00454		3	1	46
943.184	9.30354		3	1	47
1245.54	10.9535		3	1	48
1197.13	10.4465		3	1	49
1546.01	12.1455		3	1	50
1415.77	13.1625		3	1	51
1318.52	24.5265		3	1	52
1106.46	21.6675		3	1	53
980.356	38.9155		3	1	54
1045.12	102.174		3	1	55
904.768	138.773		3	1	56
882.098	178.671		3	1	57
1137.66	218.245		3	1	58
1150.05	177.561		3	1	59
1189.13	119.785		3	1	60
1378.02	92.7295		3	1	61
1255.33	52.9565		3	1	62
1060.51	42.3745		3	1	63
942.78	50.6585		3	1	64
847.728	57.2795		3	1	65
609.201	75.2385		3	1	66
392.435	81.9885		3	1	67
432.41	45.4695		3	1	68
178.887	50.9895		3	1	69
213.029	64.7175		3	1	70
256.281	75.1765		3	1	71
343.538	81.7305		3	1	72
392.455	60.4265		3	1	73
573.594	52.5595		3	1	74
630.648	56.6775		3	1	75
624.977	54.7755		3	1	76
540.335	78.1175		3	1	77
472.311	122.833		3	1	78
509.674	155.977		3	1	79
646.745	161.449		3	1	80
879.306	147.033		3	1	81
905.374	112.706		3	1	82
755.407	71.7425		3	1	83
951.461	97.7795		3	1	84
647.614	45.6095		3	1	85
409.799	88.7995		3	1	86
423.575	127.407		3	1	87
240.121	206.604		3	1	88
490.919	4.92554		3	2	1
606.406	4.29254		3	2	2
623.382	6.31654		3	2	3
560.502	20.1895		3	2	4
494.938	25.0385		3	2	5
476.886	27.9375		3	2	6
527.761	26.1215		3	2	7
578.995	30.7725		3	2	8
593.983	48.5475		3	2	9
600.336	69.8935		3	2	10
601.903	73.5775		3	2	11
442.826	72.1925		3	2	12
360.5	62.5045		3	2	13
359.679	36.1755		3	2	14
409.374	22.7025		3	2	15
586.991	36.5175		3	2	16
658.04	46.4055		3	2	17
803.769	68.1875		3	2	18
814.947	113.49		3	2	19
668.559	142.481		3	2	20
486.041	160.947		3	2	21
328.364	153.598		3	2	22
263.084	126.096		3	2	23
251.74	97.6545		3	2	24
255.816	93.1065		3	2	25
267.944	89.8345		3	2	26
256.015	75.6075		3	2	27
204.08	30.1205		3	2	28
209.46	22.7395		3	2	29
223.133	13.4435		3	2	30
235.499	0		3	2	31
245.607	0		3	2	32
265.144	2.34154		3	2	33
316.235	0		3	2	34
377.907	2.67154		3	2	35
405.198	1.95354		3	2	36
404.425	0		3	2	37
484.474	0		3	2	38
421.686	0		3	2	39
468.576	5.18254		3	2	40
559.79	6.87154		3	2	41
682.576	3.00754		3	2	42
763.336	0		3	2	43
741.123	2.65554		3	2	44
682.442	1.60054		3	2	45
622.201	6.60554		3	2	46
682.827	6.95454		3	2	47
468.377	4.34654		3	2	48
461.592	0		3	2	49
473.406	0		3	2	50
506.437	17.3225		3	2	51
578.256	19.0305		3	2	52
533.318	26.3055		3	2	53
481.874	49.7945		3	2	54
378.303	43.2715		3	2	55
427.017	22.5635		3	2	56
280.874	11.6495		3	2	57
185.873	9.99754		3	2	58
204.36	28.0185		3	2	59
230.932	64.5835		3	2	60
311.125	110.935		3	2	61
392.707	120.183		3	2	62
476.474	91.4005		3	2	63
548.168	85.5025		3	2	64
478.94	53.6395		3	2	65
380.96	10.9165		3	2	66
462.649	17.2805		3	2	67
234.458	57.0405		3	3	1
418.822	105.998		3	3	2
689.394	161.94		3	3	3
988.405	164.295		3	3	4
1190.85	90.2555		3	3	5
1227.52	57.4355		3	3	6
1167.48	44.2005		3	3	7
1084.42	43.6745		3	3	8
1007.83	55.4335		3	3	9
994.518	54.7905		3	3	10
967.589	75.5955		3	3	11
915.978	122.163		3	3	12
802.91	220.492		3	3	13
665.24	299.676		3	3	14
527.846	297.387		3	3	15
427.009	242.831		3	3	16
383.335	201.717		3	3	17
399.733	276.006		3	3	18
436.092	457.41		3	3	19
522.613	686.369		3	3	20
593.435	721.925		3	3	21
636.407	675		3	3	22
645.835	482.208		3	3	23
583.661	324.883		3	3	24
471.094	255.995		3	3	25
400.672	212.375		3	3	26
464.246	242.654		3	3	27
497.245	309.215		3	3	28
537.518	403.766		3	3	29
686.23	502.537		3	3	30
664.984	578.338		3	3	31
732.718	544.167		3	3	32
535.085	417.505		3	3	33
627.573	388.72		3	3	34
397.074	232.657		3	3	35
408.018	267.261		3	3	36
436.844	240.443		3	3	37
507.146	263.773		3	3	38
560.774	213.074		3	3	39
633.024	136.891		3	3	40
726.442	118.524		3	3	41
755.21	121.819		3	3	42
731.108	115.345		3	3	43
673.306	94.2445		3	3	44
598.675	65.8055		3	3	45
518.346	42.2465		3	3	46
446.765	34.2815		3	3	47
383.864	36.3075		3	3	48
353.097	31.4765		3	3	49
316.865	31.0105		3	3	50
383.879	34.2545		3	3	51
436.364	32.1785		3	3	52
480.82	34.0955		3	3	53
417.735	44.1905		3	3	54
332.264	51.5065		3	3	55
359.696	65.7675		3	3	56
442.824	111.583		3	3	57
536.775	188.642		3	3	58
606.134	270.078		3	3	59
678.529	259.573		3	3	60
745.438	303.556		3	3	61
749.535	243.434		3	3	62
762.181	136.979		3	3	63
749.471	85.9305		3	3	64
682.62	58.1215		3	3	65
558.084	49.6235		3	3	66
432.518	41.6275		3	3	67
342.474	34.4775		3	3	68
392.168	19.5635		3	4	1
504.425	76.9825		3	4	2
577.234	207.104		3	4	3
645.747	331.58		3	4	4
692.246	371.216		3	4	5
702.535	338.66		3	4	6
699.182	194.175		3	4	7
645.17	83.3085		3	4	8
620.034	32.6505		3	4	9
610	26.3495		3	4	10
603.053	30.4945		3	4	11
586.054	26.3225		3	4	12
509.225	19.9915		3	4	13
421.531	4.91754		3	4	14
361.893	4.17254		3	4	15
344.134	1.88254		3	4	16
348.201	4.41454		3	4	17
430.262	19.6875		3	4	18
438.931	35.6975		3	4	19
497.634	56.8335		3	4	20
547.364	81.6565		3	4	21
534.93	79.0875		3	4	22
456.916	77.9215		3	4	23
353.472	66.6405		3	4	24
223.389	109.581		3	4	25
164.722	67.1255		3	4	26
147.506	31.2095		3	4	27
147.001	52.8845		3	4	28
146.331	55.8905		3	4	29
140.963	38.5785		3	4	30
138.312	25.9715		3	4	31
137.378	36.5285		3	4	32
158.038	13.8705		3	4	33
182.601	28.9415		3	4	34
244.591	18.2345		3	4	35
276.744	25.6565		3	4	36
380.678	25.4145		3	4	37
573.328	20.4935		3	4	38
708.638	24.1945		3	4	39
762.812	23.5715		3	4	40
909.782	25.5095		3	4	41
896.236	36.7885		3	4	42
1092.69	36.3555		3	4	43
1092.54	37.0465		3	4	44
891.686	26.9925		3	4	45
613.18	19.7435		3	4	46
376.623	11.2385		3	4	47
266.125	11.5535		3	4	48
316.952	9.56754		3	4	49
368.282	19.3505		3	4	50
541.811	31.1565		3	4	51
645.085	37.2855		3	4	52
739.939	39.2055		3	4	53
805.404	41.2045		3	4	54
869.68	51.8135		3	4	55
842.601	73.4545		3	4	56
778.393	82.7505		3	4	57
700.868	82.1315		3	4	58
620.713	66.5275		3	4	59
575.404	41.8265		3	4	60
609.85	20.9505		3	4	61
609.046	41.3555		3	5	1
740.113	34.6045		3	5	2
745.488	32.8175		3	5	3
688.574	30.9535		3	5	4
588.522	34.7695		3	5	5
497.721	48.4025		3	5	6
550.803	95.5135		3	5	7
501.91	142.36		3	5	8
544.719	270.289		3	5	9
623.375	393.598		3	5	10
703.485	350.822		3	5	11
886.497	217.161		3	5	12
931.3	242.042		3	5	13
1008.24	161.732		3	5	14
1007.03	199.866		3	5	15
939.907	230.166		3	5	16
946.662	241.398		3	5	17
901.437	142.26		3	5	18
932.055	163.296		3	5	19
850.98	53.0785		3	5	20
778.219	28.9305		3	5	21
678.783	18.0935		3	5	22
642.467	18.7705		3	5	23
674.374	20.2155		3	5	24
744.909	23.5085		3	5	25
805.881	41.2005		3	5	26
727.348	62.9925		3	5	27
614.055	86.7945		3	5	28
462.165	94.6665		3	5	29
353.291	86.5575		3	5	30
315.733	70.0855		3	5	31
407.478	62.2395		3	5	32
376.035	41.7205		3	5	33
381.461	41.5915		3	5	34
455.49	83.3675		3	5	35
449.243	135.738		3	5	36
397.964	165.979		3	5	37
326.861	157.976		3	5	38
315.407	109.748		3	5	39
406.142	50.6465		3	5	40
609.398	19.7195		3	5	41
860.695	17.8175		3	5	42
1084.92	16.0255		3	5	43
1265.16	24.4265		3	5	44
1337.6	21.9875		3	5	45
1393.32	41.6455		3	5	46
1375.67	57.7125		3	5	47
1299.64	100.155		3	5	48
1180.75	148.161		3	5	49
1022.62	235.046		3	5	50
862.726	319.818		3	5	51
759.606	349.687		3	5	52
679.946	292.28		3	5	53
648.128	192.04		3	5	54
605.021	87.9385		3	5	55
554.576	42.9415		3	5	56
512.208	18.7325		3	5	57
466.555	14.5615		3	5	58
439.177	17.6075		3	5	59
437.844	32.7275		3	5	60
467.877	60.6635		3	5	61
535.534	95.8035		3	5	62
610.485	123.929		3	5	63
674.656	113.921		3	5	64
707.993	73.1095		3	5	65
728.015	32.7495		3	5	66
720.009	12.2505		3	5	67
680.482	5.43254		3	5	68
634.293	6.46954		3	5	69
588.75	8.36654		3	5	70
617.317	4.57554		3	5	71
532.879	3.03654		3	5	72
681.44	11.2615		3	6	1
750.75	4.56854		3	6	2
666.814	0		3	6	3
783.61	0		3	6	4
896.43	3.73354		3	6	5
978.865	11.9015		3	6	6
957.508	21.5015		3	6	7
898.206	24.6295		3	6	8
792.078	25.4905		3	6	9
659.438	13.6285		3	6	10
538.455	0.532536		3	6	11
440.756	5.22554		3	6	12
413.876	0		3	6	13
434.148	7.27754		3	6	14
487.745	19.4735		3	6	15
546.134	35.5845		3	6	16
580.279	82.0615		3	6	17
550.8	171.783		3	6	18
484.784	258.795		3	6	19
394.892	325.294		3	6	20
285.545	300.695		3	6	21
182.96	221.74		3	6	22
133.105	116.378		3	6	23
160.255	25.2355		3	6	24
300.134	5.85054		3	6	25
480.635	9.91954		3	6	26
659.822	0		3	6	27
712.347	1.88154		3	6	28
623.1	0		3	6	29
663.811	0		3	6	30
441.654	0		3	6	31
395.266	0		3	6	32
372.266	0		3	6	33
391.717	0		3	6	34
436.429	0		3	6	35
363.017	7.24054		3	6	36
355.265	14.6055		3	6	37
261.936	12.2405		3	6	38
324.057	19.6305		3	6	39
336.05	30.9355		3	6	40
385.315	34.6675		3	6	41
367.255	29.8845		3	6	42
385.327	30.7335		3	6	43
380.192	24.2735		3	6	44
339.716	30.6995		3	6	45
602.072	21.4265		3	6	46
710.316	15.3005		3	6	47
914.337	13.6975		3	6	48
694.809	14.3395		3	6	49
571.65	17.4295		3	6	50
682.286	14.4225		3	6	51
323.741	19.0415		3	6	52
372.514	14.5445		3	6	53
215.393	11.0635		3	6	54
191.99	18.1095		3	6	55
180.296	18.3915		3	6	56
236.792	20.1305		3	6	57
380.411	19.5995		3	6	58
444.394	19.3635		3	6	59
717.159	7.45654		3	6	60
981.491	4.88654		3	6	61
894.326	12.3595		3	6	62
981.538	3.11954		3	6	63
661.759	6.03854		3	6	64
462.093	20.6415		3	7	1
666.801	14.6525		3	7	2
860.24	14.8305		3	7	3
675.633	15.6465		3	7	4
541.781	26.2045		3	7	5
545.279	41.3555		3	7	6
591.876	54.1935		3	7	7
561.203	66.5985		3	7	8
520.711	91.3535		3	7	9
471.733	97.0955		3	7	10
369.61	86.0605		3	7	11
337.756	92.4875		3	7	12
283.631	65.6405		3	7	13
285.086	33.1445		3	7	14
303.836	10.0545		3	7	15
294.527	1.99954		3	7	16
249.365	2.78754		3	7	17
204.587	7.71654		3	7	18
237.072	4.26154		3	7	19
383.528	11.5925		3	7	20
325.681	7.16654		3	7	21
381.17	15.2595		3	7	22
417.62	13.3605		3	7	23
415.039	5.71754		3	7	24
421.877	10.3245		3	7	25
503.954	20.7655		3	7	26
631.507	28.0005		3	7	27
753.12	34.6035		3	7	28
759.833	32.5575		3	7	29
623.588	32.7995		3	7	30
691.826	39.9715		3	7	31
480.295	35.5475		3	7	32
329.344	28.0985		3	7	33
265.211	39.2275		3	7	34
433.219	39.8665		3	7	35
328.202	39.1525		3	7	36
348.611	62.1445		3	7	37
353.081	82.2685		3	7	38
328.577	118.074		3	7	39
373.737	39.1535		3	7	40
321.928	40.0725		3	7	41
254.296	41.3045		3	7	42
216.527	47.9815		3	7	43
230.072	55.1215		3	7	44
259.788	52.5065		3	7	45
282.184	53.4065		3	7	46
295.834	59.4155		3	7	47
285.562	70.7345		3	7	48
255.292	81.8685		3	7	49
217.395	94.3395		3	7	50
203.567	120.378		3	7	51
235.33	129.216		3	7	52
250.205	208.778		3	7	53
188.935	284.36		3	7	54
147.254	302.429		3	7	55
138.401	246.884		3	7	56
179.954	252.995		3	7	57
204.61	168.872		3	7	58
315.88	135.781		3	7	59
433.743	128.751		3	7	60
511.035	154.231		3	7	61
626.434	151.247		3	7	62
731.586	110.807		3	7	63
838.107	79.2255		3	7	64
870.865	64.6855		3	7	65
809.096	64.0085		3	7	66
665.73	98.3925		3	7	67
502.651	138.947		3	7	68
414.908	171.19		3	7	69
401.868	183.655		3	7	70
435.937	166.527		3	7	71
462.753	127.589		3	7	72
435.103	84.5345		3	7	73
349.696	51.7695		3	7	74
246.526	32.0765		3	7	75
403.864	8.82054		3	8	1
476.683	12.2315		3	8	2
588.877	4.77854		3	8	3
550.321	1.52154		3	8	4
516.528	3.31854		3	8	5
439.226	8.08054		3	8	6
361.133	17.6385		3	8	7
318.402	26.3035		3	8	8
295.856	44.4345		3	8	9
375.053	63.2845		3	8	10
539.424	98.4485		3	8	11
543.301	110.927		3	8	12
444.981	85.9395		3	8	13
428.674	94.0045		3	8	14
425.745	84.9715		3	8	15
333.282	65.5765		3	8	16
303.639	39.2615		3	8	17
364.085	39.7885		3	8	18
387.57	27.8965		3	8	19
362.007	20.5275		3	8	20
306.389	48.6535		3	8	21
261.335	41.0455		3	8	22
298.47	58.4305		3	8	23
437.501	76.3175		3	8	24
498.185	81.0045		3	8	25
631.449	65.1625		3	8	26
912.535	52.0835		3	8	27
949.714	27.3475		3	8	28
890.677	15.3325		3	8	29
809.628	6.49154		3	8	30
863.978	5.89354		3	8	31
732.737	12.2475		3	8	32
646.874	29.4885		3	9	1
643.86	21.4775		3	9	2
544.973	10.0535		3	9	3
488.686	14.0755		3	9	4
514.245	18.1625		3	9	5
465.735	15.4315		3	9	6
527.42	9.99554		3	9	7
671.91	20.0745		3	9	8
880.846	14.9525		3	9	9
929.223	45.9115		3	9	10
933.483	137.394		3	9	11
916.391	297.343		3	9	12
922.414	432.74		3	9	13
917.259	468.733		3	9	14
896.235	375.991		3	9	15
855.356	225.578		3	9	16
798.364	126.872		3	9	17
746.113	80.7385		3	9	18
680.829	78.8255		3	9	19
587.774	91.5625		3	9	20
476.987	70.5085		3	9	21
447.347	66.8845		3	9	22
293.884	33.1895		3	9	23
291.015	18.1365		3	9	24
369.027	22.6035		3	9	25
552.501	39.2485		3	9	26
674.34	37.8825		3	9	27
653.696	34.7615		3	9	28
573.739	20.4595		3	9	29
362.116	14.5585		3	9	30
350.532	8.40354		3	9	31
416.407	7.42354		3	9	32
559.699	11.7065		3	9	33
607.057	16.0695		3	9	34
713.152	10.9345		3	9	35
635.152	10.2255		3	9	36
549.23	5.80754		3	9	37
418.481	16.7385		3	9	38
310.156	16.2205		3	9	39
402.935	14.6665		3	9	40
361.023	17.0265		3	9	41
365.975	12.5025		3	9	42
463.053	8.02254		3	9	43
551.427	7.93554		3	9	44
593.355	8.16454		3	9	45
675.427	6.47354		3	9	46
667.903	8.67154		3	9	47
597.972	0.563536		3	9	48
491.271	2.98754		3	9	49
436.721	4.09054		3	9	50
391.537	0.351536		3	9	51
360.935	6.40154		3	9	52
337.441	2.99454		3	9	53
331.662	0.571536		3	9	54
366.161	0		3	9	55
405.53	0		3	9	56
359.629	0		3	9	57
327.601	0		3	9	58
337.625	0		3	9	59
323.636	0		3	9	60
234.606	0		3	9	61
192.388	0		3	9	62
180.267	0		3	9	63
175.762	0		3	9	64
252.625	0		3	9	65
220.444	0		3	9	66
291.785	0		3	9	67
390.172	0.402536		3	9	68
490.466	4.73154		3	9	69
576.679	5.57954		3	9	70
622.761	10.9345		3	9	71
514.738	13.2195		3	9	72
546.574	21.2525		3	9	73
510.382	69.8865		3	9	74
447.222	158.283		3	9	75
354.482	246.303		3	9	76
257.698	275.945		3	9	77
182.731	230.739		3	9	78
137.275	144.756		3	9	79
374.456	37.0885		3	10	1
362.532	35.4785		3	10	2
383.749	45.4265		3	10	3
575.785	45.5375		3	10	4
633.887	46.8225		3	10	5
714.67	58.3215		3	10	6
923.085	105.476		3	10	7
968.594	147.343		3	10	8
1119.41	243.765		3	10	9
1255.86	421.71		3	10	10
1152.66	396.44		3	10	11
1332.69	390.532		3	10	12
1431.74	390.715		3	10	13
1124.97	201.555		3	10	14
1209.34	223.969		3	10	15
1142.33	226.225		3	10	16
876.639	188.067		3	10	17
580.254	119.705		3	10	18
473.135	123.314		3	10	19
430.548	91.3845		3	10	20
483.439	100.005		3	10	21
468.126	64.8635		3	10	22
379.854	51.5125		3	10	23
281.51	32.8315		3	10	24
228.645	18.3135		3	10	25
261.733	14.9625		3	10	26
334.484	12.2245		3	10	27
519.072	11.4095		3	10	28
681.834	9.12054		3	10	29
717.11	15.5055		3	10	30
821.629	11.8085		3	10	31
853.339	4.18054		3	10	32
789.258	4.59354		3	10	33
748.022	0		3	10	34
661.639	13.2085		3	10	35
571.153	7.28154		3	10	36
494.409	26.1385		3	10	37
434.773	34.9455		3	10	38
401.989	41.3675		3	10	39
403.041	75.4405		3	10	40
406.779	85.2895		3	10	41
406.954	118.755		3	10	42
397.421	120.645		3	10	43
392.724	97.1365		3	10	44
403.952	87.9275		3	10	45
446.077	52.3055		3	10	46
551.099	54.5235		3	10	47
672.831	66.8395		3	10	48
796.342	77.9795		3	10	49
886.923	99.4015		3	10	50
981.848	121.647		3	10	51
979.363	126.998		3	10	52
1026.12	122.01		3	10	53
965.973	115.279		3	10	54
876.561	86.9045		3	10	55
737.768	68.3665		3	10	56
611.324	73.8865		3	10	57
512.051	118.848		3	10	58
553.119	104.523		3	10	59
415.23	214.177		3	10	60
456.199	308.782		3	10	61
534.699	316.453		3	10	62
619.452	332.135		3	10	63
673.105	243.599		3	10	64
691.615	141.134		3	10	65
624.82	76.4165		3	10	66
510.886	59.6675		3	10	67
407.291	74.5965		3	10	68
355.381	68.3205		3	10	69
339.131	46.7015		3	10	70
427.136	54.0965		3	10	71
472.96	28.8235		3	10	72
492.134	25.1415		3	10	73
472.498	39.9625		3	10	74
413.558	25.8615		3	10	75
345.082	20.1415		3	10	76
287.695	19.9545		3	10	77
248.476	6.87754		3	10	78
201.66	8.93654		3	10	79
160.173	0.0475357		3	10	80
812.411	44.9145		4	1	1
919.984	37.7595		4	1	2
1321.93	49.5225		4	1	3
1376.44	56.4525		4	1	4
1401.13	106.063		4	1	5
1399.64	168.267		4	1	6
1359.98	223.493		4	1	7
1249.72	321.05		4	1	8
1270.3	292.14		4	1	9
1059.1	244.753		4	1	10
833.787	218.315		4	1	11
833.248	219.107		4	1	12
775.929	197.425		4	1	13
1041.37	293.01		4	1	14
899.216	265.284		4	1	15
802.923	193.197		4	1	16
723.761	118.058		4	1	17
686.666	74.0875		4	1	18
663.14	49.3975		4	1	19
711.046	47.1825		4	1	20
763.527	41.8265		4	1	21
844.777	47.9145		4	1	22
907.939	44.0265		4	1	23
981.182	42.9805		4	1	24
1092.95	40.0745		4	1	25
1252.91	48.7315		4	1	26
1445.81	56.6155		4	1	27
1556.82	85.6905		4	1	28
1732.31	258.151		4	1	29
1838.81	455.667		4	1	30
1781.55	616.859		4	1	31
1740.65	798.86		4	1	32
1484.86	767.499		4	1	33
1516.34	757.457		4	1	34
1044.45	558.313		4	1	35
1077.23	522.404		4	1	36
741.474	303.263		4	1	37
643.11	235.239		4	1	38
791.806	287.89		4	1	39
968.501	173.099		4	1	40
944.019	162.929		4	1	41
993.065	221.68		4	1	42
879.504	245.964		4	1	43
839.98	301.776		4	1	44
465.078	654.244		4	1	45
531.27	871.553		4	1	46
228.867	1358.65		4	1	47
230.544	1522.92		4	1	48
207.005	1435.04		4	1	49
217.124	1262.73		4	1	50
180.411	753.061		4	1	51
164.305	402.071		4	1	52
154.647	231.687		4	1	53
121.575	134.736		4	1	54
119.909	146.715		4	1	55
125.232	163.422		4	1	56
151.484	169.684		4	1	57
164.659	166.864		4	1	58
191.105	174.546		4	1	59
230.851	180.465		4	1	60
272.258	162.12		4	1	61
288.537	109.654		4	1	62
307.803	113.047		4	1	63
342.495	92.2245		4	1	64
346.482	81.4935		4	1	65
317.795	153.366		4	1	66
233.393	357.665		4	1	67
141.778	677.2		4	1	68
90.0901	964.014		4	1	69
71.1871	1046.66		4	1	70
88.9061	869.207		4	1	71
134.067	532.395		4	1	72
197.886	241.055		4	1	73
259.799	100.853		4	1	74
323.507	68.8185		4	1	75
398.908	66.4705		4	1	76
474.171	58.9235		4	1	77
557.171	78.0025		4	1	78
614.88	174.949		4	1	79
630.71	371.751		4	1	80
620.583	580.594		4	1	81
666.681	576.318		4	1	82
556.397	587.199		4	1	83
466.397	546.324		4	1	84
378.665	419.351		4	1	85
402.369	238.786		4	1	86
307.555	149.53		4	1	87
265.814	113.837		4	1	88
221.671	87.3515		4	1	89
215.137	49.5475		4	1	90
230.871	29.2885		4	1	91
232.094	8.40448		4	1	92
240.248	0		4	1	93
257.952	1.03848		4	1	94
325.118	0		4	1	95
386.947	0		4	1	96
230.157	0		4	1	97
320.481	0		4	1	98
190.741	0		4	1	99
149.364	44.7945		4	2	1
258.215	24.7345		4	2	2
272.935	50.5505		4	2	3
405.72	33.0955		4	2	4
518.409	0.711476		4	2	5
532.721	0		4	2	6
529.459	0		4	2	7
540.21	0		4	2	8
505.524	0		4	2	9
517.971	0		4	2	10
516.323	0		4	2	11
564.777	0		4	2	12
572.434	0		4	2	13
484.94	0		4	2	14
371.139	0		4	2	15
263.966	0		4	2	16
175.275	0		4	2	17
118.675	0		4	2	18
115.472	0		4	2	19
99.1381	0		4	2	20
129.082	0		4	2	21
221.994	0		4	2	22
301.044	0		4	2	23
515.75	0		4	2	24
636.412	0		4	2	25
858.962	0		4	2	26
910.736	9.30548		4	2	27
934.901	53.9975		4	2	28
767	88.7045		4	2	29
596.357	166.206		4	2	30
491.586	185.438		4	2	31
474.579	106.394		4	2	32
412.403	82.0215		4	2	33
467.057	111.289		4	2	34
560.764	307.233		4	2	35
476.408	358.44		4	2	36
403.645	479.855		4	2	37
383.725	609.382		4	2	38
314.081	513.642		4	2	39
300	347.842		4	2	40
250.601	213.558		4	2	41
244.889	192.536		4	2	42
185.735	114.883		4	2	43
180.746	97.7475		4	2	44
121.055	70.9695		4	2	45
96.5681	27.2515		4	2	46
103.089	25.8945		4	2	47
126.912	33.2415		4	2	48
471.495	152.067		4	3	1
729.552	129.338		4	3	2
963.844	100.055		4	3	3
1068.6	95.1545		4	3	4
992.329	85.2255		4	3	5
920.865	72.2645		4	3	6
818.734	60.7095		4	3	7
631.729	42.8935		4	3	8
466.94	37.1045		4	3	9
362.814	51.4525		4	3	10
310.808	63.4375		4	3	11
285.981	85.8885		4	3	12
260.551	108.749		4	3	13
216.258	163.878		4	3	14
215.363	211.377		4	3	15
241.135	346.848		4	3	16
153.22	520.102		4	3	17
103.617	642.812		4	3	18
93.0691	615.454		4	3	19
188.638	516.005		4	3	20
221.018	403.694		4	3	21
360.84	186.18		4	3	22
542.483	88.0555		4	3	23
605.029	49.3815		4	3	24
668.141	31.1915		4	3	25
657.61	36.9965		4	3	26
568.309	31.6045		4	3	27
443.615	23.6935		4	3	28
309.762	31.9445		4	3	29
205.002	40.5285		4	3	30
152.812	41.7895		4	3	31
167.019	33.5605		4	3	32
237.279	18.3405		4	3	33
339.504	12.1165		4	3	34
448.207	6.98148		4	3	35
543.485	3.02748		4	3	36
600.619	0		4	3	37
527.169	0		4	3	38
482.793	0		4	3	39
265.377	0		4	3	40
95.4071	0		4	3	41
75.8971	169.51		4	4	1
143.239	182.814		4	4	2
224.193	174.494		4	4	3
275.031	128.971		4	4	4
274.013	80.8635		4	4	5
241.973	35.6665		4	4	6
217.902	29.8485		4	4	7
209.247	30.6705		4	4	8
206.691	34.6445		4	4	9
290.522	25.7095		4	4	10
346.996	26.7605		4	4	11
369.523	30.8215		4	4	12
375.165	34.7945		4	4	13
378.703	48.4675		4	4	14
399.74	58.2115		4	4	15
480.935	70.8945		4	4	16
555.905	91.9455		4	4	17
581.183	83.6175		4	4	18
751.147	145.668		4	4	19
807.456	122.198		4	4	20
832.48	218.416		4	4	21
775.706	109.304		4	4	22
822.505	170.536		4	4	23
679.753	175.465		4	4	24
578.067	66.5625		4	4	25
589.347	60.7315		4	4	26
594.762	66.7525		4	4	27
575.489	59.5195		4	4	28
540.532	59.0185		4	4	29
616.516	64.6015		4	4	30
525.268	62.9765		4	4	31
538.586	63.5525		4	4	32
658.597	57.0805		4	4	33
711.65	63.1935		4	4	34
782.148	61.0295		4	4	35
781.889	65.1975		4	4	36
704.45	73.2965		4	4	37
610.966	79.3395		4	4	38
443.466	88.2005		4	4	39
341.955	115.239		4	4	40
345.587	232.725		4	4	41
295.43	280.149		4	4	42
294.367	436.101		4	4	43
275.416	614.987		4	4	44
221.062	707.146		4	4	45
171.405	605.06		4	4	46
144.427	454.648		4	4	47
165.504	512.561		4	4	48
231.621	977.069		4	4	49
284.213	1721.49		4	4	50
292.247	2341.52		4	4	51
268.912	2485.38		4	4	52
202.024	2176.42		4	4	53
258.403	2481.3		4	4	54
185.906	1277.91		4	4	55
223	927.251		4	4	56
390.842	371.344		4	4	57
614.43	256.422		4	4	58
644.785	359.957		4	4	59
848.903	265.546		4	4	60
1071.6	358.768		4	4	61
1098.38	457.873		4	4	62
934.809	441.347		4	4	63
899.109	465.382		4	4	64
933.322	466.703		4	4	65
614.645	300.414		4	4	66
435.554	174.013		4	4	67
331.668	135.005		4	4	68
262.46	156.051		4	4	69
214.108	214.876		4	4	70
233.629	276.792		4	4	71
256.611	272.955		4	4	72
316.071	210.019		4	4	73
368.772	147.522		4	4	74
461.449	119.753		4	4	75
455.612	70.1335		4	4	76
375.066	62.4865		4	4	77
290.855	53.7525		4	4	78
248.552	39.3095		4	4	79
200.211	33.2055		4	4	80
136.721	34.4475		4	4	81
149.193	32.2865		4	4	82
252.031	72.8065		4	4	83
305.66	88.8365		4	4	84
361.571	99.6615		4	4	85
318.5	106.748		4	4	86
275.067	108.581		4	4	87
264.383	120.327		4	4	88
274.667	139.078		4	4	89
385.599	108.428		4	4	90
442.223	85.7525		4	4	91
457.102	72.0775		4	4	92
405.645	104.895		4	4	93
341.272	162.025		4	4	94
410.211	184.381		4	4	95
493.806	271.507		4	4	96
486.109	319.073		4	4	97
347.635	226.185		4	4	98
344.929	193.164		4	4	99
311.254	112.77		4	4	100
128.957	44.7435		4	4	101
259.99	87.7175		4	4	102
71.4611	58.7995		4	4	103
31.3161	96.0685		4	4	104
38.1221	109.626		4	4	105
0	133.975		4	4	106
325.735	45.3155		4	5	1
344.675	53.6995		4	5	2
269.345	58.2415		4	5	3
191.439	58.1935		4	5	4
207.13	65.7495		4	5	5
186.248	92.5425		4	5	6
171.517	132.317		4	5	7
140.868	146.411		4	5	8
112.059	209.076		4	5	9
92.7811	311.702		4	5	10
53.2971	273.906		4	5	11
23.0241	195.817		4	5	12
11.1501	119.427		4	5	13
16.1421	100.547		4	5	14
40.2971	81.1355		4	5	15
77.0661	88.0075		4	5	16
159.882	109.745		4	5	17
283.332	131.124		4	5	18
468.571	173.995		4	5	19
642.887	287.893		4	5	20
649.082	429.429		4	5	21
727.704	478.11		4	5	22
691.559	597.693		4	5	23
620.511	645.05		4	5	24
518.094	767.687		4	5	25
463.472	426.015		4	5	26
367.61	322.868		4	5	27
355.343	257.762		4	5	28
358.891	123.847		4	5	29
392.98	99.0775		4	5	30
510.974	109.662		4	5	31
464.058	112.143		4	5	32
487.358	179.633		4	5	33
450.753	205.548		4	5	34
413.58	442.387		4	5	35
408.976	452.288		4	5	36
345.072	468.322		4	5	37
288.703	535.661		4	5	38
225.117	486.834		4	5	39
5.59911	236.896		4	6	1
32.8781	282.714		4	6	2
64.5211	322.455		4	6	3
109.205	370.633		4	6	4
218.165	410.378		4	6	5
314.895	312.137		4	6	6
425.222	200.467		4	6	7
638.648	165.906		4	6	8
574.938	100.893		4	6	9
575.461	90.0965		4	6	10
642.523	110.603		4	6	11
574.97	136.184		4	6	12
555.088	120.187		4	6	13
533.006	134.722		4	6	14
473.707	103.109		4	6	15
411.929	100.153		4	6	16
359.283	80.4525		4	6	17
303.589	57.8345		4	6	18
231.857	61.3195		4	6	19
237.781	64.8605		4	6	20
191.577	67.9865		4	6	21
205.524	75.8045		4	6	22
222.076	84.0285		4	6	23
365.662	87.1225		4	6	24
434.586	138.141		4	6	25
610.171	232.31		4	6	26
743.622	334.925		4	6	27
796.088	480.357		4	6	28
718.035	528.613		4	6	29
607.606	360.3		4	6	30
377.201	350.526		4	6	31
309.432	402.016		4	6	32
293.173	207.156		4	6	33
221.249	138.884		4	6	34
251.286	135.968		4	6	35
360.417	160.449		4	6	36
457.686	194.658		4	6	37
511.996	248.04		4	6	38
501.889	343.326		4	6	39
454.251	448.354		4	6	40
407.239	522.287		4	6	41
338.541	387.825		4	6	42
302.963	192.428		4	6	43
257.381	155.683		4	6	44
187.324	138.916		4	6	45
136.331	112.465		4	6	46
133.363	89.0965		4	6	47
181.114	62.0415		4	6	48
270.024	60.8235		4	6	49
316.026	62.5125		4	6	50
403.941	69.9495		4	6	51
398.801	68.1325		4	6	52
365.642	57.6645		4	6	53
195.721	54.7285		4	6	54
100.933	65.3175		4	6	55
53.5991	74.2075		4	6	56
538.645	140.604		4	7	1
658.307	131.398		4	7	2
719.608	150.907		4	7	3
790.327	202.946		4	7	4
766.715	329.181		4	7	5
668.803	450.476		4	7	6
547.199	487.365		4	7	7
579.568	494.018		4	7	8
513.04	347.594		4	7	9
547.695	274.232		4	7	10
574.972	192.727		4	7	11
536.188	187.505		4	7	12
552.006	246.552		4	7	13
488.58	240.192		4	7	14
447.395	263.957		4	7	15
510.846	263.505		4	7	16
559.41	187.77		4	7	17
561.261	150.224		4	7	18
626.878	165.36		4	7	19
660.443	242.405		4	7	20
725.341	334.539		4	7	21
823.862	457.069		4	7	22
819.156	470.969		4	7	23
728.714	402.486		4	7	24
588.863	309.191		4	7	25
437.26	323.053		4	7	26
328.841	419.066		4	7	27
273.557	497.12		4	7	28
281.976	469.688		4	7	29
269.686	344.464		4	7	30
276.269	182.739		4	7	31
271.581	88.0995		4	7	32
295.561	76.3375		4	7	33
414.91	117.557		4	7	34
700.095	190.983		4	7	35
1222.08	280.157		4	7	36
1346.15	394.415		4	7	37
1511.34	392.723		4	7	38
1183.74	442.784		4	7	39
1431.27	422.596		4	7	40
855.694	420.382		4	7	41
924.714	429.639		4	7	42
512.495	402.067		4	7	43
399.075	408.434		4	7	44
389.442	471.264		4	7	45
476.643	534.312		4	7	46
599.525	561.756		4	7	47
605.483	627.425		4	7	48
442.303	704.488		4	7	49
457.325	461.713		4	7	50
417.298	283.057		4	7	51
397.111	167.964		4	7	52
401.536	126.798		4	7	53
466.25	107.356		4	7	54
569.001	102.398		4	7	55
602.686	84.7355		4	7	56
537.354	83.0125		4	7	57
406.331	93.5395		4	7	58
397.72	86.6165		4	7	59
343.413	96.4855		4	7	60
314.854	79.5085		4	7	61
377.908	86.3585		4	7	62
457.229	95.4675		4	7	63
371.568	77.0395		4	7	64
373.687	96.1165		4	7	65
483.633	128.425		4	7	66
470.074	109.345		4	7	67
458.845	131.018		4	7	68
542.516	149.796		4	7	69
583.238	99.3455		4	7	70
585.868	91.2435		4	7	71
649.342	109.185		4	7	72
770.777	105.324		4	7	73
865.624	90.9125		4	7	74
909.442	81.2935		4	7	75
868.196	82.5145		4	7	76
765.929	108.169		4	7	77
656.746	199.634		4	7	78
573.855	349.566		4	7	79
553.226	462.704		4	7	80
565.698	483.161		4	7	81
560.577	407.016		4	7	82
534.714	215.441		4	7	83
501.836	137.877		4	7	84
537.583	99.2625		4	7	85
472.348	79.6305		4	7	86
439.171	79.9085		4	7	87
371.72	77.5195		4	7	88
346.797	77.4575		4	7	89
289.135	77.4115		4	7	90
304.449	85.3325		4	7	91
258.243	68.9425		4	7	92
[truncated: 61,179 more rows]

## Sheet: ATMATRDNAPk tKO
AtmAtrDNAPk triple KO, 2 biological repeats
Red (IHO1)	Green (RAD51)		cell	axis fragment	pixel position along axis fragment
573.776	50.2394		1	1	1
518.44	49.6724		1	1	2
421.42	41.5884		1	1	3
346.636	49.4484		1	1	4
382.475	39.2274		1	1	5
412.791	36.7084		1	1	6
476.868	44.7804		1	1	7
643.876	49.6264		1	1	8
749.433	54.6904		1	1	9
797.472	49.4414		1	1	10
917.289	55.3864		1	1	11
1053.66	55.6204		1	1	12
1014.5	49.2664		1	1	13
939.202	53.3544		1	1	14
863.37	68.8604		1	1	15
826.959	56.2534		1	1	16
893.875	61.0304		1	1	17
1019.42	64.4164		1	1	18
1154.53	62.0464		1	1	19
1286.88	69.2324		1	1	20
1345.15	92.0604		1	1	21
1337.44	134.045		1	1	22
1243.04	175.103		1	1	23
1113.61	189.601		1	1	24
918.866	167.342		1	1	25
724.141	127.856		1	1	26
563.297	84.8504		1	1	27
428.449	73.9854		1	1	28
349.767	48.3144		1	1	29
322.707	61.5914		1	1	30
323.518	57.0484		1	1	31
298.313	54.2904		1	1	32
233.649	68.0804		1	2	1
308.34	46.1784		1	2	2
295.578	33.5494		1	2	3
393.277	42.2584		1	2	4
387.51	32.2344		1	2	5
387.544	22.7144		1	2	6
401.48	15.0984		1	2	7
407.29	25.8004		1	2	8
502.21	35.8544		1	2	9
652.005	42.6044		1	2	10
639.049	52.7374		1	2	11
707.078	45.6124		1	2	12
855.881	42.8784		1	2	13
734.165	52.2394		1	2	14
616.242	71.9054		1	2	15
563.253	160.646		1	2	16
380.759	188.149		1	2	17
332.322	344.552		1	2	18
312.564	251.237		1	2	19
284.778	319.25		1	2	20
229.246	315.678		1	2	21
205.099	301.348		1	2	22
227.582	270.257		1	2	23
223.997	161.671		1	2	24
267.2	109.492		1	2	25
270.998	74.4314		1	2	26
306.104	105.787		1	2	27
318.183	115.579		1	2	28
291.088	107.616		1	2	29
255.807	96.9904		1	2	30
224.689	72.5174		1	2	31
202.006	44.8944		1	2	32
176.297	30.5494		1	2	33
156.484	23.7124		1	2	34
116.174	15.6694		1	2	35
82.5782	5.96936		1	2	36
89.9852	6.13236		1	2	37
131.801	0		1	2	38
246.418	0		1	2	39
317.724	0		1	2	40
328.723	11.8144		1	2	41
262.006	4.05036		1	2	42
173.042	17.5274		1	2	43
81.8882	31.7254		1	2	44
25.7782	56.3494		1	2	45
0	96.2024		1	2	46
477.719	414.306		1	3	1
569.027	471.457		1	3	2
616.408	418.76		1	3	3
772.044	484.033		1	3	4
1020.06	434.506		1	3	5
1126.35	289.932		1	3	6
1307.11	185.379		1	3	7
1399.85	213.084		1	3	8
1317.97	195.586		1	3	9
1230.3	231.63		1	3	10
1101.34	263.354		1	3	11
1001.25	254.888		1	3	12
1030.64	214.894		1	3	13
1227.13	191.578		1	3	14
1511.42	195.785		1	3	15
1786.45	194.821		1	3	16
1914.66	179.119		1	3	17
1765.24	144.344		1	3	18
1443.18	110.997		1	3	19
1095.74	126.424		1	3	20
819.162	123.248		1	3	21
595.405	109.711		1	3	22
573.77	94.1004		1	3	23
715.242	121.32		1	3	24
945.413	162.43		1	3	25
1197.95	258.353		1	3	26
1367.3	313.033		1	3	27
1492.73	302.526		1	3	28
1571.45	240.886		1	3	29
1424.7	143.465		1	3	30
1185.68	112.163		1	3	31
823.384	79.7024		1	3	32
1019.6	78.6174		1	3	33
1025.76	88.0614		1	3	34
914.166	81.0524		1	3	35
832.408	93.3694		1	3	36
942.136	105.585		1	3	37
564.013	122.924		1	3	38
360.318	101.228		1	3	39
128.442	26.5794		1	4	1
101.6	25.0904		1	4	2
145.002	18.3244		1	4	3
233.748	59.8494		1	4	4
330.148	134.343		1	4	5
403.114	186.943		1	4	6
427.769	200.084		1	4	7
415.983	170.026		1	4	8
403.117	173.07		1	4	9
428.115	179.931		1	4	10
316.871	97.0234		1	4	11
290.604	49.8314		1	4	12
324.171	19.6184		1	4	13
388.79	26.2454		1	4	14
422.475	29.2794		1	4	15
395.366	31.4484		1	4	16
378.007	25.7974		1	4	17
341.063	52.2724		1	4	18
267.196	76.7724		1	4	19
208.269	94.3814		1	4	20
160.555	139.814		1	4	21
130.314	144.945		1	4	22
89.8452	138.135		1	4	23
83.8472	171.521		1	4	24
90.2812	132.428		1	4	25
157.066	70.7874		1	4	26
174.875	39.1164		1	4	27
191.567	27.3114		1	4	28
197.033	19.5004		1	4	29
202.368	27.6594		1	4	30
188.223	31.8084		1	4	31
152.891	51.4444		1	4	32
152.493	62.5784		1	4	33
142.404	52.0224		1	4	34
141.737	35.4114		1	4	35
146.186	33.0784		1	4	36
137.4	39.6404		1	4	37
126.035	37.9624		1	4	38
131.55	39.4464		1	4	39
105.436	30.3804		1	4	40
111.065	26.3144		1	4	41
74.3372	26.3094		1	4	42
72.0472	32.6314		1	4	43
49.7432	24.7844		1	4	44
54.1892	15.4864		1	4	45
28.9732	19.6964		1	4	46
737.074	24.6164		1	5	1
933.535	30.9014		1	5	2
1025.92	28.8234		1	5	3
1018.19	53.6394		1	5	4
904.418	58.6974		1	5	5
723.725	43.1744		1	5	6
635.175	36.6694		1	5	7
811.805	26.3834		1	5	8
573.519	32.8644		1	5	9
519.454	10.6804		1	5	10
351.821	0		1	5	11
225.212	15.1474		1	5	12
142.166	1.94136		1	5	13
98.8862	2.54536		1	5	14
120.205	9.89536		1	5	15
95.6242	16.5804		1	5	16
100.121	11.2374		1	5	17
145.943	26.4234		1	5	18
258.26	15.0904		1	5	19
343.104	15.9734		1	5	20
412.835	38.0474		1	5	21
489.329	24.5634		1	5	22
463.873	83.3784		1	5	23
439.85	94.3734		1	5	24
428.63	125.007		1	5	25
265.214	200.158		1	5	26
242.804	217.969		1	5	27
148.647	247.724		1	5	28
115.635	286.782		1	5	29
94.3172	297.441		1	5	30
76.5772	286.772		1	5	31
79.0572	232.409		1	5	32
75.1102	197.241		1	5	33
77.7352	139.661		1	5	34
86.9002	91.7434		1	5	35
113.117	45.5034		1	5	36
148.041	27.2154		1	5	37
214.761	54.6064		1	5	38
221.229	49.7604		1	5	39
294.378	50.3984		1	5	40
381.321	60.4984		1	5	41
484.24	52.2164		1	5	42
691.752	42.4114		1	5	43
698.772	44.9974		1	5	44
762.27	44.9734		1	5	45
768.711	50.4104		1	5	46
613.738	58.7984		1	5	47
434.319	47.0114		1	5	48
285.552	45.8164		1	5	49
279.149	48.6964		1	5	50
289.372	38.7264		1	5	51
413.356	43.7104		1	5	52
562.455	52.2794		1	5	53
683.963	49.5844		1	5	54
779.425	47.0114		1	5	55
793.922	43.1214		1	5	56
781.734	49.5104		1	5	57
747.856	48.4164		1	5	58
688.732	39.1884		1	5	59
584.867	33.7494		1	5	60
451.598	24.6514		1	5	61
317.51	20.3804		1	5	62
199.667	27.6854		1	5	63
471.888	9.15636		1	6	1
754.477	14.8364		1	6	2
1222.63	6.58736		1	6	3
1273.67	19.8974		1	6	4
1446.1	20.9754		1	6	5
1560.59	28.2874		1	6	6
1524.65	22.6604		1	6	7
1282.22	23.1124		1	6	8
1142.16	22.8514		1	6	9
980.556	19.8654		1	6	10
792.183	34.9784		1	6	11
739.598	77.3254		1	6	12
752.847	125.33		1	6	13
606.09	144.918		1	6	14
607.953	201.691		1	6	15
549.769	214		1	6	16
593.596	183.447		1	6	17
597.067	168.757		1	6	18
626.05	98.5534		1	6	19
703.122	67.1844		1	6	20
679.869	60.6364		1	6	21
568.439	46.1954		1	6	22
561.536	35.5954		1	6	23
524.889	43.8814		1	6	24
450.711	32.0514		1	6	25
380.717	27.7294		1	6	26
342.471	19.4874		1	6	27
448.903	20.4134		1	6	28
552.839	19.4914		1	6	29
711.705	16.4924		1	6	30
857.618	21.6794		1	6	31
976.093	21.1194		1	6	32
983.498	27.2694		1	6	33
904.326	22.0184		1	6	34
1149.67	20.8504		1	6	35
950.565	25.1324		1	6	36
863.447	16.7334		1	6	37
910.867	27.6684		1	6	38
852.014	19.4434		1	6	39
831.576	8.58136		1	6	40
772.411	9.31636		1	6	41
731.635	6.63136		1	6	42
796.86	16.4534		1	6	43
788.57	33.8254		1	6	44
709.687	41.4594		1	6	45
643.311	35.6404		1	6	46
547.459	27.1414		1	6	47
517.689	38.8134		1	6	48
483.394	58.1404		1	6	49
432.424	74.6194		1	6	50
401.907	87.2264		1	6	51
378.582	80.5444		1	6	52
379.461	63.9604		1	6	53
418.172	61.5664		1	6	54
413.592	46.0464		1	6	55
336.983	27.0794		1	6	56
719.935	25.3474		2	1	1
919.238	26.9494		2	1	2
1129.88	34.3354		2	1	3
1288.84	54.5874		2	1	4
1467.87	42.0034		2	1	5
1674.51	51.6254		2	1	6
1943.16	63.5734		2	1	7
2146.3	116.371		2	1	8
2125.76	227.419		2	1	9
1899.93	369.591		2	1	10
1637.32	522.26		2	1	11
1497.23	575.888		2	1	12
1830.73	339.05		2	1	13
1700.36	229.167		2	1	14
1521.62	172.39		2	1	15
1283.19	105.198		2	1	16
1202.55	90.7694		2	1	17
1188.19	80.7094		2	1	18
1210.69	96.8594		2	1	19
1248.49	98.3434		2	1	20
1272.6	89.3674		2	1	21
1300.46	88.3674		2	1	22
1320.57	77.6134		2	1	23
1314.06	62.6414		2	1	24
1278.24	59.9994		2	1	25
1208.01	59.3024		2	1	26
1482.21	89.6064		2	1	27
1431.85	125.933		2	1	28
1545.59	196.638		2	1	29
1511.57	327.128		2	1	30
1485.56	383.716		2	1	31
1438.04	393.824		2	1	32
1333.94	335.146		2	1	33
1284.43	235.221		2	1	34
1126.83	138.819		2	1	35
851.1	96.0474		2	1	36
369.029	77.1054		2	1	37
117.838	63.4104		2	1	38
595.585	91.7404		2	2	1
587.269	184.673		2	2	2
663.61	305.479		2	2	3
802.335	315.556		2	2	4
777.395	394.002		2	2	5
844.317	422.134		2	2	6
896.504	348.308		2	2	7
869.162	232.26		2	2	8
735.911	123.874		2	2	9
602.492	74.6884		2	2	10
453.864	32.2804		2	2	11
372.519	23.4094		2	2	12
380.289	21.8934		2	2	13
482.856	16.6794		2	2	14
677.395	21.1354		2	2	15
953.141	15.7084		2	2	16
1165.21	20.1424		2	2	17
1253.35	15.0324		2	2	18
1180.83	10.9854		2	2	19
1001.79	16.2334		2	2	20
780.696	8.08037		2	2	21
580.44	14.2544		2	2	22
506.682	12.1264		2	2	23
466.307	17.3004		2	2	24
466.296	15.2704		2	2	25
489.123	2.02837		2	2	26
508.115	14.9424		2	2	27
430.598	55.2644		2	3	1
644.567	82.6954		2	3	2
859.228	176.767		2	3	3
950.283	327.339		2	3	4
940.343	476.345		2	3	5
863.993	515.755		2	3	6
821.279	327.624		2	3	7
837.044	295.353		2	3	8
1009.28	126.567		2	3	9
1019.01	126.121		2	3	10
1148.42	70.6324		2	3	11
1149.96	48.4184		2	3	12
1106.82	33.1194		2	3	13
1065.86	26.2904		2	3	14
973.732	39.4704		2	3	15
892.839	28.9644		2	3	16
765.848	34.0714		2	3	17
627.004	22.4834		2	3	18
520.055	36.5064		2	3	19
455.684	51.1484		2	3	20
459.785	63.7224		2	3	21
489.654	60.5804		2	3	22
576.76	114.853		2	3	23
601.165	191.238		2	3	24
750.541	268.295		2	3	25
802.119	347.966		2	3	26
898.507	501.522		2	3	27
1087.63	583.326		2	3	28
1257.28	551.013		2	3	29
1298.74	379.972		2	3	30
1185.83	207.552		2	3	31
1015.35	193.391		2	3	32
874.969	138.128		2	3	33
795.946	101.534		2	3	34
999.496	116.553		2	3	35
0	75.2604		2	4	1
0	136.149		2	4	2
0	320.232		2	4	3
0	635.61		2	4	4
0	1023.45		2	4	5
0	1313.69		2	4	6
56.8143	1755.21		2	4	7
36.9423	1604.98		2	4	8
129.171	1254.63		2	4	9
288.854	979.094		2	4	10
414.455	524.083		2	4	11
545.136	244.544		2	4	12
771.208	142.072		2	4	13
838.291	124.871		2	4	14
845.536	130.02		2	4	15
722.317	130.923		2	4	16
556.299	158.645		2	4	17
349.344	244.151		2	4	18
205.093	364.102		2	4	19
96.8273	560.011		2	4	20
75.5413	561.424		2	4	21
0	573.843		2	4	22
0	658.181		2	4	23
0	572.508		2	4	24
0	444.945		2	4	25
0	301.266		2	4	26
0	237.886		2	4	27
0	132.728		2	4	28
0	88.2294		2	4	29
0	47.4224		2	4	30
0	33.0054		2	4	31
0	46.5874		2	4	32
0	56.6424		2	4	33
0	69.6834		2	4	34
178.521	34.3914		2	5	1
384.228	18.1304		2	5	2
592.925	22.4954		2	5	3
801.597	31.4624		2	5	4
780.066	27.7884		2	5	5
774.143	43.1364		2	5	6
633.689	52.1184		2	5	7
651.777	53.3574		2	5	8
649.457	47.4514		2	5	9
767.333	60.1644		2	5	10
949.291	61.5664		2	5	11
1126.84	74.1674		2	5	12
1323.55	68.7524		2	5	13
1311.91	60.9144		2	5	14
1274.45	71.0144		2	5	15
1189.53	54.4904		2	5	16
1187.62	56.9984		2	5	17
1067.34	27.7154		2	5	18
1045.7	27.6514		2	5	19
992.197	35.9704		2	5	20
903.892	32.0194		2	5	21
772.328	30.4964		2	5	22
624.415	39.3874		2	5	23
528.083	26.9724		2	5	24
563.674	26.8784		2	5	25
742.617	40.9894		2	5	26
753.889	28.8774		2	5	27
805.212	34.1124		2	5	28
749.856	41.0364		2	5	29
777.118	52.0574		2	5	30
700.631	54.3844		2	5	31
688.996	41.3564		2	5	32
726.801	49.7464		2	5	33
774.163	48.8734		2	5	34
741.895	39.5984		2	5	35
869.801	49.1634		2	5	36
698.789	33.9844		2	5	37
605.876	47.6654		2	5	38
556.573	60.3364		2	5	39
572.808	42.0954		2	5	40
690.234	41.8044		2	5	41
745.11	41.0524		2	5	42
772.456	48.1764		2	5	43
766.094	52.8244		2	5	44
659.454	63.6954		2	5	45
523.471	64.5884		2	5	46
462.899	81.0594		2	5	47
391.522	93.0884		2	5	48
467.307	108.031		2	5	49
449.277	104.033		2	5	50
501.503	124.949		2	5	51
637.088	128.653		2	5	52
589.842	128.202		2	5	53
807.472	130.088		2	5	54
922.725	106.357		2	5	55
1247.99	110.692		2	5	56
1287.81	123.412		2	5	57
1460.69	135.257		2	5	58
1396.88	134.835		2	5	59
1344.87	120.006		2	5	60
1295.15	121.712		2	5	61
1267.03	95.8744		2	5	62
1336.87	74.7434		2	5	63
1194.41	68.9054		2	5	64
1115.1	78.8154		2	5	65
900.206	66.6444		2	5	66
894.303	76.9164		2	5	67
626.81	83.0314		2	5	68
353.562	73.3444		2	5	69
403.419	69.9844		2	5	70
211.47	49.8424		2	5	71
196.479	5.43401		3	1	1
163.13	4.31401		3	1	2
148.183	0		3	1	3
188.229	6.10401		3	1	4
239.212	11.793		3	1	5
321.692	26.872		3	1	6
337.169	26.048		3	1	7
324.51	40.769		3	1	8
275.591	41.428		3	1	9
239.227	47.818		3	1	10
214.113	56.644		3	1	11
231.912	49.13		3	1	12
269.982	49.128		3	1	13
279.987	30.738		3	1	14
259.636	46.34		3	1	15
223.68	59.818		3	1	16
184.754	76.502		3	1	17
149.78	66.539		3	1	18
123.792	69.48		3	1	19
126.851	43.764		3	1	20
198.372	55.546		3	1	21
206.409	34.815		3	1	22
175.896	20.068		3	1	23
122.233	13.391		3	1	24
153.507	14.362		3	1	25
128.491	4.09401		3	1	26
97.4446	0		3	1	27
131.968	0		3	1	28
145.527	15.467		3	1	29
195.419	12.045		3	1	30
238.282	7.70701		3	1	31
259.077	14.405		3	1	32
242.701	41.139		3	1	33
255.078	101.216		3	1	34
259.813	117.393		3	1	35
255.103	138.13		3	1	36
274.566	141.845		3	1	37
341.197	46.244		3	1	38
396.366	25.726		3	1	39
440.653	21.69		3	1	40
444.697	42.814		3	1	41
411.75	39.79		3	1	42
447.221	59.228		3	1	43
398.518	78.045		3	1	44
288.923	82.733		3	1	45
219.06	79.496		3	1	46
107.998	69.289		3	1	47
50.9026	59.325		3	1	48
21.0906	40.331		3	1	49
8.86762	15.376		3	1	50
19.7616	11.309		3	1	51
37.0996	5.22301		3	1	52
51.2716	1.96401		3	1	53
111.821	0		3	1	54
117.162	13.039		3	1	55
130.386	15.855		3	1	56
148.572	19.366		3	1	57
144.075	41.46		3	1	58
126.684	87.364		3	1	59
152.296	161.874		3	1	60
120.8	183.801		3	1	61
141.094	228.1		3	1	62
157.856	216.754		3	1	63
211.057	204.883		3	1	64
310.671	154.848		3	1	65
430.306	95.623		3	1	66
542.205	55.257		3	1	67
619.416	18.879		3	1	68
629.64	11.189		3	1	69
575.84	15.793		3	1	70
476.127	8.62601		3	1	71
349.741	3.16801		3	1	72
247.001	5.64801		3	1	73
192.274	5.43501		3	1	74
186.448	11.033		3	1	75
199.227	14.267		3	1	76
207.971	0		3	1	77
208.659	1.03701		3	1	78
197.008	3.43601		3	1	79
189.649	16.232		3	1	80
185.033	6.93401		3	1	81
235.142	8.48901		3	1	82
274.73	8.46901		3	1	83
363.706	9.20101		3	1	84
371.655	5.39901		3	1	85
394.88	16.034		3	1	86
432.528	33.425		3	1	87
433.957	54.257		3	1	88
410.306	35.855		3	1	89
368.677	31.88		3	1	90
327.086	37.159		3	1	91
271.375	39.249		3	1	92
222.809	20.619		3	1	93
175.974	2.29701		3	1	94
153.044	17.337		3	1	95
120.964	37.887		3	1	96
159.087	29.935		3	1	97
152.225	21.861		3	1	98
150.79	2.98601		3	1	99
121.41	17.92		3	1	100
51.6966	0		3	1	101
98.9546	5.25201		3	1	102
43.8816	5.08101		3	1	103
48.8226	15.989		3	1	104
51.6196	6.75201		3	1	105
34.6136	10.97		3	1	106
33.7626	13.961		3	1	107
37.2586	28.2		3	1	108
36.4846	74.073		3	1	109
37.5916	97.299		3	1	110
46.3186	156.72		3	1	111
64.0376	159.717		3	1	112
91.7696	151.936		3	1	113
163.004	141.08		3	1	114
194.408	102.994		3	1	115
248.49	47.707		3	1	116
311.306	16.158		3	1	117
414.836	8.82401		3	1	118
333.826	1.34201		3	1	119
405.485	37.365		3	1	120
272.594	19.281		3	1	121
233.565	51.26		3	1	122
192.729	69.263		3	1	123
251.282	67.556		3	1	124
258.896	75.816		3	1	125
407.144	59.185		3	1	126
661.865	39.972		3	1	127
689.807	34.438		3	1	128
961.641	18.991		3	1	129
956.7	0		3	1	130
1089.8	0		3	1	131
1079.1	0		3	1	132
967.532	0.664009		3	1	133
796.062	0.598009		3	1	134
688.515	0.465009		3	1	135
487.545	0		3	1	136
353.206	0		3	1	137
260.685	0		3	1	138
217.985	0		3	1	139
198.519	0		3	1	140
173.411	0		3	1	141
130.827	2.52201		3	1	142
91.9476	10.919		3	1	143
55.4176	7.58101		3	1	144
12.1516	7.96301		3	1	145
0	6.30001		3	1	146
0	0		3	1	147
0	0.813009		3	1	148
0	2.85301		3	1	149
0	10.24		3	1	150
0	4.00001		3	1	151
0	10.736		3	1	152
0	9.92601		3	1	153
526.338	312.229		3	2	1
752.499	282.811		3	2	2
909.839	218.892		3	2	3
914.49	170.515		3	2	4
794.21	118.965		3	2	5
755.219	117.746		3	2	6
529.692	36.915		3	2	7
428.115	48.676		3	2	8
341.893	44.398		3	2	9
323.254	43.352		3	2	10
289.689	61.794		3	2	11
301.024	77.174		3	2	12
313.685	103.967		3	2	13
359.901	127.884		3	2	14
411.036	175.322		3	2	15
356.341	175.342		3	2	16
255.292	118.138		3	2	17
184.773	81.938		3	2	18
150.302	56.067		3	2	19
131.355	38.266		3	2	20
234.644	24.185		3	2	21
273.481	36.867		3	2	22
352.895	31.472		3	2	23
377.725	28.203		3	2	24
395.978	17.529		3	2	25
343.114	12.646		3	2	26
282.49	27.536		3	2	27
282.308	58.784		3	2	28
284.206	86.834		3	2	29
279.715	139.601		3	2	30
258.113	174.678		3	2	31
214.507	172.377		3	2	32
156.619	143.188		3	2	33
114.931	110.566		3	2	34
111.016	68.347		3	2	35
136.365	52.265		3	2	36
160.808	24.622		3	2	37
167.273	10.297		3	2	38
166.458	20.628		3	2	39
148.1	15.085		3	2	40
159.188	16.506		3	2	41
128.73	20.743		3	2	42
110.875	16.968		3	2	43
113.659	17.135		3	2	44
117.218	21.064		3	2	45
128.887	17.584		3	2	46
135.075	24.111		3	2	47
185.501	32.901		3	2	48
252.007	28.109		3	2	49
309.906	52.61		3	2	50
427.947	69.812		3	2	51
394.952	58.446		3	2	52
311.632	55.522		3	2	53
236.232	40.661		3	2	54
226.469	29.891		3	2	55
139.13	23.926		3	2	56
101.105	27.259		3	2	57
75.1356	17.276		3	2	58
60.8456	13.68		3	2	59
55.7436	24.39		3	2	60
73.5906	12.628		3	2	61
148.881	20.983		3	2	62
157.076	25.638		3	2	63
225.293	16.157		3	2	64
295.788	22.654		3	2	65
342.575	33.355		3	2	66
350.753	36.067		3	2	67
312.295	26.846		3	2	68
270.649	22.985		3	2	69
237.29	35.885		3	2	70
253.652	34.822		3	2	71
291.47	36.407		3	2	72
328.836	37.6		3	2	73
327.373	45.196		3	2	74
311.327	49.39		3	2	75
226.558	50.967		3	2	76
177.587	68.737		3	2	77
135.812	83.104		3	2	78
123.02	91.977		3	2	79
253.454	112.08		3	2	80
261.179	100.778		3	2	81
410.447	81.466		3	2	82
574.014	92.965		3	2	83
670.719	117.575		3	2	84
762.346	161.129		3	2	85
716.001	174.561		3	2	86
607.539	174.954		3	2	87
443.919	188.361		3	2	88
323.29	178.816		3	2	89
219.733	144.195		3	2	90
223.754	137.669		3	2	91
204.659	101.947		3	2	92
230.871	123.113		3	2	93
161.428	59.874		3	2	94
166.311	144.659		3	3	1
206.498	146.349		3	3	2
294.554	147.379		3	3	3
378.39	130.249		3	3	4
482.68	114.011		3	3	5
657.051	112.369		3	3	6
608.565	99.948		3	3	7
628.42	92.54		3	3	8
593.659	100.003		3	3	9
530.875	109.634		3	3	10
543.713	106.05		3	3	11
492.421	89.188		3	3	12
582.329	112.221		3	3	13
567.101	121.581		3	3	14
580.228	129.532		3	3	15
542.487	134.398		3	3	16
446.776	142.441		3	3	17
325.96	150.522		3	3	18
244.39	147.883		3	3	19
253.71	121.887		3	3	20
311.383	124.631		3	3	21
396.518	78.332		3	3	22
434.101	60.202		3	3	23
469.498	60.743		3	3	24
472.288	44.269		3	3	25
529.912	55.012		3	3	26
538.547	60.045		3	3	27
506.635	135.144		3	3	28
458.258	237.191		3	3	29
621.748	328.144		3	3	30
472.386	377.074		3	3	31
551.529	212.889		3	3	32
424.091	198.981		3	3	33
346.761	116.03		3	3	34
288.069	49.335		3	3	35
214.118	43.241		3	3	36
204.574	35.247		3	3	37
153.508	45.075		3	3	38
169.017	42.583		3	3	39
176.076	60.924		3	3	40
175.751	69.886		3	3	41
182.21	71.565		3	3	42
270.092	104.111		3	3	43
346.72	102.873		3	3	44
355.264	85.969		3	3	45
401.748	83.149		3	3	46
474.46	55.558		3	3	47
452.913	37.313		3	3	48
539.715	60.272		3	3	49
434.414	56.95		3	3	50
453.048	53.577		3	3	51
382.991	55.018		3	3	52
345.237	57.287		3	3	53
395.85	66.607		3	3	54
489.499	63.199		3	3	55
629.522	65.468		3	3	56
750.597	64.905		3	3	57
886.112	65.049		3	3	58
788.06	68.774		3	3	59
785.414	70.637		3	3	60
624.446	98.182		3	3	61
194.159	0		3	4	1
313.355	10.355		3	4	2
395.957	5.40901		3	4	3
463.436	0		3	4	4
426.814	0		3	4	5
502.297	0.690009		3	4	6
437.132	21.921		3	4	7
350.457	22.162		3	4	8
325.239	31.008		3	4	9
362.899	33.652		3	4	10
517.076	12.938		3	4	11
547.088	5.52501		3	4	12
483.84	17.514		3	4	13
384.994	17.85		3	4	14
459.151	18.298		3	4	15
405.622	16.83		3	4	16
399.809	6.63701		3	4	17
475.414	0.882009		3	4	18
586.73	8.58501		3	4	19
710.408	8.69601		3	4	20
801.158	15.724		3	4	21
813.248	26.874		3	4	22
771.064	18.045		3	4	23
675.439	13.197		3	4	24
587.769	13.596		3	4	25
569.074	15.203		3	4	26
633.32	19.882		3	4	27
737.764	45.269		3	4	28
813.377	74.916		3	4	29
811.715	97.959		3	4	30
719.839	122.471		3	4	31
554.883	140.628		3	4	32
55.3566	0		3	5	1
95.6666	0		3	5	2
100.053	3.90101		3	5	3
130.357	7.86301		3	5	4
174.244	9.39201		3	5	5
260.05	7.47501		3	5	6
254.89	15.667		3	5	7
269.802	18.725		3	5	8
297.265	30.492		3	5	9
270.017	72.858		3	5	10
224.023	156.14		3	5	11
152.685	217.755		3	5	12
165.067	328.272		3	5	13
174.139	387.815		3	5	14
131.021	373.424		3	5	15
117.713	290.304		3	5	16
146.006	195.416		3	5	17
190.786	121.572		3	5	18
208.473	48.137		3	5	19
230.372	43.657		3	5	20
240.131	37.605		3	5	21
269.952	52.593		3	5	22
276.03	79.073		3	5	23
258.019	142.259		3	5	24
216.165	201.128		3	5	25
157.089	248.455		3	5	26
117.719	281.57		3	5	27
115.616	249.266		3	5	28
132.499	185.256		3	5	29
205.643	130.214		3	5	30
240.419	84.159		3	5	31
258.281	84.292		3	5	32
266.072	74.525		3	5	33
236.091	73.276		3	5	34
208.975	74.369		3	5	35
222.948	65.643		3	5	36
190.757	52.334		3	5	37
214.966	66.875		3	5	38
250.815	74.328		3	5	39
252.492	83.531		3	5	40
228.512	55.706		3	5	41
199.573	46.945		3	5	42
212.689	55.253		3	5	43
149.303	29.358		3	5	44
211.002	22.305		3	5	45
176.259	12.548		3	5	46
210.086	16.366		3	5	47
362.722	7.79501		3	5	48
371.409	13.355		3	5	49
364.645	6.01201		3	5	50
412.08	18.074		3	5	51
431.05	12.423		3	5	52
393.122	20.77		3	5	53
322.137	23.786		3	5	54
229.091	18.642		3	5	55
168.194	11.88		3	5	56
138.341	10.29		3	5	57
147.139	15.856		3	5	58
193.08	14.123		3	5	59
249.521	12.392		3	5	60
332.787	21.208		3	5	61
393.382	17.348		3	5	62
395.425	14.176		3	5	63
362.194	14.554		3	5	64
366.692	25.795		3	5	65
415.141	11.555		3	5	66
433.565	16.775		3	5	67
363.459	13.881		3	5	68
314.392	17.096		3	5	69
260.363	9.29501		3	5	70
187.061	10.122		3	5	71
187.819	9.44801		3	5	72
235.864	11.45		3	5	73
230.358	12.463		3	5	74
217.854	16.235		3	5	75
226.358	10.076		3	5	76
224.458	10.17		3	5	77
243.178	19.501		3	5	78
350.086	8.58701		3	5	79
358.328	10.856		3	5	80
408.453	9.44001		3	5	81
386.26	12.065		3	5	82
398.436	2.08301		3	5	83
310.735	30.756		3	5	84
195.647	35.704		3	5	85
133.808	22.839		3	6	1
133.383	6.33001		3	6	2
131.647	2.16701		3	6	3
99.4206	15.491		3	6	4
112.306	12.894		3	6	5
110.516	12.287		3	6	6
180.144	6.11001		3	6	7
253.607	8.89501		3	6	8
317.096	4.33401		3	6	9
322.716	0		3	6	10
281.179	4.29501		3	6	11
270.766	4.60701		3	6	12
225.704	19.811		3	6	13
170.399	22.194		3	6	14
158.706	19.706		3	6	15
111.225	27.603		3	6	16
96.5976	25.679		3	6	17
99.1156	33.484		3	6	18
111.638	23.805		3	6	19
103.872	33.299		3	6	20
113.986	35.224		3	6	21
114.036	52.514		3	6	22
114.293	82.38		3	6	23
81.8096	103.065		3	6	24
81.7646	122.921		3	6	25
96.5506	134.818		3	6	26
83.0516	97.505		3	6	27
83.0676	83.519		3	6	28
97.1206	37.574		3	6	29
116.783	17.397		3	6	30
140.785	13.337		3	6	31
171.46	18.499		3	6	32
234.968	16.756		3	6	33
261.528	16.488		3	6	34
283.668	12.853		3	6	35
350.465	12.171		3	6	36
331.542	13.457		3	6	37
348.111	3.80901		3	6	38
350.135	2.17601		3	6	39
310.789	7.77501		3	6	40
230.223	15.915		3	6	41
158.216	2.98201		3	6	42
113.567	5.58401		3	6	43
107.832	9.61501		3	6	44
140.466	11.462		3	6	45
194.128	11.618		3	6	46
246.265	22.964		3	6	47
298.907	9.06701		3	6	48
349.515	17.208		3	6	49
407.729	12.583		3	6	50
456.677	16.628		3	6	51
486.654	28.769		3	6	52
487.639	27.27		3	6	53
450.002	15.778		3	6	54
402.211	8.95401		3	6	55
381.005	10.833		3	6	56
393.952	7.17701		3	6	57
433.068	12.79		3	6	58
470.706	12.297		3	6	59
471.567	21.429		3	6	60
479.068	0		3	6	61
425.669	13.795		3	6	62
391.799	18.858		3	6	63
364.733	19.695		3	6	64
378.177	13.367		3	6	65
404.152	7.32201		3	6	66
455.071	11.047		3	6	67
444.708	7.80901		3	6	68
399.946	5.51401		3	6	69
326.162	6.26701		3	6	70
253.997	11.423		3	6	71
213.098	9.53701		3	6	72
253.118	21.884		3	6	73
384.907	17.827		3	6	74
584.309	9.19201		3	6	75
669.427	0		4	1	1
663.745	0		4	1	2
621.481	0		4	1	3
541.46	0		4	1	4
479.458	0		4	1	5
458.156	0		4	1	6
445.44	18.8742		4	1	7
470.625	59.8022		4	1	8
456.769	100.074		4	1	9
432.535	100.951		4	1	10
432.141	17.8542		4	1	11
367.667	7.03224		4	1	12
320.504	0		4	1	13
280.862	0		4	1	14
260.203	0		4	1	15
254.574	0		4	1	16
255.597	0		4	1	17
255.789	28.2542		4	1	18
242.755	43.7292		4	1	19
218.225	40.5242		4	1	20
191.566	17.6002		4	1	21
136.649	4.26424		4	1	22
175.084	22.8712		4	1	23
244.551	34.3552		4	1	24
363.775	26.1492		4	1	25
472.884	1.52124		4	1	26
509.387	0		4	1	27
519.085	0		4	1	28
518.403	10.0562		4	1	29
570.816	21.6882		4	1	30
506.312	32.2272		4	1	31
397.72	32.4542		4	1	32
400.012	16.3552		4	1	33
262.554	1.11124		4	1	34
217.885	0		4	1	35
257.458	0		4	1	36
247.065	0		4	1	37
243.66	0		4	1	38
283.212	0		4	1	39
266.413	0		4	1	40
291.116	0		4	1	41
263.694	0		4	1	42
176.353	0		4	1	43
243.017	0		4	1	44
293.953	0		4	1	45
252.662	0		4	1	46
222.338	0		4	1	47
280.685	0		4	1	48
355.19	0		4	1	49
376.717	0		4	1	50
345.072	0		4	1	51
340.927	0		4	1	52
346.289	0		4	1	53
294.952	0		4	1	54
203.728	0		4	1	55
127.07	12.9022		4	1	56
106.478	21.4242		4	1	57
95.538	22.3802		4	1	58
85.296	18.3162		4	1	59
82.931	3.79324		4	1	60
96.923	0		4	1	61
118.026	0		4	1	62
141.015	0		4	1	63
173.404	0		4	1	64
216.811	0		4	1	65
259.384	0		4	1	66
282.167	0		4	1	67
290.132	0		4	1	68
416.659	0		4	1	69
544.285	0		4	1	70
593.518	0		4	1	71
665.695	0		4	1	72
698.235	0		4	1	73
639.233	0		4	1	74
557.709	0		4	1	75
503.324	0		4	1	76
427.9	0		4	1	77
421.157	0		4	1	78
443.205	2.15324		4	1	79
382.412	13.3202		4	1	80
396.88	36.0662		4	1	81
617.263	111.919		4	1	82
803.294	150.914		4	1	83
839.549	157.835		4	1	84
920.87	173.429		4	1	85
1019.22	191.707		4	1	86
873.592	137.063		4	1	87
780.722	83.2702		4	1	88
685.537	57.4952		4	1	89
596.707	37.0072		4	1	90
509.228	16.0422		4	1	91
433.195	4.94624		4	1	92
485.8	7.26124		4	1	93
461.245	5.04224		4	1	94
521.832	7.06124		4	1	95
612.226	0		4	1	96
700.832	0		4	1	97
712.206	0		4	1	98
691.865	0		4	1	99
650.574	0		4	1	100
603.961	2.74124		4	1	101
561.453	3.74824		4	1	102
518.485	0		4	1	103
496.535	0		4	1	104
492.794	10.7172		4	1	105
493.664	0		4	1	106
475.482	0		4	1	107
428.79	0.0292391		4	1	108
360.656	0		4	1	109
296.533	0		4	1	110
235.146	0		4	1	111
217.192	0		4	1	112
222.771	0		4	1	113
240.039	1.83124		4	1	114
265.102	0		4	1	115
266.105	0		4	1	116
299.608	2.28924		4	1	117
377.632	16.9472		4	1	118
506.732	16.0722		4	1	119
554.151	3.97824		4	1	120
699.355	15.7852		4	1	121
852.418	5.02824		4	1	122
934.433	17.4652		4	1	123
951.912	13.8942		4	1	124
831.289	17.5222		4	1	125
649.896	15.2722		4	1	126
470.785	22.3782		4	1	127
321.637	22.2102		4	1	128
222.977	24.5722		4	1	129
152.537	52.1772		4	1	130
147.305	38.1712		4	1	131
153.288	39.3882		4	1	132
195.384	7.17724		4	1	133
390.752	91.1192		4	2	1
471.74	103.326		4	2	2
555.795	102.692		4	2	3
662.989	109.719		4	2	4
765.741	119.973		4	2	5
838.152	148.692		4	2	6
870.726	197.371		4	2	7
904.703	205.831		4	2	8
869.602	236.648		4	2	9
810.46	175.804		4	2	10
745.381	169.265		4	2	11
736.952	193.403		4	2	12
643.139	140.6		4	2	13
660.281	168.075		4	2	14
627.419	138.007		4	2	15
542.447	147.549		4	2	16
514.546	138.39		4	2	17
453.676	127.365		4	2	18
419.811	117.707		4	2	19
410.928	121.086		4	2	20
396.773	106.466		4	2	21
394.089	89.4232		4	2	22
416.017	67.5652		4	2	23
380.474	39.0342		4	2	24
396.436	52.3292		4	2	25
473.42	87.5322		4	2	26
459.247	84.5702		4	2	27
538.07	139.448		4	2	28
562.413	152.054		4	2	29
547.637	154.36		4	2	30
675.283	88.4432		4	2	31
576.694	107.247		4	2	32
615.899	62.3892		4	2	33
680.447	27.5882		4	2	34
769.968	28.3472		4	2	35
795.285	15.0682		4	2	36
793.236	29.7782		4	2	37
710.618	20.8082		4	2	38
591.17	24.4062		4	2	39
516.078	29.7522		4	2	40
442.323	50.7592		4	2	41
368.721	84.0592		4	2	42
328.249	105.779		4	2	43
310.625	135.702		4	2	44
309.026	129.165		4	2	45
312.358	95.7382		4	2	46
320.72	58.8712		4	2	47
324.167	47.5172		4	2	48
319.857	24.8812		4	2	49
313.162	21.6512		4	2	50
306.434	49.0042		4	2	51
300.303	38.1882		4	2	52
289.846	33.4742		4	2	53
270.956	30.4752		4	2	54
242.236	11.1212		4	2	55
220.043	0		4	2	56
207.348	0		4	2	57
211.937	0		4	2	58
249.307	0		4	2	59
335.639	0		4	2	60
383.009	0		4	2	61
418.602	0		4	2	62
439.77	6.85024		4	2	63
430.862	28.0882		4	2	64
442.577	106.84		4	2	65
424.768	147.894		4	2	66
403.909	190.191		4	2	67
318.773	246.561		4	2	68
317.092	238.773		4	2	69
352.501	190.826		4	2	70
325.492	158.454		4	2	71
330.34	50.7172		4	2	72
302.974	21.5402		4	2	73
231.891	0		4	2	74
221.603	0		4	2	75
152.085	11.7632		4	2	76
163.154	16.2472		4	2	77
161.594	17.3072		4	2	78
136.289	30.3212		4	2	79
148.975	28.4982		4	2	80
152.825	41.1002		4	2	81
185.315	37.2072		4	2	82
225.624	30.7992		4	2	83
284.5	28.4652		4	2	84
281.583	16.4502		4	2	85
316.742	15.1022		4	2	86
401.241	5.18924		4	2	87
479.535	1.57724		4	2	88
542.675	2.18724		4	2	89
551.695	0.669239		4	2	90
403.413	83.0032		4	3	1
448.885	82.0892		4	3	2
506.08	78.1862		4	3	3
575.374	63.3592		4	3	4
624.721	69.6622		4	3	5
656.127	71.1902		4	3	6
594.428	140.528		4	3	7
548.448	186.316		4	3	8
516.677	222.12		4	3	9
499.114	228.532		4	3	10
533.642	180.891		4	3	11
605.539	130.174		4	3	12
699.576	87.8172		4	3	13
714.829	61.2042		4	3	14
669.342	77.6982		4	3	15
615.991	94.5062		4	3	16
610.978	75.5742		4	3	17
634.162	43.5452		4	3	18
670.347	9.86124		4	3	19
691.334	17.8652		4	3	20
679.113	11.8942		4	3	21
645.854	5.38424		4	3	22
588.441	5.07924		4	3	23
533.67	1.53824		4	3	24
478.242	5.67024		4	3	25
432.077	7.03924		4	3	26
400.881	12.3142		4	3	27
448.537	28.3952		4	3	28
428.195	37.7822		4	3	29
504.142	36.0172		4	3	30
549.93	50.1502		4	3	31
627.452	38.9412		4	3	32
676.729	41.2362		4	3	33
768.942	31.1312		4	3	34
777.371	34.7352		4	3	35
680.624	45.6152		4	3	36
657.078	42.2702		4	3	37
665.142	51.1912		4	3	38
604.493	55.7582		4	3	39
516.423	62.4812		4	3	40
497.367	91.8582		4	3	41
571.518	115.4		4	3	42
656.067	88.5972		4	3	43
601.835	106.368		4	3	44
544.425	140.685		4	3	45
509.465	178.719		4	3	46
629.542	180.032		4	3	47
520.566	210.588		4	3	48
491.779	194.626		4	3	49
528.067	161.075		4	3	50
531.587	152.245		4	3	51
478.464	106.913		4	3	52
418.735	50.8542		4	3	53
378.43	29.0002		4	3	54
329.147	15.6532		4	3	55
298.293	17.1942		4	3	56
268.019	42.6292		4	3	57
257.049	68.0732		4	3	58
215.338	183.048		4	3	59
192.598	225.595		4	3	60
192.254	272.846		4	3	61
229.145	325.856		4	3	62
271.249	354.455		4	3	63
323.741	296.843		4	3	64
341.805	228.291		4	3	65
371.107	240.584		4	3	66
462.318	163.078		4	3	67
478.749	74.2432		4	3	68
449.074	41.9132		4	3	69
451.13	41.8822		4	3	70
434.237	48.2542		4	3	71
437.224	46.5682		4	3	72
436.388	36.0102		4	3	73
425.531	34.8412		4	3	74
404.981	44.2692		4	3	75
428.337	153.65		4	4	1
474.237	130.462		4	4	2
471.515	68.8212		4	4	3
519.533	64.8782		4	4	4
583.789	42.6722		4	4	5
627.207	41.1262		4	4	6
661.152	48.7852		4	4	7
678.046	62.0472		4	4	8
732.115	63.8592		4	4	9
733.085	63.4352		4	4	10
659.241	33.4592		4	4	11
629.995	37.0722		4	4	12
575.521	29.5492		4	4	13
562.964	29.9932		4	4	14
576.358	28.9052		4	4	15
674.009	38.4042		4	4	16
875.766	56.0242		4	4	17
919.264	43.3202		4	4	18
1022.33	38.9322		4	4	19
1054.78	42.5822		4	4	20
977.589	55.8252		4	4	21
848.6	83.2982		4	4	22
840.268	150.4		4	4	23
661.317	162.895		4	4	24
452.575	179.218		4	4	25
345.514	197.456		4	4	26
236.301	185.115		4	4	27
178.282	145.695		4	4	28
185.42	153.555		4	4	29
199.523	165.58		4	4	30
189.793	147.259		4	4	31
182.32	169.308		4	4	32
147.889	115.068		4	4	33
116.976	110.264		4	4	34
107.773	67.0382		4	4	35
161.94	58.7792		4	4	36
218.619	90.3972		4	4	37
319.393	137.796		4	4	38
412.162	181.629		4	4	39
487.624	185.718		4	4	40
526.3	190.237		4	4	41
502.632	179.769		4	4	42
445.019	152.113		4	4	43
380.866	126.944		4	4	44
358.862	120.867		4	4	45
380.904	129.737		4	4	46
405.339	143.76		4	4	47
419.041	153.695		4	4	48
531.498	164.939		4	4	49
639.743	181.765		4	4	50
711.568	166.953		4	4	51
720.459	193.477		4	4	52
722.741	233.209		4	4	53
660.048	301.225		4	4	54
590.728	286.923		4	4	55
601.142	250.863		4	4	56
794.336	237.843		4	4	57
857.511	188.707		4	4	58
867.913	117.689		4	4	59
959.061	88.4072		4	4	60
1023.64	79.1692		4	4	61
1010.24	90.2532		4	4	62
942.455	76.0932		4	4	63
1050.97	84.6552		4	4	64
974.353	99.2122		4	4	65
885.617	85.3602		4	4	66
844.685	70.6012		4	4	67
771.539	59.5572		4	4	68
739.823	62.0272		4	4	69
683.769	50.6412		4	4	70
609.604	37.3192		4	4	71
497.062	33.2472		4	4	72
375.757	46.4872		4	4	73
279.089	76.4202		4	4	74
259.316	81.6342		4	4	75
299.97	91.8972		4	4	76
424.201	88.9192		4	4	77
569.111	77.8332		4	4	78
657.823	80.5122		4	4	79
662.475	79.1792		4	4	80
585.778	88.3872		4	4	81
529.685	100.862		4	4	82
386.105	89.6702		4	4	83
280.058	88.1372		4	4	84
157.182	65.4532		4	4	85
480.375	97.5552		4	5	1
463.272	112.597		4	5	2
465.542	115.204		4	5	3
433.619	83.5072		4	5	4
406.428	108.569		4	5	5
373.165	127.163		4	5	6
307.205	144.07		4	5	7
326.337	166.996		4	5	8
255.816	142.158		4	5	9
300.869	147.719		4	5	10
223.636	120.174		4	5	11
204.249	82.3902		4	5	12
346.113	72.4332		4	5	13
399.124	63.0632		4	5	14
380.605	57.8872		4	5	15
520.046	66.6402		4	5	16
540.901	129.709		4	5	17
518.825	115.906		4	5	18
487.149	165.667		4	5	19
404.973	223.683		4	5	20
358.41	211.42		4	5	21
326.304	174.685		4	5	22
366.032	113.543		4	5	23
354.58	86.6662		4	5	24
225.047	99.7872		4	5	25
230.304	125.784		4	5	26
190.832	175.728		4	5	27
149.87	210.982		4	5	28
136.981	250.846		4	5	29
158.188	250.19		4	5	30
216.654	208.198		4	5	31
259.477	155.578		4	5	32
345.823	100.375		4	5	33
388.179	62.9582		4	5	34
428.978	48.6682		4	5	35
471.924	39.3572		4	5	36
485.941	47.3642		4	5	37
448.31	26.4902		4	5	38
379.054	33.5132		4	5	39
294.958	29.9702		4	5	40
447.197	38.0362		4	5	41
457.737	37.1312		4	5	42
518.04	24.4132		4	5	43
497.574	34.4232		4	5	44
423.949	29.1762		4	5	45
434.218	35.4702		4	5	46
556.08	32.8502		4	5	47
525.96	32.0902		4	5	48
619.054	30.1432		4	5	49
666.235	22.1472		4	5	50
674.733	38.7652		4	5	51
688.106	44.9732		4	5	52
602.712	48.9332		4	5	53
475.809	53.8302		4	5	54
383.329	75.1182		4	5	55
249.615	87.2552		4	5	56
171.051	104.158		4	5	57
127.229	85.8332		4	5	58
91.081	84.2582		4	5	59
85.122	94.7482		4	5	60
82.428	58.5522		4	5	61
74.581	44.8122		4	5	62
75.032	38.9832		4	5	63
76.047	46.1582		4	5	64
77.13	52.8912		4	5	65
92.539	51.4372		4	5	66
128.904	54.1892		4	5	67
164.222	52.9672		4	5	68
259.834	67.4842		4	5	69
273.588	72.6982		4	5	70
328.353	86.5932		4	5	71
405.376	100.01		4	5	72
401.929	103.518		4	5	73
434.836	130.403		4	5	74
415.88	127.876		4	5	75
449.533	117.908		4	5	76
489.135	110.746		4	5	77
591.513	86.1472		4	5	78
686.141	66.4012		4	5	79
801.111	40.8292		4	5	80
870.979	22.5382		4	5	81
847.598	34.7322		4	5	82
739.112	53.5052		4	5	83
523.95	76.3182		4	5	84
348.06	88.0972		4	5	85
236.964	96.3522		4	5	86
228.665	80.3662		4	5	87
234.276	86.5722		4	5	88
262.86	112.425		4	5	89
232.774	118.183		4	5	90
224.699	113.784		4	5	91
210.296	65.2352		4	5	92
158.802	61.2352		4	5	93
110.244	57.3652		4	5	94
68.089	59.1502		4	5	95
121.948	134.698		4	6	1
168.415	199.183		4	6	2
191.038	233.064		4	6	3
209.268	189.203		4	6	4
256.57	120.317		4	6	5
299.844	169.925		4	6	6
294.045	57.5962		4	6	7
368.886	38.8432		4	6	8
409.17	23.9322		4	6	9
406.894	47.8982		4	6	10
370.943	68.1152		4	6	11
349.183	85.4432		4	6	12
323.171	105.727		4	6	13
226.492	124.231		4	6	14
147.284	108.216		4	6	15
98.037	88.6762		4	6	16
71.106	76.3972		4	6	17
42.162	47.0722		4	6	18
54.899	44.7022		4	6	19
43.934	33.9542		4	6	20
37.933	14.2882		4	6	21
41.507	15.7382		4	6	22
52.731	24.5462		4	6	23
87.84	24.0872		4	6	24
142.015	21.4792		4	6	25
193.444	13.3182		4	6	26
238.051	6.74924		4	6	27
273.883	11.8322		4	6	28
269.513	15.6272		4	6	29
228.621	9.78524		4	6	30
176.603	13.3312		4	6	31
140.528	5.30924		4	6	32
59.624	93.4172		4	7	1
104.67	97.9842		4	7	2
179.126	118.504		4	7	3
192.308	119.354		4	7	4
283.457	121.502		4	7	5
357.074	117.535		4	7	6
399.619	79.1252		4	7	7
415.263	83.8182		4	7	8
456.518	58.3482		4	7	9
548.682	71.7452		4	7	10
668.811	73.6772		4	7	11
735.01	87.5372		4	7	12
695.457	115.54		4	7	13
566.127	159.048		4	7	14
507.821	197.28		4	7	15
526.724	225.119		4	7	16
426.334	255.838		4	7	17
206.524	237.391		4	7	18
129.682	214.582		4	7	19
115.363	170.522		4	7	20
115.852	133.762		4	7	21
115.87	142.623		4	7	22
102.34	134.807		4	7	23
80.782	105.068		4	7	24
69.436	98.1072		4	7	25
53.933	81.9822		4	7	26
56.127	103.848		4	7	27
57.397	88.0552		4	7	28
65.242	98.3642		4	7	29
57.16	81.8452		4	7	30
75.458	58.0242		4	7	31
89.145	56.6002		4	7	32
88.501	63.4002		4	7	33
90.412	72.4642		4	7	34
119.19	135.621		4	7	35
107.053	194.136		4	7	36
121.492	227.031		4	7	37
143.275	245.433		4	7	38
148.865	249.81		4	7	39
104.744	176.258		4	7	40
120.039	99.2622		4	7	41
188.547	61.8442		4	7	42
268.091	38.7442		4	7	43
336.259	29.1172		4	7	44
422.718	24.2162		4	7	45
450.23	29.5832		4	7	46
502.075	24.4362		4	7	47
612.772	24.9762		4	7	48
706.907	18.8882		4	7	49
765.83	18.3942		4	7	50
743.536	38.0522		4	7	51
656.368	56.5622		4	7	52
507.422	80.6652		4	7	53
424.032	78.3102		4	7	54
268.416	82.2772		4	7	55
250.35	87.5472		4	7	56
273.759	87.2002		4	7	57
367.753	94.7662		4	7	58
442.156	64.2622		4	7	59
518.857	59.0032		4	7	60
562.848	70.7972		4	7	61
764.007	0		5	1	1
797.885	6.74108		5	1	2
863.482	0		5	1	3
924.218	0		5	1	4
943.802	0		5	1	5
890.188	1.05108		5	1	6
851.541	0		5	1	7
836.936	0.844082		5	1	8
705.444	0		5	1	9
643.538	8.40308		5	1	10
649.301	7.69608		5	1	11
624.413	5.14508		5	1	12
569.904	11.0461		5	1	13
558.455	8.79808		5	1	14
550.932	4.12408		5	1	15
564.84	1.86208		5	1	16
583.893	0		5	1	17
662.038	4.26808		5	1	18
760.76	15.5001		5	1	19
890.326	18.0641		5	1	20
920.429	20.6051		5	1	21
938.338	19.7371		5	1	22
914.676	19.1271		5	1	23
803.027	26.8661		5	1	24
743.361	17.1831		5	1	25
674.659	13.3751		5	1	26
628.317	15.2321		5	1	27
655.076	18.7661		5	1	28
707.538	9.88808		5	1	29
714.016	17.3231		5	1	30
756.942	7.17808		5	1	31
734.997	17.0931		5	1	32
715.994	9.57008		5	1	33
781.381	9.46208		5	1	34
975.389	14.8541		5	1	35
1064.51	10.5691		5	1	36
1238.1	19.3571		5	1	37
1440.77	16.9901		5	1	38
1478.85	17.5381		5	1	39
1573.26	14.1411		5	1	40
1597.99	25.1021		5	1	41
1658.37	15.3131		5	1	42
1597.92	12.0951		5	1	43
1818.19	6.91908		5	1	44
1725.41	16.1121		5	1	45
2145.8	4.97008		5	1	46
2075.85	15.8711		5	1	47
2545.36	4.11908		5	1	48
2997.63	5.68008		5	1	49
3129.68	10.8751		5	1	50
3155.81	15.8031		5	1	51
3185.78	3.83408		5	1	52
3007.33	14.5361		5	1	53
2442.42	13.8131		5	1	54
1767.63	25.4271		5	1	55
1778.22	16.7981		5	1	56
1300.59	20.0911		5	1	57
1145.12	25.5151		5	1	58
1171.21	8.86708		5	1	59
1233.06	17.4391		5	1	60
1199.95	14.2951		5	1	61
1126.15	21.8731		5	1	62
1030.95	17.5521		5	1	63
993.175	21.2811		5	1	64
1033.74	19.0971		5	1	65
1165.24	22.2821		5	1	66
1239.21	36.9081		5	1	67
1294.25	57.5661		5	1	68
1251.26	59.7281		5	1	69
1346.69	57.1271		5	1	70
1330.27	60.9191		5	1	71
1200.52	76.4151		5	1	72
1043.74	78.5121		5	1	73
1101.31	65.2721		5	1	74
1027.6	64.4331		5	1	75
917.939	80.2241		5	1	76
883.127	92.5141		5	1	77
1074.03	80.8271		5	1	78
962.575	63.6131		5	1	79
1267.97	62.8501		5	1	80
1266.01	43.0011		5	1	81
1469.89	29.8621		5	1	82
1937.8	28.6681		5	1	83
1936.92	13.2381		5	1	84
2124.92	2.42708		5	1	85
2089.77	7.46008		5	1	86
1934.06	8.93308		5	1	87
1913.16	8.55608		5	1	88
1781.19	2.61208		5	1	89
1571.59	1.22008		5	1	90
1567.14	13.5771		5	1	91
1678.17	7.05808		5	1	92
1506.42	2.11108		5	1	93
1329.79	12.2511		5	1	94
1440.36	8.12408		5	1	95
958.332	11.7681		5	1	96
730.781	16.9561		5	1	97
636.622	12.4401		5	1	98
604.354	8.98208		5	1	99
762.885	26.7251		5	1	100
1015.69	28.9761		5	1	101
1321.21	19.1861		5	1	102
1486.17	13.2361		5	1	103
1498.08	6.08708		5	1	104
1433.03	10.7031		5	1	105
1277.46	11.5431		5	1	106
1060.42	10.1131		5	1	107
857.408	16.3131		5	1	108
706.091	0		5	1	109
589.275	3.55608		5	1	110
503.939	10.0631		5	1	111
479.781	12.3621		5	1	112
507.095	11.4651		5	1	113
443.35	0		5	2	1
542.763	0		5	2	2
608.739	0		5	2	3
661.068	0		5	2	4
745.287	0		5	2	5
830.184	0		5	2	6
895.164	0		5	2	7
1020.74	0		5	2	8
1462.83	0		5	2	9
1420.79	0		5	2	10
1515.17	0		5	2	11
1885.44	0		5	2	12
2083.25	0		5	2	13
2102.48	0		5	2	14
1989.71	0		5	2	15
1845.02	0		5	2	16
1754.92	0		5	2	17
1749.55	0		5	2	18
1749.55	15.2711		5	2	19
1793.69	47.0431		5	2	20
1716.92	95.4641		5	2	21
1541.74	179.354		5	2	22
1317.04	191.47		5	2	23
1067.11	160.344		5	2	24
1015.75	160.938		5	2	25
797.122	83.5011		5	2	26
710.047	43.9521		5	2	27
690.374	30.2461		5	2	28
666.705	35.7191		5	2	29
585.411	22.5791		5	2	30
579.925	19.2641		5	2	31
472.523	0		5	2	32
538.316	13.8461		5	2	33
411.884	0		5	2	34
336.972	2.12308		5	2	35
308.995	0		5	2	36
0	9.75608		5	3	1
9.04502	2.77408		5	3	2
2.04602	2.43208		5	3	3
43.032	12.7461		5	3	4
33.924	3.89108		5	3	5
73.407	21.3791		5	3	6
126.629	54.9671		5	3	7
224.184	111.066		5	3	8
285.797	128.312		5	3	9
352.34	146.191		5	3	10
323.907	177.582		5	3	11
292.936	210.284		5	3	12
266.128	278.862		5	3	13
224.615	339.31		5	3	14
191.667	386.861		5	3	15
235.088	338.778		5	3	16
248.804	252.794		5	3	17
264.549	160.766		5	3	18
379.546	98.4531		5	3	19
497.417	57.2431		5	3	20
640.622	35.6781		5	3	21
794.091	34.2991		5	3	22
896.357	22.0231		5	3	23
893.735	18.6181		5	3	24
825.285	0.00408235		5	3	25
743.663	0		5	3	26
697.406	0		5	3	27
724.35	0		5	3	28
764.684	2.44508		5	3	29
768.64	0		5	3	30
713.478	0		5	3	31
600.717	0		5	3	32
471.147	0		5	3	33
375.111	0		5	3	34
314.59	0		5	3	35
277.499	0		5	3	36
253.874	0		5	3	37
257.02	0		5	3	38
300.246	0		5	3	39
438.04	0		5	3	40
627.142	0		5	3	41
614.619	0		5	3	42
687.328	0		5	3	43
749.572	0		5	3	44
539.417	0		5	3	45
653.383	0		5	3	46
660.912	0		5	3	47
502.091	0		5	3	48
554.628	0		5	3	49
536.781	0		5	3	50
510.227	0		5	3	51
604.66	0		5	3	52
592.776	0		5	3	53
622.486	11.2881		5	3	54
939.176	38.7841		5	4	1
788.56	37.1151		5	4	2
630.133	40.5421		5	4	3
746.328	43.5241		5	4	4
812.788	44.9671		5	4	5
664.691	36.8551		5	4	6
679.264	33.9531		5	4	7
668.575	39.8511		5	4	8
563.161	49.4221		5	4	9
481.493	44.4021		5	4	10
494.719	40.2431		5	4	11
477.4	54.2381		5	4	12
538.265	87.8831		5	4	13
668.79	176.014		5	4	14
723.362	253.468		5	4	15
720.757	300.451		5	4	16
666.451	332.338		5	4	17
678.57	315.032		5	4	18
642.194	222.046		5	4	19
639.807	121.525		5	4	20
710.893	71.2701		5	4	21
829.304	75.1361		5	4	22
910.195	74.4521		5	4	23
864.735	68.8611		5	4	24
714.614	60.7891		5	4	25
508.96	62.0151		5	4	26
342.182	77.0661		5	4	27
272.307	86.6691		5	4	28
317.199	98.4961		5	4	29
424.547	90.4981		5	4	30
512.216	100.988		5	4	31
569.299	150.159		5	4	32
559.457	240.203		5	4	33
488.818	231.656		5	4	34
443.039	210.996		5	4	35
414.82	179.502		5	4	36
368.593	137.594		5	4	37
290.562	58.1971		5	4	38
279.122	58.4111		5	4	39
254.659	54.2591		5	4	40
305.393	53.2991		5	4	41
402.98	65.9531		5	4	42
492.949	68.5581		5	4	43
550.173	93.0241		5	4	44
572.375	135.253		5	4	45
597.709	152.732		5	4	46
640.127	136.06		5	4	47
687.941	97.3291		5	4	48
709.106	72.0471		5	4	49
666.997	51.8811		5	4	50
581.5	49.8591		5	4	51
513.459	42.0041		5	4	52
520.749	47.8391		5	4	53
588.79	59.0971		5	4	54
647.851	83.7311		5	4	55
632.957	90.5861		5	4	56
546.751	90.0121		5	4	57
424.451	79.3971		5	4	58
344.48	71.5971		5	4	59
335.525	83.0641		5	4	60
400.336	117.349		5	4	61
459.9	130.503		5	4	62
484.435	111.313		5	4	63
460.608	79.2631		5	4	64
427.155	49.5961		5	4	65
445.672	43.4081		5	4	66
455.786	28.8581		5	5	1
548.975	17.0591		5	5	2
553.788	30.3381		5	5	3
518.829	37.9631		5	5	4
434.759	60.2831		5	5	5
367.471	70.6181		5	5	6
352.672	64.6281		5	5	7
397.364	86.7001		5	5	8
455.566	91.1451		5	5	9
472.564	71.3111		5	5	10
457.612	63.5531		5	5	11
408.549	42.5931		5	5	12
334.774	9.85508		5	5	13
301.27	15.8121		5	5	14
386.912	10.8291		5	5	15
371.36	4.52808		5	5	16
446.197	13.2811		5	5	17
506.979	2.99408		5	5	18
507.538	0		5	5	19
408.814	0		5	5	20
289.221	1.28308		5	5	21
397.66	0		5	5	22
280.61	11.8811		5	5	23
214.425	13.4701		5	5	24
217.531	13.6701		5	5	25
262.488	7.08108		5	5	26
302.581	5.35008		5	5	27
285.098	7.89308		5	5	28
266.486	15.1171		5	5	29
280.87	6.02808		5	5	30
283.785	10.7801		5	5	31
328.041	18.7731		5	5	32
323.924	10.5461		5	5	33
464.2	9.22908		5	5	34
724.025	12.4511		5	5	35
885.556	19.8631		5	5	36
1054.72	24.1781		5	5	37
1135.65	56.5781		5	5	38
1093.18	81.6691		5	5	39
965.798	80.2521		5	5	40
813.497	67.1021		5	5	41
655.791	76.1491		5	5	42
555.478	44.4221		5	5	43
667.068	37.8021		5	5	44
746.625	46.0321		5	5	45
798.687	33.0071		5	5	46
824.043	21.8301		5	5	47
787.562	8.06908		5	5	48
657.579	81.3071		5	5	49
554.226	167.993		5	5	50
443.913	234.024		5	5	51
322.511	319.791		5	5	52
209.971	340.239		5	5	53
151.864	294.135		5	5	54
148.364	210.429		5	5	55
151.352	109.563		5	5	56
1105.36	46.1631		5	6	1
958.733	43.3741		5	6	2
756.764	53.7291		5	6	3
535.042	52.6391		5	6	4
477.886	57.6341		5	6	5
779.044	77.7101		5	6	6
696.769	73.8971		5	6	7
754.235	94.9031		5	6	8
882.454	158.322		5	6	9
976.76	295.491		5	6	10
992.993	461.252		5	6	11
993.453	598.169		5	6	12
977.049	603.432		5	6	13
958.901	470.302		5	6	14
953.056	299.426		5	6	15
862.76	146.154		5	6	16
901.804	108.762		5	6	17
952.369	81.6431		5	6	18
833.447	57.5561		5	6	19
491.966	54.2611		5	6	20
413.362	42.5981		5	6	21
650.005	38.5711		5	6	22
717.703	37.3221		5	6	23
792.607	34.9881		5	6	24
907.155	41.4471		5	6	25
1026.5	33.8821		5	6	26
987.004	52.4921		5	6	27
1139.34	55.6891		5	6	28
947.804	93.6561		5	6	29
923.386	85.9571		5	6	30
1000.54	105.056		5	6	31
1152.42	130.363		5	6	32
1310.53	154.584		5	6	33
1545.07	143.986		5	6	34
1525.62	173.185		5	6	35
1448.34	182.664		5	6	36
1197.64	161.903		5	6	37
950.422	139.72		5	6	38
715.503	84.8221		5	6	39
539.752	54.7831		5	6	40
476.706	55.3791		5	6	41
451.714	26.3201		5	6	42
430.827	39.7231		5	6	43
420.885	56.5361		5	6	44
341.352	62.1241		5	6	45
291.181	66.0091		5	6	46
309.962	62.2001		5	6	47
384.841	89.7161		5	6	48
403.65	74.8581		5	6	49
516.353	64.9561		5	6	50
589.706	65.3641		5	6	51
629.169	66.5141		5	6	52
632.812	64.3541		5	6	53
546.312	43.4861		5	6	54
455.797	37.3361		5	6	55
375.835	23.3681		5	6	56
339.743	26.0341		5	6	57
367.82	30.7401		5	6	58
379.17	27.2461		5	6	59
387.229	24.6161		5	6	60
413.25	31.1241		5	6	61
474.336	59.6561		5	6	62
542.017	61.5461		5	6	63
603.303	48.7241		5	6	64
679.906	52.6061		5	6	65
929.931	14.9421		5	6	66
999.469	26.0471		5	6	67
1316.18	19.6161		5	6	68
1470.41	9.31908		5	6	69
1514.18	9.00008		5	6	70
1564.62	17.0721		5	6	71
1428.07	15.8541		5	6	72
1316.84	28.0281		5	6	73
1249.52	42.9591		5	6	74
1244.45	49.4361		5	6	75
1386.71	62.6431		5	6	76
1410.96	63.6591		5	6	77
1164.8	63.6821		5	6	78
935.726	43.8291		5	6	79
857.413	25.3151		5	6	80
908.265	23.0611		5	6	81
941.899	19.9491		5	6	82
797.913	13.3751		5	6	83
585.762	17.0381		5	6	84
460.092	11.0941		5	6	85
435.256	20.0241		5	6	86
445.001	34.9211		5	6	87
521.767	64.6791		5	6	88
543.441	90.8111		5	6	89
502.074	107.292		5	6	90
586.982	128.58		5	6	91
669.018	168.848		5	6	92
661.04	208.272		5	6	93
454.733	0		5	7	1
505.636	0.561082		5	7	2
557.937	0		5	7	3
624.44	18.4411		5	7	4
652.766	75.0441		5	7	5
625.835	111.2		5	7	6
479.459	134.064		5	7	7
314.444	111.122		5	7	8
305.886	103.361		5	7	9
271.838	67.4751		5	7	10
226.09	11.1111		5	7	11
239.663	0		5	7	12
237.708	0		5	7	13
225.834	0		5	7	14
161.619	0.747082		5	7	15
128.073	0		5	7	16
87.845	0		5	7	17
77.548	0		5	7	18
56.694	0		5	7	19
50.705	0		5	7	20
70.429	0		5	7	21
153.512	0		5	7	22
[truncated: 28,288 more rows]

## Sheet: ATMKOSpo11het
AtmKO Spo11 het, 3 biological repeats
Red (IHO1)	Green (RAD51)		cell	axis fragment	pixel position along axis fragment
6.49559	0		1	1	1
22.8076	0		1	1	2
45.4866	0		1	1	3
65.9146	0		1	1	4
73.3886	0		1	1	5
72.2256	0		1	1	6
100.975	0		1	1	7
109.438	0		1	1	8
105.59	0		1	1	9
89.4506	0		1	1	10
73.5346	0		1	1	11
59.0796	0		1	1	12
10.1816	22.2725		1	1	13
22.4016	34.9735		1	1	14
34.6366	30.8345		1	1	15
18.7116	16.0485		1	1	16
7.27259	8.66753		1	1	17
0.999587	8.22953		1	1	18
0	8.51553		1	1	19
0	46.9365		1	1	20
0	108.936		1	1	21
0	156.687		1	1	22
0	174.343		1	1	23
11.7946	143.634		1	1	24
50.1366	87.5895		1	1	25
54.0396	35.9445		1	1	26
73.1176	0		1	1	27
74.9306	0		1	1	28
52.8406	0		1	1	29
45.0596	0		1	1	30
55.7396	0		1	1	31
85.4976	0		1	1	32
79.1016	0		1	1	33
94.1846	0		1	1	34
102.818	1.18153		1	1	35
146.577	47.4055		1	1	36
131.14	32.9685		1	1	37
136.576	87.2945		1	1	38
133.233	185.328		1	1	39
115.517	236.246		1	1	40
103.23	246.789		1	1	41
41.1966	203.423		1	1	42
25.5456	99.1655		1	1	43
43.2506	30.4435		1	1	44
89.3796	0		1	1	45
119.331	0		1	1	46
101.939	0		1	1	47
166.945	0		1	1	48
173.924	0		1	1	49
165	0		1	1	50
197.475	49.4835		1	2	1
193.637	34.3605		1	2	2
176.511	35.9765		1	2	3
238.576	81.3845		1	2	4
307.074	95.1315		1	2	5
286.411	78.2255		1	2	6
261.972	187.318		1	2	7
251.258	395.031		1	2	8
139.7	319.301		1	2	9
82.8576	385.563		1	2	10
84.1636	256.718		1	2	11
61.4036	205.19		1	2	12
67.0816	279.197		1	2	13
91.4146	502.151		1	2	14
140.678	552.649		1	2	15
182.776	601.129		1	2	16
212.585	492.015		1	2	17
244.163	278.983		1	2	18
372.775	135.703		1	2	19
296.58	250.905		1	2	20
312.745	137.304		1	2	21
323.913	46.5995		1	2	22
305.725	34.4705		1	2	23
312.119	27.6655		1	2	24
243.998	27.1085		1	2	25
184.587	27.1755		1	2	26
170.04	32.6785		1	2	27
162.393	54.2155		1	2	28
137.246	51.3385		1	2	29
129.072	52.2235		1	2	30
107.785	46.2915		1	2	31
86.7116	38.0735		1	2	32
65.0926	39.3395		1	2	33
43.7056	52.0255		1	2	34
37.3426	40.7085		1	2	35
50.4366	32.6085		1	2	36
80.3426	15.2425		1	2	37
133.652	4.94753		1	2	38
194.161	1.35553		1	2	39
229.874	2.83953		1	2	40
232.277	0.579531		1	2	41
202.685	0		1	2	42
170.481	1.04153		1	2	43
139.354	0		1	2	44
115.524	0		1	2	45
91.5866	0		1	2	46
75.6096	1.09153		1	2	47
65.3246	3.39153		1	2	48
32.6706	2.56353		1	2	49
28.7846	0		1	2	50
27.2546	3.27953		1	2	51
32.0866	16.9125		1	2	52
35.0966	42.6975		1	2	53
43.1536	53.1485		1	2	54
88.4856	56.5985		1	2	55
159.242	38.8415		1	2	56
205.308	39.5425		1	2	57
261.025	7.35653		1	2	58
265.737	1.61053		1	2	59
269.809	4.93653		1	2	60
236.033	6.02853		1	2	61
226.677	2.97753		1	2	62
150.447	8.52153		1	2	63
108.765	3.30753		1	2	64
71.6756	0.783531		1	2	65
60.7096	0		1	2	66
576.985	168.838		1	3	1
625.584	160.864		1	3	2
495.79	125.749		1	3	3
434.116	161.409		1	3	4
471.56	170.54		1	3	5
395.124	165.932		1	3	6
358.161	133.42		1	3	7
268.434	101.596		1	3	8
276.573	76.2005		1	3	9
244.463	81.3285		1	3	10
210.782	89.1525		1	3	11
205.98	137.73		1	3	12
206.595	206.091		1	3	13
217.033	224.375		1	3	14
265.919	202.154		1	3	15
333.699	141.578		1	3	16
422.798	79.8915		1	3	17
538.569	55.1175		1	3	18
538.369	36.4035		1	3	19
510.824	35.4715		1	3	20
479.944	29.7995		1	3	21
418.303	25.8965		1	3	22
324.099	27.9025		1	3	23
240.282	28.4945		1	3	24
192.484	23.6585		1	3	25
177.941	23.7965		1	3	26
177.701	24.2555		1	3	27
182.269	26.9955		1	3	28
152	22.9845		1	3	29
160.978	24.9685		1	3	30
159.63	26.3245		1	3	31
159.862	27.9605		1	3	32
160.292	35.4935		1	3	33
136.065	47.5135		1	3	34
101.44	46.4505		1	3	35
112.749	61.6725		1	3	36
111.291	63.3865		1	3	37
109.422	41.8625		1	3	38
115.465	39.7235		1	3	39
122.406	38.4525		1	3	40
95.6646	33.0125		1	3	41
79.7116	37.9615		1	3	42
95.8686	33.7885		1	3	43
100.817	35.7655		1	3	44
80.8326	199.359		1	3	45
89.0236	145.876		1	3	46
90.2906	117.516		1	3	47
73.7836	279.063		1	3	48
71.8406	246.044		1	3	49
91.6686	275.125		1	3	50
102.595	111.1		1	3	51
129.526	57.8785		1	3	52
160.612	46.3985		1	3	53
251.466	32.6625		1	3	54
348.499	29.0885		1	3	55
392.428	26.3085		1	3	56
357.61	21.1795		1	3	57
273.933	25.5215		1	3	58
252.912	26.3685		1	3	59
240.82	20.3975		1	3	60
313.171	22.7905		1	3	61
406.179	29.7985		1	3	62
396.605	28.7445		1	3	63
425.744	30.4665		1	3	64
58.2326	18.5225		1	4	1
67.4506	16.6895		1	4	2
68.3436	17.0215		1	4	3
110.346	14.6945		1	4	4
174.026	18.2805		1	4	5
278.661	13.9545		1	4	6
380.742	18.2385		1	4	7
441.626	17.1545		1	4	8
479.082	19.8565		1	4	9
457.996	22.1495		1	4	10
593.624	31.0055		1	4	11
503.855	32.0715		1	4	12
504.147	36.0205		1	4	13
527.202	52.2705		1	4	14
623.141	187.775		1	4	15
483.17	216.313		1	4	16
432.671	237		1	4	17
252.884	299.124		1	4	18
163.557	262.143		1	4	19
111.59	237.43		1	4	20
105.45	243.975		1	4	21
67.8996	181.615		1	4	22
63.8646	91.0855		1	4	23
59.2316	173.221		1	4	24
59.7876	71.5925		1	4	25
70.9356	32.1065		1	4	26
70.8776	26.3165		1	4	27
71.8326	37.3855		1	4	28
76.7476	21.7715		1	4	29
70.4986	16.8255		1	4	30
58.7166	13.8755		1	4	31
82.3676	18.8875		1	4	32
60.3356	17.5945		1	4	33
62.1456	14.9645		1	4	34
90.0756	18.6345		1	4	35
111.724	17.8395		1	4	36
153.446	12.6635		1	4	37
171.281	12.4205		1	4	38
181.039	8.16453		1	4	39
172.809	11.5635		1	4	40
170.051	16.7745		1	4	41
138.184	10.9395		1	4	42
109.225	12.2565		1	4	43
86.1986	10.8275		1	4	44
82.2566	10.2375		1	4	45
84.4216	10.3315		1	4	46
93.7556	12.0535		1	4	47
116.906	12.3725		1	4	48
166.549	13.0685		1	4	49
252.043	15.3905		1	4	50
322.176	14.0045		1	4	51
399.272	13.8805		1	4	52
431.471	17.0685		1	4	53
419.62	15.4615		1	4	54
382.774	16.9725		1	4	55
396.856	17.2375		1	4	56
428.712	18.4305		1	4	57
325.614	20.2495		1	4	58
361.882	31.1915		1	4	59
543.547	25.8725		1	4	60
600.97	42.9595		1	4	61
762.903	51.7445		1	4	62
769.246	57.2125		1	4	63
676.965	64.8725		1	4	64
231.649	485.57		1	5	1
203.033	505.662		1	5	2
181.868	405.336		1	5	3
156.551	277.089		1	5	4
174.735	318.15		1	5	5
157.349	120.318		1	5	6
170.148	233.942		1	5	7
181.258	240.901		1	5	8
205.572	206.813		1	5	9
251.543	145.379		1	5	10
271.326	85.3485		1	5	11
298.785	51.5225		1	5	12
281.513	33.9525		1	5	13
230.714	27.0935		1	5	14
193.151	25.2225		1	5	15
157.209	20.7765		1	5	16
147.566	19.4195		1	5	17
139.297	20.0385		1	5	18
180.301	20.7085		1	5	19
258.844	25.1045		1	5	20
359.931	25.9825		1	5	21
433.14	36.9885		1	5	22
432.914	56.7385		1	5	23
304.473	46.2495		1	5	24
250.97	97.7665		1	5	25
162.333	104.269		1	5	26
118.21	111.101		1	5	27
95.4056	64.0185		1	5	28
216.842	145.744		1	6	1
191.79	122.883		1	6	2
149.406	86.2485		1	6	3
121.815	65.3095		1	6	4
102.051	57.0155		1	6	5
81.8936	49.9435		1	6	6
74.7946	42.1935		1	6	7
114.652	49.5735		1	6	8
118.33	37.5025		1	6	9
152.877	34.3565		1	6	10
192.869	36.3055		1	6	11
230.454	30.5025		1	6	12
260.485	30.1495		1	6	13
292.868	31.8555		1	6	14
331.723	30.8865		1	6	15
329.46	31.2595		1	6	16
327.891	36.0525		1	6	17
296.82	34.8575		1	6	18
243.038	39.9525		1	6	19
191.873	58.1715		1	6	20
128.154	92.4815		1	6	21
100.835	126.521		1	6	22
91.4586	214.762		1	6	23
108.093	191.542		1	6	24
142.074	108.028		1	6	25
145.686	120.899		1	6	26
182.889	96.8205		1	6	27
249.011	61.4165		1	6	28
346.077	56.4435		1	6	29
348.074	41.0155		1	6	30
393.364	41.5885		1	6	31
304.767	44.1055		1	6	32
376.393	33.6375		1	6	33
291.762	33.3985		1	6	34
187.72	35.7875		1	6	35
221.205	32.7485		1	6	36
162.986	36.2915		1	6	37
127.843	39.3745		1	6	38
116.281	40.7635		1	6	39
158.381	142.849		1	6	40
129.361	87.2755		1	6	41
177.327	151.139		1	6	42
297.809	273.84		1	6	43
383.445	286.309		1	6	44
565.893	282.642		1	6	45
740.325	123.339		1	6	46
814.336	130.519		1	6	47
938.062	79.4635		1	6	48
716.738	81.6755		1	6	49
845.583	75.2445		1	6	50
510.989	101.694		1	6	51
394.744	124.412		1	6	52
243.256	140.349		1	6	53
158.722	125.437		1	6	54
131.29	95.6465		1	6	55
101.252	62.2265		1	6	56
90.7806	53.1175		1	6	57
84.4976	64.0875		1	6	58
79.3396	70.8565		1	6	59
84.6376	89.8515		1	6	60
84.3166	89.2845		1	6	61
79.6116	85.1505		1	6	62
83.1586	66.0505		1	6	63
74.6306	66.4275		1	6	64
93.1096	56.8885		1	6	65
90.4146	69.7075		1	6	66
90.5396	123.794		1	6	67
75.0576	140.32		1	6	68
64.5176	188.881		1	6	69
72.0886	215.396		1	6	70
70.7296	183.277		1	6	71
65.6196	171.884		1	6	72
84.1396	112.45		1	6	73
101.547	72.4265		1	6	74
84.3506	80.4905		1	6	75
124.748	70.5715		1	6	76
185.554	65.1135		1	6	77
204.38	67.8635		1	6	78
247.762	54.2155		1	6	79
274.349	60.9625		1	6	80
177.677	28.1235		1	6	81
157.266	22.9415		1	6	82
184.734	26.7125		1	6	83
164.988	24.4355		1	6	84
172.034	27.4675		1	6	85
169.512	26.6305		1	6	86
192.577	28.1405		1	6	87
162.55	38.7005		1	6	88
172.613	45.6095		1	6	89
206.829	51.2175		1	6	90
218.118	57.5105		1	6	91
270.185	72.7125		1	6	92
288.793	28.8505		1	6	93
316.781	61.6735		1	6	94
257.69	26.3465		1	6	95
257.779	26.5765		1	6	96
229.529	26.9615		1	6	97
313.681	25.8395		1	6	98
424.549	21.8825		1	6	99
509.798	18.0645		1	6	100
572.823	20.7265		1	6	101
218.851	149.626		1	7	1
254.601	179.364		1	7	2
231.893	203.83		1	7	3
249.367	291.812		1	7	4
186.751	239.471		1	7	5
130.927	245.271		1	7	6
105.093	221.198		1	7	7
85.4266	212.984		1	7	8
90.0846	162.879		1	7	9
89.8376	128.164		1	7	10
146.897	99.6115		1	7	11
198.998	56.4565		1	7	12
229.506	49.5755		1	7	13
333.659	51.1955		1	7	14
437.95	61.7665		1	7	15
438	63.8805		1	7	16
464.679	66.5935		1	7	17
408.25	70.3445		1	7	18
376.991	91.6405		1	7	19
361.255	137.929		1	7	20
414.846	269.332		1	7	21
480.468	454.796		1	7	22
514.86	477.414		1	7	23
497.006	485.492		1	7	24
380.23	303.3		1	7	25
303.014	210.286		1	7	26
231.834	149.439		1	7	27
154.183	85.5545		1	7	28
86.2886	48.4025		1	7	29
168.497	118.534		1	7	30
185.598	142.521		1	7	31
196.874	154.91		1	7	32
185.387	129.198		1	7	33
192.569	142.404		1	7	34
216.488	152.746		1	7	35
247.162	195.242		1	7	36
159.387	127.353		1	7	37
109.864	177.557		1	7	38
117.018	206.462		1	7	39
150.655	277.125		1	7	40
143.929	309.624		1	7	41
181.072	274.049		1	7	42
208.209	227.97		1	7	43
209.579	130.521		1	7	44
199.819	83.1955		1	7	45
174.85	67.3215		1	7	46
195.346	60.0695		1	7	47
235.899	65.7735		1	7	48
242.237	66.7485		1	7	49
272.137	76.9965		1	7	50
230.739	77.7425		1	7	51
157.446	116.131		1	7	52
117.401	204.263		1	7	53
99.2916	423.195		1	7	54
96.0396	545.924		1	7	55
112.353	489.135		1	7	56
95.4266	426.067		1	7	57
91.7186	230.061		1	7	58
82.1736	133.163		1	7	59
83.9996	121.575		1	7	60
84.9056	135.15		1	7	61
69.5716	249.862		1	7	62
67.1316	388.89		1	7	63
73.1756	305.726		1	7	64
68.1166	404.476		1	7	65
65.8996	298.412		1	7	66
69.8596	407.705		1	7	67
79.2576	2.52553		1	8	1
104.806	3.40553		1	8	2
102.353	3.74353		1	8	3
150.018	3.59653		1	8	4
156.523	2.69253		1	8	5
158.885	4.66653		1	8	6
158.066	5.49653		1	8	7
192.549	6.77953		1	8	8
213.338	15.6015		1	8	9
275.502	14.2365		1	8	10
346.857	17.6645		1	8	11
452.186	19.8895		1	8	12
488.197	17.6355		1	8	13
504.031	26.0355		1	8	14
530.414	27.8215		1	8	15
628.468	33.1165		1	8	16
497.49	34.8095		1	8	17
476.376	49.1515		1	8	18
510.976	205.977		1	8	19
407.359	198.851		1	8	20
357.727	361.754		1	8	21
269.403	420.749		1	8	22
181.181	443.565		1	8	23
199.574	320.216		1	8	24
95.9126	198.002		1	8	25
99.0766	180.848		1	8	26
112.785	87.1245		1	8	27
101.645	31.8075		1	8	28
119.834	31.1165		1	8	29
69.7326	41.7445		1	9	1
82.8936	48.5465		1	9	2
83.0656	110.183		1	9	3
94.2216	238.205		1	9	4
132.043	379.981		1	9	5
181.088	442.754		1	9	6
245.211	386.311		1	9	7
282.988	241.515		1	9	8
304.981	105.324		1	9	9
251.313	71.5855		1	9	10
268.352	318.941		1	9	11
234.122	43.0435		1	9	12
271.019	42.6425		1	9	13
354.435	40.1305		1	9	14
425.558	35.3115		1	9	15
433.463	37.6965		1	9	16
435.132	42.4995		1	9	17
362.355	42.2815		1	9	18
338.878	113.138		1	9	19
326.613	63.3965		1	9	20
312.208	147.459		1	9	21
360.329	191.831		1	9	22
400.993	199.619		1	9	23
401.691	178.559		1	9	24
360.871	121.95		1	9	25
274.989	101.735		1	9	26
186.214	105.548		1	9	27
129.801	60.9925		1	9	28
111.58	41.0065		1	9	29
132.475	64.6755		1	9	30
122.222	36.9345		1	9	31
142.239	43.6885		1	9	32
180.125	48.4175		1	9	33
201.262	56.5145		1	9	34
205.01	70.8695		1	9	35
276.719	68.7865		1	9	36
287.828	61.9585		1	9	37
286.956	45.9285		1	9	38
314.612	33.9915		1	9	39
310.117	21.5455		1	9	40
302.713	19.8415		1	9	41
292.825	23.8955		1	9	42
259.302	36.5705		1	9	43
187.911	38.6225		1	9	44
228.341	38.6355		1	9	45
218.198	53.0015		1	9	46
212.165	22.2505		1	9	47
247.37	40.4365		1	9	48
231.832	18.5305		1	9	49
224.678	17.3835		1	9	50
270.644	26.4575		1	9	51
294.192	18.9035		1	9	52
364.266	31.5415		1	9	53
361.426	40.5135		1	9	54
384.677	55.7295		1	9	55
308.94	61.8455		1	9	56
203.16	51.9425		1	9	57
146.607	39.2805		1	9	58
116.55	25.0925		1	9	59
117.88	31.8115		1	9	60
128.342	63.1325		1	9	61
126.716	92.3675		1	9	62
124.374	99.0455		1	9	63
117.441	88.0705		1	9	64
105.384	57.3685		1	9	65
92.7106	26.5305		1	9	66
94.4826	27.4875		1	9	67
105.653	19.6125		1	9	68
115.515	27.8785		1	9	69
121.552	50.3945		1	9	70
119.407	64.0985		1	9	71
117.987	62.4395		1	9	72
125.738	48.0805		1	9	73
137.553	58.8475		1	9	74
154.597	44.9005		1	9	75
131.726	17.5665		1	9	76
114.501	15.7915		1	9	77
105.238	14.6915		1	9	78
107.538	14.1225		1	9	79
127.622	15.9185		1	9	80
173.797	18.6655		1	9	81
241.519	17.8205		1	9	82
245.148	17.7925		1	9	83
251.753	17.9425		1	9	84
223.875	24.5955		1	9	85
124.676	206.69		1	10	1
163.53	125.54		1	10	2
216.363	80.7215		1	10	3
295.957	71.2425		1	10	4
351.239	64.7085		1	10	5
388.002	50.2175		1	10	6
393.9	43.7665		1	10	7
403.006	38.8905		1	10	8
336.046	40.2695		1	10	9
305.752	67.0845		1	10	10
259.434	84.6335		1	10	11
282.993	111.357		1	10	12
266.388	150.718		1	10	13
317.551	146.644		1	10	14
287.455	108.602		1	10	15
273.771	66.8475		1	10	16
241.607	50.4335		1	10	17
182.554	41.4295		1	10	18
162.912	38.4315		1	10	19
137.226	36.2305		1	10	20
99.6866	39.8755		1	10	21
93.8856	40.6175		1	10	22
90.4696	40.5025		1	10	23
91.0336	44.4475		1	10	24
85.5176	56.2525		1	10	25
100.629	91.1405		1	10	26
106.763	161.398		1	10	27
120.584	189.652		1	10	28
106.65	217.983		1	10	29
102.734	185.262		1	10	30
160.753	126.877		1	10	31
193.777	69.5265		1	10	32
292.547	45.8715		1	10	33
424.794	77.3885		1	10	34
395.589	31.4065		1	10	35
442.527	28.8765		1	10	36
484.74	25.4495		1	10	37
429.681	18.3105		1	10	38
429.512	15.1515		1	10	39
385.377	19.3625		1	10	40
393.254	17.7455		1	10	41
381.924	21.4185		1	10	42
372.945	21.4185		1	10	43
411.617	18.4525		1	10	44
399.558	23.6835		1	10	45
430.008	31.6125		1	10	46
256.84	39.4565		1	10	47
320.799	42.6465		1	10	48
259.336	54.9715		1	10	49
148.748	139.84		1	10	50
163.201	65.9015		1	10	51
117.342	106.523		1	10	52
122.066	283.104		1	10	53
112.122	295.274		1	10	54
113.323	319.405		1	10	55
112.694	306.345		1	10	56
138.904	130.897		1	10	57
121.357	155.046		1	10	58
140.309	140.925		1	10	59
184.775	118.822		1	10	60
229.642	96.3755		1	10	61
247.633	109.446		1	10	62
306.177	68.4245		1	10	63
331.928	41.2255		1	10	64
158.067	59.9665		1	11	1
144.099	141.097		1	11	2
115.077	233.689		1	11	3
71.3576	293.319		1	11	4
52.6646	266.993		1	11	5
42.3666	175.554		1	11	6
39.4486	84.4805		1	11	7
47.1366	40.2025		1	11	8
73.7416	31.4155		1	11	9
128.181	32.2325		1	11	10
257.108	63.7845		1	11	11
273.978	61.6785		1	11	12
287.049	70.2415		1	11	13
291.66	89.1355		1	11	14
234.73	93.0135		1	11	15
186.397	109.177		1	11	16
115.803	206.839		1	11	17
106.892	305.266		1	11	18
107.456	329.904		1	11	19
130.556	262.904		1	11	20
127.178	285.683		1	11	21
126.756	195.493		1	11	22
101.887	103.23		1	11	23
79.3726	50.1835		1	11	24
51.6866	65.1725		1	11	25
46.0096	45.0295		1	11	26
33.7986	65.6465		1	11	27
37.7226	34.8745		1	11	28
29.1056	38.3115		1	11	29
32.8236	85.5565		1	11	30
38.1166	249.509		1	11	31
37.6706	262.306		1	11	32
40.3856	276.733		1	11	33
43.3666	265.808		1	11	34
60.7286	194.136		1	11	35
92.6996	104.371		1	11	36
144.174	50.8615		1	11	37
207.742	29.7635		1	11	38
251.123	27.1155		1	11	39
259.596	23.6585		1	11	40
279.648	23.4835		1	11	41
296.637	21.1935		1	11	42
227.514	20.9165		1	11	43
293.609	19.9985		1	11	44
262.91	16.8375		1	11	45
271.051	17.0115		1	11	46
246.186	19.0945		1	11	47
235.168	20.2735		1	11	48
211.983	18.4665		1	11	49
215.618	20.0455		1	11	50
236.212	22.6445		1	11	51
258.572	22.4275		1	11	52
270.493	24.4715		1	11	53
315.191	28.2635		1	11	54
306.191	59.5535		1	11	55
203.134	56.1575		1	11	56
291.587	55.6655		1	11	57
164.6	64.4305		1	11	58
539.2	38.3015		1	12	1
471.807	18.0615		1	12	2
628.766	21.6355		1	12	3
352.252	10.7015		1	12	4
327.006	10.1245		1	12	5
426.062	4.95953		1	12	6
309.264	10.8575		1	12	7
362.642	10.0855		1	12	8
386.73	9.00353		1	12	9
386.966	10.3565		1	12	10
435.987	14.2505		1	12	11
433.691	16.8505		1	12	12
379.266	16.4375		1	12	13
327.455	18.9305		1	12	14
242.847	29.0435		1	12	15
184.875	41.6515		1	12	16
214.848	43.4165		1	12	17
227.872	44.5065		1	12	18
119.002	51.6505		1	12	19
118.871	43.0205		1	12	20
147.878	32.1885		1	12	21
151.95	23.9325		1	12	22
144.414	31.5775		1	12	23
168.008	25.6015		1	12	24
124.679	29.5445		1	12	25
112.255	31.1205		1	12	26
100.744	45.4245		1	12	27
104.141	56.5855		1	12	28
141.623	182.834		1	12	29
155.017	130.955		1	12	30
199.624	211.164		1	12	31
268.278	269.633		1	12	32
397.735	215.108		1	12	33
387.01	223.8		1	12	34
476.746	121.095		1	12	35
502.744	101.656		1	12	36
461.598	91.4985		1	12	37
444.617	114.38		1	12	38
441.336	83.8075		1	12	39
446.603	92.5085		1	12	40
467.116	115.828		1	12	41
416.465	73.0965		1	12	42
413.967	81.7715		1	12	43
185.51	22.7855		1	13	1
213.701	50.0035		1	13	2
64.5896	33.8355		1	13	3
61.1926	60.6135		1	13	4
137.363	181.501		1	13	5
26.3006	171.199		1	13	6
119.429	212.632		1	13	7
71.4426	233.78		1	13	8
192.554	153.422		1	13	9
242.707	149.23		1	13	10
354.122	58.7775		1	13	11
365.196	58.9375		1	13	12
396.916	16.1405		1	13	13
295.936	18.7545		1	13	14
362.623	10.0095		1	13	15
174.293	8.28753		1	13	16
137.48	4.64053		1	13	17
109.446	1.00853		1	13	18
75.0786	0.00653052		1	13	19
55.3696	0		1	13	20
45.0226	0		1	13	21
59.0926	0		1	13	22
83.2216	0		1	13	23
185.981	0		1	13	24
179.683	0		1	13	25
194.521	0		1	13	26
206.699	0		1	13	27
183.211	0		1	13	28
96.3826	0		1	13	29
102.635	0		1	13	30
127.322	0		1	13	31
216.348	0		1	13	32
258.686	0		1	13	33
286.896	0		1	13	34
322.916	0		1	13	35
305.643	0		1	13	36
244.775	0		1	13	37
220.72	1.26253		1	13	38
194.591	32.1015		1	13	39
151.192	37.9065		1	13	40
119.871	79.0045		1	13	41
110.046	97.2545		1	13	42
98.6976	93.1435		1	13	43
105.791	86.4605		1	13	44
124.425	107.634		1	13	45
140.974	85.8025		1	13	46
161.493	92.5775		1	13	47
160.928	56.3305		1	13	48
192.947	55.8205		1	13	49
212.59	16.5935		1	13	50
229.87	0		1	13	51
186.564	11.2615		1	13	52
234.337	0		1	13	53
147.258	0		1	13	54
98.3816	0		1	13	55
104.358	0		1	13	56
65.0006	0		1	13	57
97.0876	0		1	13	58
149.339	0		1	13	59
237.006	0		1	13	60
302.189	1.11853		1	13	61
323.591	1.21953		1	13	62
302.331	14.3495		1	13	63
250.714	51.4525		1	13	64
187.192	106.306		1	13	65
150.585	153.246		1	13	66
108.962	145.112		1	13	67
71.5426	85.0065		1	13	68
71.6036	73.5465		1	13	69
34.1846	12.9225		1	13	70
19.8496	0		1	13	71
13.6996	0		1	13	72
13.7346	0		1	13	73
11.2546	0		1	13	74
24.6906	0		1	13	75
18.9926	0		1	13	76
22.9536	0		1	13	77
24.6256	0		1	13	78
29.5626	0		1	13	79
51.6896	2.19953		1	13	80
67.6446	0		1	13	81
78.5686	0.0235305		1	13	82
114.037	0		1	13	83
114.285	0		1	13	84
118.627	2.17653		1	13	85
84.0266	1.83653		1	13	86
65.1716	9.85953		1	13	87
70.0346	70.6455		1	13	88
26.5866	95.9445		1	13	89
38.9686	140.356		1	13	90
18.1356	154.933		1	13	91
16.6456	152.861		1	13	92
21.0466	107.703		1	13	93
42.5946	61.8915		1	13	94
55.1226	28.9675		1	13	95
115.443	24.9775		1	13	96
180.318	43.6565		1	13	97
235.546	27.6665		1	13	98
252.311	14.6355		1	13	99
293.087	19.0185		1	13	100
354.795	6.66153		1	13	101
450.152	0		1	13	102
496.332	0		1	13	103
581.802	0		1	13	104
611.751	0		1	13	105
606.636	0		1	13	106
483.392	0		1	13	107
393.264	0		1	13	108
148.178	19.0225		1	14	1
180.934	17.0265		1	14	2
216.902	15.0875		1	14	3
234.809	12.0965		1	14	4
237.592	14.7665		1	14	5
222.277	18.2205		1	14	6
192.241	13.5485		1	14	7
171.634	17.7175		1	14	8
158.946	14.3025		1	14	9
151.115	14.6265		1	14	10
148.895	23.0985		1	14	11
145.852	25.5375		1	14	12
134.162	37.8435		1	14	13
131.559	65.5955		1	14	14
148.958	67.9955		1	14	15
164.941	67.1135		1	14	16
233.385	71.3425		1	14	17
341.679	76.8345		1	14	18
423.883	35.7355		1	14	19
408.196	54.0265		1	14	20
318.908	95.7005		1	14	21
212.955	150.126		1	14	22
266.412	115.886		1	14	23
136.15	232.16		1	14	24
149.907	163.488		1	14	25
124.827	191.767		1	14	26
148.278	134.917		1	14	27
199.855	71.5465		1	14	28
198.005	106.324		1	14	29
198.073	71.6915		1	14	30
190.195	35.2465		1	14	31
148.074	32.8845		1	14	32
113.274	47.9145		1	14	33
86.2306	77.9285		1	14	34
78.0066	136.994		1	14	35
82.4916	228.747		1	14	36
159.176	261.966		1	14	37
166.325	281.141		1	14	38
265.926	234.508		1	14	39
312.708	194.9		1	14	40
346.855	148.613		1	14	41
227.204	146.397		1	14	42
194.354	119.945		1	14	43
238.548	42.0285		1	14	44
144.881	33.5875		1	14	45
105.193	36.3785		1	14	46
120.574	16.5865		1	14	47
85.9606	21.3375		1	14	48
472.953	48.3375		1	15	1
494.467	37.6675		1	15	2
470.912	43.2125		1	15	3
393.001	34.8515		1	15	4
411.483	53.6855		1	15	5
408.2	51.8315		1	15	6
409.961	61.3335		1	15	7
457.432	60.5885		1	15	8
455.722	79.3075		1	15	9
480.605	79.0605		1	15	10
467.846	85.9315		1	15	11
471.52	53.3745		1	15	12
558.479	25.4785		1	15	13
421.751	47.3715		1	15	14
447.521	51.2255		1	15	15
406.589	21.3745		1	15	16
418.492	20.8425		1	15	17
343.266	19.0465		1	15	18
349.382	23.8825		1	15	19
423.279	24.6975		1	15	20
417.012	24.9205		1	15	21
411.068	31.3765		1	15	22
373.861	54.8835		1	15	23
309.197	62.4765		1	15	24
232.345	118.378		1	15	25
187.436	109.18		1	15	26
133.606	146.728		1	15	27
181.14	53.3595		1	15	28
169.509	133.427		1	15	29
207.434	100.42		1	15	30
251.41	60.4835		1	15	31
263.874	33.2635		1	15	32
239.442	21.1515		1	15	33
198.345	16.6865		1	15	34
160.968	15.4925		1	15	35
295.399	8.41153		1	16	1
286.06	14.5485		1	16	2
302.935	11.4925		1	16	3
214.026	26.5345		1	16	4
175.89	28.5905		1	16	5
144.353	123.976		1	16	6
122.724	187.466		1	16	7
118.687	163.52		1	16	8
104.329	228.434		1	16	9
129.032	94.1735		1	16	10
163.278	209.71		1	16	11
213.82	31.4415		1	16	12
245.812	23.9515		1	16	13
240.621	124.576		1	16	14
266.418	22.6455		1	16	15
242.7	20.6585		1	16	16
220.242	17.1195		1	16	17
261.166	18.9195		1	16	18
157.546	12.1725		1	16	19
123.892	14.3675		1	16	20
135.529	11.4055		1	16	21
123.815	8.10153		1	16	22
104.379	8.71853		1	16	23
82.7086	7.02953		1	16	24
82.1736	6.12953		1	16	25
93.8566	2.67553		1	16	26
123.733	3.73553		1	16	27
146.295	6.90253		1	16	28
153.877	4.27153		1	16	29
206.874	4.70353		1	16	30
175.8	8.10253		1	16	31
211.496	0		2	1	1
308.537	2.56951		2	1	2
298.427	6.88951		2	1	3
393.423	9.10451		2	1	4
361.215	6.34051		2	1	5
351.316	5.42951		2	1	6
445.053	5.06651		2	1	7
508.18	1.62951		2	1	8
576.052	3.35151		2	1	9
576.351	11.2975		2	1	10
582.502	12.5335		2	1	11
463.288	28.7045		2	1	12
445.736	77.1785		2	1	13
455.803	90.0035		2	1	14
533.269	108.513		2	1	15
469.598	98.4265		2	1	16
558.721	90.9715		2	1	17
492.25	60.4255		2	1	18
412.281	43.6475		2	1	19
376.125	42.8565		2	1	20
354.295	124.319		2	1	21
321.397	110.061		2	1	22
381.29	199.596		2	1	23
339.182	398.669		2	1	24
353.922	412.952		2	1	25
418.858	333.585		2	1	26
457.651	293.169		2	1	27
594.291	200.535		2	1	28
666.651	201.525		2	1	29
920.036	400.089		2	1	30
932.154	362.058		2	1	31
951.395	546.517		2	1	32
837.869	556.004		2	1	33
717.671	562.291		2	1	34
387.817	453.505		2	1	35
269.087	412.095		2	1	36
240.754	462.098		2	1	37
168.087	599.081		2	1	38
162.825	615.514		2	1	39
305.595	665.013		2	1	40
416.283	359.269		2	1	41
454.216	588.806		2	1	42
554.821	156.714		2	1	43
561.351	387.224		2	1	44
513.987	75.2875		2	1	45
384.322	57.9155		2	1	46
254.842	48.8215		2	1	47
242.68	44.7885		2	1	48
159.464	59.5225		2	1	49
186.918	67.7225		2	1	50
232.939	76.5875		2	1	51
246.661	77.6855		2	1	52
253.219	80.2655		2	1	53
211.211	59.7115		2	1	54
159.317	66.8215		2	1	55
127.089	79.3355		2	1	56
89.8949	92.3525		2	1	57
81.0799	169.586		2	1	58
81.6279	208.289		2	1	59
93.6329	251.198		2	1	60
182.891	212.932		2	1	61
142.391	255.699		2	1	62
205.19	269.531		2	1	63
239.728	217.289		2	1	64
228.424	146.211		2	1	65
205.752	131.807		2	1	66
163.326	174.7		2	1	67
127.25	233.086		2	1	68
128.298	290.257		2	1	69
119.922	288.53		2	1	70
121.147	259.578		2	1	71
141.957	235.497		2	1	72
180.557	276.551		2	1	73
285.119	372.872		2	1	74
330.659	392.272		2	1	75
553.317	370.946		2	1	76
516.155	373.363		2	1	77
715.1	243.301		2	1	78
675.171	334.715		2	1	79
652.908	141.792		2	1	80
694.354	143.996		2	1	81
387.978	168.217		2	1	82
608.501	289.428		2	1	83
176.936	335.801		2	1	84
239.879	339.554		2	1	85
188.912	332.521		2	1	86
125.73	342.592		2	1	87
96.8409	357.455		2	1	88
146.67	399.322		2	1	89
123.085	380.071		2	1	90
123.015	401.769		2	1	91
178.633	360.594		2	1	92
224.583	311.296		2	1	93
270.547	260.723		2	1	94
290.74	174.135		2	1	95
291.073	152.349		2	1	96
247.59	141.011		2	1	97
246.325	106.521		2	1	98
292.675	85.6695		2	1	99
280.551	105.462		2	1	100
278.682	116.161		2	1	101
272.23	145.103		2	1	102
304.6	248.781		2	1	103
275.611	228.53		2	1	104
231.971	251.212		2	1	105
229.624	274.845		2	1	106
204.879	261.491		2	1	107
162.192	281.375		2	1	108
98.6409	317.719		2	1	109
119.351	259.916		2	1	110
106.034	295.778		2	1	111
130.968	198.99		2	1	112
167.314	174.37		2	1	113
249.173	130.233		2	1	114
294.751	96.8405		2	1	115
330.048	103.626		2	1	116
323.189	133.332		2	1	117
301.133	182.381		2	1	118
300.759	238.618		2	1	119
413.489	284.728		2	1	120
449.958	321.261		2	1	121
535.971	360.676		2	1	122
625.091	341.256		2	1	123
614.778	298.358		2	1	124
634.906	228.355		2	1	125
420.422	164.165		2	1	126
342.637	101.875		2	1	127
326.423	91.1315		2	1	128
226.625	127.574		2	1	129
119.824	187.371		2	1	130
122.321	198.686		2	1	131
103.602	222.644		2	1	132
73.9569	242.629		2	1	133
102.376	414.562		2	1	134
70.7979	319.248		2	1	135
55.6469	379.663		2	1	136
69.4589	478.341		2	1	137
78.7849	470.781		2	1	138
84.7389	479.039		2	1	139
129.482	456.345		2	1	140
171.443	416.752		2	1	141
224.705	380.718		2	1	142
191.473	321.683		2	1	143
214.47	278.857		2	1	144
232.184	264.32		2	1	145
230.363	251.975		2	1	146
305.676	213.626		2	1	147
338.845	182.178		2	1	148
431.487	153.379		2	1	149
509.898	127.491		2	1	150
523.529	118.116		2	1	151
489.277	91.7505		2	1	152
408.206	107.24		2	1	153
408.962	132.82		2	1	154
485.234	199.463		2	1	155
409.037	272.365		2	1	156
401.699	306.733		2	1	157
415.942	366.27		2	1	158
396.873	368.004		2	1	159
364.416	347.345		2	1	160
318.294	406.374		2	1	161
237.464	429.733		2	1	162
165.8	377.939		2	1	163
124.931	281.913		2	1	164
119.805	212.666		2	1	165
144.56	216.284		2	1	166
181.622	267.641		2	1	167
233.183	393.448		2	1	168
234.951	346.147		2	1	169
276.731	354.74		2	1	170
303.008	314.504		2	1	171
250.996	267.954		2	1	172
252.784	246.801		2	1	173
205.056	237.155		2	1	174
99.2759	179.084		2	1	175
109.752	153.453		2	1	176
152.815	244.114		2	1	177
122.769	184.775		2	1	178
133.7	200.927		2	1	179
151.872	62.2205		2	2	1
183.261	54.4085		2	2	2
191.287	176.086		2	2	3
270.217	82.6125		2	2	4
291.959	141.634		2	2	5
279.655	240.823		2	2	6
363.387	252.901		2	2	7
451.537	226.841		2	2	8
501.619	155.932		2	2	9
613.009	100.688		2	2	10
462.354	149.797		2	2	11
442	83.7805		2	2	12
509.243	113.628		2	2	13
637.659	148.101		2	2	14
837.695	249.187		2	2	15
838.941	274.015		2	2	16
983.14	299.783		2	2	17
841.349	340.784		2	2	18
912.978	261.897		2	2	19
641.736	196.116		2	2	20
508.285	183.006		2	2	21
387.775	138.697		2	2	22
306.669	162.946		2	2	23
275.553	235.819		2	2	24
248.658	335.316		2	2	25
209.851	409.98		2	2	26
210.409	403.884		2	2	27
256.862	305.152		2	2	28
376.293	273.522		2	2	29
393.629	134.43		2	2	30
472.948	93.8525		2	2	31
484.555	72.8075		2	2	32
480.74	71.8865		2	2	33
315.686	74.0005		2	2	34
265.622	75.6215		2	2	35
241.314	97.9595		2	2	36
190.608	145.655		2	2	37
254.306	212.907		2	2	38
258.895	247.372		2	2	39
313.868	303.383		2	2	40
336.857	341.81		2	2	41
336.211	395.146		2	2	42
338.829	458.221		2	2	43
368.588	539.369		2	2	44
415.901	606.871		2	2	45
379.782	477.439		2	2	46
472.674	605.655		2	2	47
367.185	412.911		2	2	48
321.299	370.737		2	2	49
580.564	26.0165		2	3	1
699.742	26.0595		2	3	2
810.428	24.8305		2	3	3
793.136	22.7825		2	3	4
742.483	22.7135		2	3	5
851.502	29.0385		2	3	6
835.019	32.2585		2	3	7
765.483	35.4405		2	3	8
728.545	41.3065		2	3	9
583.167	61.1515		2	3	10
539.536	89.7105		2	3	11
394.858	87.3875		2	3	12
283.934	138.111		2	3	13
240.387	146.13		2	3	14
203.918	203.503		2	3	15
218.4	229.455		2	3	16
204.618	227.427		2	3	17
209.017	133.395		2	3	18
197.152	168.957		2	3	19
216.439	157.552		2	3	20
256.78	164.519		2	3	21
341.915	128.594		2	3	22
461.421	129.828		2	3	23
434.167	151.863		2	3	24
465.587	116.625		2	3	25
558.316	122.443		2	3	26
585.539	149.168		2	3	27
621.42	169.633		2	3	28
682.98	262.759		2	3	29
692.264	220.637		2	3	30
566.247	246.582		2	3	31
515.353	198.147		2	3	32
445.597	160.917		2	3	33
353.686	128.255		2	3	34
303.038	140.995		2	3	35
277.923	187.092		2	3	36
299.631	289.33		2	3	37
298.233	319.859		2	3	38
415.477	415.154		2	3	39
358.299	384.467		2	3	40
368.437	323.099		2	3	41
405.044	281.111		2	3	42
425.315	248.857		2	3	43
432.555	221.682		2	3	44
393.345	185.112		2	3	45
375.169	191.668		2	3	46
283.855	144.797		2	3	47
263.567	231.262		2	3	48
227.316	419.959		2	3	49
128.909	549.304		2	3	50
117.532	921.22		2	3	51
114.409	1134.07		2	3	52
68.8509	1269.19		2	3	53
60.2239	1310.49		2	3	54
58.6749	960.581		2	3	55
49.0509	850.594		2	3	56
52.9359	518.2		2	3	57
54.8729	382.818		2	3	58
88.6719	306.759		2	3	59
121.022	268.644		2	3	60
169.541	292.748		2	3	61
202.421	360.88		2	3	62
315.692	362.757		2	3	63
332.57	264.003		2	3	64
378.612	235.103		2	3	65
426.522	121.521		2	3	66
441.594	78.6305		2	3	67
411.144	96.0605		2	3	68
380.059	55.3315		2	3	69
383.342	54.8655		2	3	70
451.159	56.1005		2	3	71
378.956	48.2185		2	3	72
393.767	57.4945		2	3	73
291.768	52.1155		2	3	74
205.418	56.5475		2	3	75
224.279	54.1395		2	3	76
121.365	57.7185		2	3	77
113.322	53.7925		2	3	78
201.504	66.9455		2	3	79
219.345	73.9445		2	3	80
261.702	109.328		2	3	81
393.723	106.367		2	3	82
449.629	122.779		2	3	83
616.095	118.441		2	3	84
593.305	128.081		2	3	85
657.528	131.876		2	3	86
687.002	98.6265		2	3	87
536.891	129.824		2	3	88
676.621	100.841		2	3	89
412.401	89.3425		2	3	90
255.022	119.932		2	3	91
304.011	242.725		2	3	92
227.672	259.692		2	3	93
117.998	239.681		2	3	94
113.882	342.001		2	3	95
127.738	211.413		2	3	96
161.009	117.898		2	3	97
159.138	158.883		2	3	98
172.914	80.1965		2	3	99
170.484	117.272		2	3	100
233.149	68.4195		2	3	101
306.762	78.9855		2	3	102
343.828	61.6375		2	3	103
445.732	65.5235		2	3	104
641.608	60.8045		2	3	105
695.455	60.6755		2	3	106
731.994	65.0025		2	3	107
710.75	68.6325		2	3	108
629.821	73.5255		2	3	109
510.505	111.32		2	3	110
462.612	38.0615		2	4	1
656.463	36.1515		2	4	2
614.621	41.7635		2	4	3
601.445	40.8095		2	4	4
667.722	41.6255		2	4	5
702.062	39.1575		2	4	6
857.665	39.0665		2	4	7
695.007	44.6875		2	4	8
669.278	49.7305		2	4	9
585.735	52.0285		2	4	10
497.644	70.9525		2	4	11
452.961	161.44		2	4	12
430.604	161.586		2	4	13
305.317	273.434		2	4	14
298.581	374.759		2	4	15
328.708	377.912		2	4	16
417.192	390.316		2	4	17
473.924	318.735		2	4	18
624.798	151.844		2	4	19
620.719	189.828		2	4	20
665.55	125.287		2	4	21
665.783	86.7395		2	4	22
628.979	94.3205		2	4	23
715.57	163.489		2	4	24
480.172	124.684		2	4	25
353.681	179.999		2	4	26
292.854	187.319		2	4	27
345.169	257.427		2	4	28
314.705	339.655		2	4	29
365.591	365.375		2	4	30
358.87	330.425		2	4	31
324.431	279.832		2	4	32
244.64	249.234		2	4	33
203.53	242.01		2	4	34
182.555	292.197		2	4	35
200.004	342.6		2	4	36
272.335	336.627		2	4	37
223.098	261.688		2	4	38
309.823	321.725		2	4	39
317.334	143.959		2	4	40
202.165	240.792		2	4	41
297.974	87.4915		2	4	42
320.128	639.142		2	5	1
437.945	469.808		2	5	2
480.769	257.493		2	5	3
589.817	221.368		2	5	4
672.574	240.763		2	5	5
665.632	311.632		2	5	6
615.197	312.572		2	5	7
479.858	339.364		2	5	8
380.207	368.027		2	5	9
311.251	406.804		2	5	10
288.037	440.687		2	5	11
270.313	430.425		2	5	12
292.912	420.719		2	5	13
355.453	447.29		2	5	14
422.153	399.947		2	5	15
454.041	414.581		2	5	16
480.47	467.686		2	5	17
502.61	532.267		2	5	18
440.264	347.992		2	5	19
610.719	453.819		2	5	20
604.331	384.355		2	5	21
565.746	289.212		2	5	22
527.322	188.127		2	5	23
608.5	210.553		2	5	24
436.63	183.763		2	5	25
236.674	208.499		2	5	26
151.735	229.929		2	5	27
232.867	186.797		2	5	28
153.242	146.59		2	5	29
145.172	143.378		2	5	30
185.321	115.198		2	5	31
284.443	114.65		2	5	32
395.719	148.593		2	5	33
476.228	217.774		2	5	34
497.327	312.202		2	5	35
451.797	404.616		2	5	36
368.893	469.051		2	5	37
302.015	479.02		2	5	38
274.434	441.427		2	5	39
274.049	383.047		2	5	40
273.965	337.406		2	5	41
249.259	297.11		2	5	42
206.527	260.338		2	5	43
170.255	215.531		2	5	44
154.524	161.619		2	5	45
175.759	110.901		2	5	46
212.588	82.8045		2	5	47
239.142	66.7075		2	5	48
237.674	57.9395		2	5	49
197.441	58.2285		2	5	50
130.847	56.0995		2	5	51
86.0359	52.7505		2	5	52
57.4799	59.5535		2	5	53
52.8859	66.9515		2	5	54
55.4919	74.1955		2	5	55
66.0419	73.7675		2	5	56
80.4609	68.9155		2	5	57
94.8119	68.4175		2	5	58
92.1429	68.0205		2	5	59
89.5409	73.1515		2	5	60
70.3229	87.7185		2	5	61
53.2659	95.1115		2	5	62
48.5419	99.5865		2	5	63
50.2019	95.2095		2	5	64
55.1539	90.9235		2	5	65
61.8859	90.4465		2	5	66
65.0339	111.278		2	5	67
79.1189	140.958		2	5	68
150.871	249.267		2	5	69
123.065	309.269		2	5	70
167.749	419.126		2	5	71
219.858	470.603		2	5	72
303.752	522.157		2	5	73
297.593	453.318		2	5	74
577.464	551.682		2	6	1
635.453	553.454		2	6	2
600.286	532.74		2	6	3
496.876	457.873		2	6	4
384.028	339.996		2	6	5
313.462	223.82		2	6	6
293.139	148.791		2	6	7
295.283	112.685		2	6	8
301.816	99.3105		2	6	9
264.559	98.2425		2	6	10
231.52	97.6835		2	6	11
208.063	86.3405		2	6	12
200.124	75.0285		2	6	13
205.377	66.2335		2	6	14
207.562	96.6095		2	6	15
222.362	155.28		2	6	16
240.313	228.396		2	6	17
261.005	277.091		2	6	18
272.328	268.083		2	6	19
265.002	209.259		2	6	20
271.248	128.647		2	6	21
309.743	86.1485		2	6	22
341.809	61.4285		2	6	23
363.15	76.3985		2	6	24
348.662	95.9065		2	6	25
316.461	123.551		2	6	26
308.595	140.225		2	6	27
347.821	130.471		2	6	28
374.842	106.975		2	6	29
380.706	85.1005		2	6	30
319.535	76.9215		2	6	31
220.262	80.1115		2	6	32
137.863	98.0855		2	6	33
77.9069	128.798		2	6	34
45.2639	162.685		2	6	35
36.0309	168.122		2	6	36
46.6439	149.636		2	6	37
39.4819	115.128		2	6	38
37.5809	94.2315		2	6	39
44.5119	107.619		2	6	40
41.4459	75.9755		2	6	41
52.4239	102.793		2	6	42
66.3859	169.658		2	6	43
74.6999	309.956		2	6	44
96.5899	398.385		2	6	45
108.216	416.126		2	6	46
110.809	456.53		2	6	47
108.148	430.586		2	6	48
113.042	443.548		2	6	49
139.877	484.984		2	6	50
196.376	460.205		2	6	51
300.7	338.275		2	6	52
278.644	349.575		2	6	53
326.615	248.025		2	6	54
320.048	148.231		2	6	55
510.156	35.9695		2	7	1
551.967	41.5265		2	7	2
611.15	90.6935		2	7	3
413.448	63.9625		2	7	4
497.715	176.762		2	7	5
286.183	148.252		2	7	6
302.228	260.678		2	7	7
271.603	339.987		2	7	8
293.372	419.468		2	7	9
280.864	453.064		2	7	10
256.35	415.739		2	7	11
270.137	343.015		2	7	12
335.39	278.337		2	7	13
423.354	213.345		2	7	14
572.997	138.514		2	7	15
615.155	103.632		2	7	16
566.948	108.649		2	7	17
528.853	97.3035		2	7	18
425.315	76.8485		2	7	19
310.301	82.9855		2	7	20
301.6	125.61		2	7	21
191.775	157.99		2	7	22
167.735	195.955		2	7	23
168.485	228.999		2	7	24
178.484	274.91		2	7	25
179.293	294.883		2	7	26
163.482	329.471		2	7	27
197.95	668.799		2	7	28
172.195	605.95		2	7	29
202.116	671.612		2	7	30
258.872	798.612		2	7	31
339.822	752.779		2	7	32
374.827	666.329		2	7	33
533.845	887.451		2	7	34
443.364	732.009		2	7	35
548.811	740.633		2	7	36
726.569	697.889		2	7	37
847.524	322.891		2	7	38
1086.82	217.923		2	7	39
1473.48	149.902		2	7	40
1285.78	166.825		2	7	41
1273.96	136.692		2	7	42
1068.02	133.288		2	7	43
1002.66	138.884		2	7	44
851.411	132.807		2	7	45
693.001	153.385		2	7	46
604.66	160.691		2	7	47
500.722	128.937		2	7	48
474.549	130.079		2	7	49
461.797	140.98		2	7	50
400.599	150.475		2	7	51
376.964	177.387		2	7	52
350.174	234.678		2	7	53
317.959	325.886		2	7	54
282.558	429.875		2	7	55
265.66	503.247		2	7	56
281.409	503.116		2	7	57
323.294	403.35		2	7	58
377.18	270.487		2	7	59
429.382	180.811		2	7	60
483.159	116.072		2	7	61
364.234	195.496		2	7	62
346.055	123.184		2	7	63
233.124	145.191		2	7	64
272.487	97.2185		2	7	65
168.564	97.2905		2	7	66
149.479	86.3635		2	7	67
631.941	32.9605		2	8	1
551.471	31.0115		2	8	2
621.311	34.7395		2	8	3
546.651	31.9125		2	8	4
426.24	32.3465		2	8	5
445.905	32.0225		2	8	6
491.216	31.7715		2	8	7
488.941	36.1095		2	8	8
460.706	40.8915		2	8	9
424.069	55.9515		2	8	10
389.533	62.6775		2	8	11
352.854	65.6115		2	8	12
294.281	63.3815		2	8	13
222.828	54.6865		2	8	14
170.601	41.1215		2	8	15
146.643	37.0015		2	8	16
165.517	38.7965		2	8	17
231.528	47.2705		2	8	18
330.987	56.4995		2	8	19
380.687	58.0395		2	8	20
411.459	55.1525		2	8	21
397.785	55.7645		2	8	22
334.785	57.1865		2	8	23
231.542	62.6675		2	8	24
149.349	59.7065		2	8	25
87.1099	50.3925		2	8	26
73.1599	46.4285		2	8	27
69.0509	41.8525		2	8	28
82.2039	38.5635		2	8	29
107.47	41.2575		2	8	30
120.291	47.1995		2	8	31
133.559	75.3875		2	8	32
141.202	129.101		2	8	33
135.673	174.241		2	8	34
134.173	206.969		2	8	35
143.469	185.404		2	8	36
162.028	137.333		2	8	37
162.707	88.2815		2	8	38
164.011	59.3075		2	8	39
170.735	48.6645		2	8	40
184.446	43.7335		2	8	41
215.183	40.7765		2	8	42
241.709	43.3105		2	8	43
276.933	41.2445		2	8	44
263.81	39.1025		2	8	45
251.199	44.2585		2	8	46
211.089	43.8985		2	8	47
227.83	48.9385		2	8	48
223.203	47.3775		2	8	49
166.79	53.9195		2	8	50
136.396	64.5905		2	8	51
95.0269	97.5415		2	8	52
54.0779	152.621		2	8	53
82.8969	160.947		2	8	54
50.4409	215.48		2	8	55
34.8379	251.022		2	8	56
45.9819	241.78		2	8	57
28.4609	198.35		2	8	58
28.4889	137.25		2	8	59
43.0659	199.788		2	8	60
39.4609	92.9995		2	8	61
48.1769	84.0135		2	8	62
48.9649	80.6225		2	8	63
58.9299	79.1645		2	8	64
129.166	67.9145		2	8	65
117.814	65.2015		2	8	66
153.185	55.0305		2	8	67
172.018	44.5495		2	8	68
205.35	48.6455		2	8	69
232.853	47.5675		2	8	70
168.039	47.9655		2	8	71
149.931	47.6015		2	8	72
129.458	44.2005		2	8	73
115.259	57.2005		2	8	74
86.2139	54.6095		2	8	75
84.2429	65.8375		2	8	76
79.9239	69.8025		2	8	77
89.1029	75.0175		2	8	78
78.2379	77.8045		2	8	79
83.3619	82.8685		2	8	80
88.4039	98.2645		2	8	81
105.35	116.08		2	8	82
109.681	180.365		2	8	83
109.046	301.102		2	8	84
92.4199	353.276		2	8	85
96.6439	395.155		2	8	86
95.9889	435.962		2	8	87
94.9069	396.075		2	8	88
107.989	302.778		2	8	89
128.637	247.062		2	8	90
113.268	235.697		2	8	91
117.778	208.414		2	8	92
114.028	176.524		2	8	93
97.9259	156.134		2	8	94
92.0499	157.451		2	8	95
84.4129	149.893		2	8	96
69.6999	152.644		2	8	97
67.3249	148.24		2	8	98
67.4079	173.932		2	8	99
80.3769	255.766		2	8	100
64.4929	263.813		2	8	101
82.0719	324.965		2	8	102
82.0069	364.868		2	8	103
146.718	346.529		2	8	104
127.819	407.446		2	8	105
237.535	332.626		2	8	106
185.153	372.593		2	8	107
232.072	306.258		2	8	108
297.56	279.875		2	8	109
371.71	174.656		2	8	110
494.257	132.078		2	8	111
574.931	137.5		2	8	112
627.563	102.015		2	8	113
671.963	125.753		2	8	114
599.705	106.531		2	8	115
485.439	156.649		2	8	116
370.963	148.605		2	8	117
236.211	126.784		2	8	118
174.744	111.167		2	8	119
166.596	100.125		2	8	120
182.061	103.117		2	8	121
821.158	231.953		2	9	1
764.832	399.716		2	9	2
720.013	628.201		2	9	3
558.509	856.153		2	9	4
547.927	886.832		2	9	5
468.281	955.915		2	9	6
392.095	855.049		2	9	7
333.075	693.005		2	9	8
320.54	540.598		2	9	9
305.225	465.524		2	9	10
398.231	698.675		2	9	11
413.031	502.471		2	9	12
439.302	517.533		2	9	13
458.291	551.409		2	9	14
473.096	609.49		2	9	15
394.06	568.509		2	9	16
314.782	507.35		2	9	17
252.535	488.805		2	9	18
227.175	517.088		2	9	19
303.319	655.217		2	9	20
325.583	552.567		2	9	21
472.358	497.408		2	9	22
548.918	440.234		2	9	23
583.385	377.403		2	9	24
587.928	308.945		2	9	25
622.659	229.311		2	9	26
704.231	156.213		2	9	27
805.11	106.63		2	9	28
816.495	81.9215		2	9	29
741.02	85.2655		2	9	30
564.858	95.4265		2	9	31
370.269	107.351		2	9	32
257.462	139.508		2	9	33
201.359	218.883		2	9	34
202.073	348.801		2	9	35
223.407	507.669		2	9	36
229.148	635.77		2	9	37
216.215	660.778		2	9	38
201.081	584.928		2	9	39
198.333	437.748		2	9	40
226.366	278.862		2	9	41
260.013	170.275		2	9	42
280.827	125.583		2	9	43
287.051	121.861		2	9	44
256.863	138.854		2	9	45
203.552	179.989		2	9	46
169.363	248.466		2	9	47
166.884	345.743		2	9	48
204.963	453.459		2	9	49
255.127	540.404		2	9	50
272.599	559.878		2	9	51
243.458	498.833		2	9	52
185.347	401.383		2	9	53
127.137	315.374		2	9	54
80.6069	257.097		2	9	55
65.7139	235.005		2	9	56
69.8229	186.444		2	9	57
130.646	185.318		2	9	58
201.537	169.255		2	9	59
311.172	231.781		2	9	60
381.656	411.346		2	9	61
428.186	483.2		2	9	62
450.443	545.144		2	9	63
592.569	351.097		2	9	64
449.153	482.76		2	9	65
486.208	382.881		2	9	66
560.641	187.005		2	9	67
549.087	150.573		2	9	68
578.811	113.037		2	9	69
535.372	92.2965		2	9	70
547.514	81.4935		2	9	71
507.503	91.7415		2	9	72
399.234	73.4905		2	9	73
365.069	70.6745		2	9	74
221.397	65.0855		2	9	75
221.592	60.4605		2	9	76
101.563	59.1855		2	9	77
126.962	63.0645		2	9	78
92.2349	61.5185		2	9	79
121.928	49.5205		2	9	80
123.943	51.6355		2	9	81
172.239	62.6645		2	9	82
346.492	55.0995		2	9	83
323.725	61.0695		2	9	84
426.015	57.6745		2	9	85
436.719	56.1705		2	9	86
280.77	51.1475		2	9	87
347.349	49.9495		2	9	88
180.08	50.0955		2	9	89
179.205	54.8375		2	9	90
128.779	61.7255		2	9	91
141.007	81.3705		2	9	92
162.406	119.649		2	9	93
165.184	255.325		2	9	94
243.073	241.706		2	9	95
227.412	331.493		2	9	96
303.312	364.327		2	9	97
293.38	204.308		2	9	98
322.974	318.594		2	9	99
278.752	235.126		2	9	100
228.205	252.283		2	9	101
179.71	241.356		2	9	102
153.562	236.243		2	9	103
196.214	244.342		2	9	104
225.201	226.163		2	9	105
315.469	235.795		2	9	106
367.879	239.309		2	9	107
406.264	250.499		2	9	108
418.58	242		2	9	109
393.759	288.157		2	9	110
352.093	208.203		2	9	111
327.497	144.75		2	9	112
268.7	104.672		2	9	113
271.606	89.8525		2	9	114
278.836	61.9955		2	9	115
274.746	64.7015		2	9	116
288.034	56.3015		2	9	117
285.936	55.0935		2	9	118
135.362	11.2215		2	10	1
109.54	10.8975		2	10	2
116.232	9.83151		2	10	3
107.377	6.88451		2	10	4
137.781	12.6615		2	10	5
150.082	11.8225		2	10	6
155.408	12.8105		2	10	7
168.913	18.7615		2	10	8
140.508	22.6365		2	10	9
142.832	48.2545		2	10	10
237.211	51.0585		2	10	11
245.346	64.9765		2	10	12
243.39	90.3625		2	10	13
198.92	102.724		2	10	14
147.619	121.999		2	10	15
92.1059	156.581		2	10	16
85.0879	228.845		2	10	17
93.5879	407.222		2	10	18
72.9089	394.151		2	10	19
80.8859	616.36		2	10	20
88.6779	542.89		2	10	21
97.6259	647.605		2	10	22
147.531	695.187		2	10	23
154.841	494.58		2	10	24
204.121	667.662		2	10	25
216.525	296.707		2	10	26
258.503	238.583		2	10	27
225.569	167.936		2	10	28
245.302	76.7945		2	10	29
271.549	62.2645		2	10	30
375.21	56.0895		2	10	31
369.03	51.2085		2	10	32
466.95	49.6915		2	10	33
503.1	50.7875		2	10	34
503.209	51.9515		2	10	35
484.253	55.5225		2	10	36
462.54	58.2035		2	10	37
427.516	67.6135		2	10	38
389.55	72.9965		2	10	39
373.582	82.0595		2	10	40
383.743	99.5015		2	10	41
389.527	145.481		2	10	42
385.403	187.502		2	10	43
395.208	125.751		2	10	44
286.161	287.956		2	10	45
201.825	271.139		2	10	46
130.733	297.213		2	10	47
96.8659	328.111		2	10	48
73.7559	423.56		2	10	49
75.1169	472.466		2	10	50
75.0789	760.617		2	10	51
70.2309	803.963		2	10	52
112.748	850.327		2	10	53
99.9459	831.723		2	10	54
154.44	881.795		2	10	55
264.796	921.758		2	10	56
276.845	400.07		2	10	57
397.67	882.041		2	10	58
386.569	546.446		2	10	59
394.291	274.094		2	10	60
359.084	249.8		2	10	61
334.008	209.143		2	10	62
301.097	243.504		2	10	63
382.821	340.691		2	10	64
240.858	311.044		2	10	65
317.626	429.483		2	10	66
278.578	398.598		2	10	67
268.615	442.997		2	10	68
300.723	572.321		2	10	69
496.764	731.11		2	10	70
435.559	719.597		2	10	71
641.787	778.177		2	10	72
579.15	721.694		2	10	73
620.678	743.949		2	10	74
611.433	666.88		2	10	75
561.135	808.19		2	10	76
402.199	593.277		2	10	77
549.175	721.882		2	10	78
449.309	496.893		2	10	79
290.1	362.891		2	10	80
435.743	325.525		2	10	81
340.553	204.224		2	10	82
359.472	183.297		2	10	83
369.643	159.888		2	10	84
340.383	116.706		2	10	85
320.172	121.312		2	10	86
331.806	145.696		2	10	87
203.862	88.8355		2	11	1
142.324	86.6225		2	11	2
130.717	99.1985		2	11	3
118.352	142.047		2	11	4
118.695	190.12		2	11	5
108.808	186.235		2	11	6
106.845	202.863		2	11	7
137.065	228.802		2	11	8
140.043	228.035		2	11	9
150.647	181.243		2	11	10
202.648	184.267		2	11	11
256.424	203.429		2	11	12
346.292	202.235		2	11	13
314.786	223.28		2	11	14
344.79	212.027		2	11	15
339.993	186.047		2	11	16
284.197	154.177		2	11	17
210.801	133.007		2	11	18
192.018	145.337		2	11	19
156.674	155.479		2	11	20
98.4679	166.14		2	11	21
85.4219	195.332		2	11	22
90.7759	356.236		2	11	23
74.7529	470.647		2	11	24
73.5639	643.483		2	11	25
72.3859	816.185		2	11	26
117.332	744.879		2	11	27
102.767	785.052		2	11	28
266.597	620.099		2	11	29
212.049	533.762		2	11	30
390.089	308.514		2	11	31
566.057	213.569		2	11	32
665.114	169.294		2	11	33
678.228	132.887		2	11	34
528.566	125.762		2	11	35
497.07	115.302		2	11	36
410.918	119.273		2	11	37
427.034	139.264		2	11	38
617.527	116.752		2	11	39
515.875	184.096		2	11	40
529.233	161.369		2	11	41
496.472	152.34		2	11	42
439.24	151.433		2	11	43
505.752	155.866		2	11	44
377.811	196.678		2	11	45
339.865	164.324		2	11	46
476.807	160.414		2	11	47
362.553	196.232		2	11	48
414.703	145.228		2	11	49
417.758	171.251		2	11	50
602.181	209.966		2	11	51
491.376	149.777		2	11	52
550.198	182.025		2	11	53
625.719	249.723		2	11	54
544.281	292.681		2	11	55
505.476	391.448		2	11	56
492.63	414.869		2	11	57
427.795	544.669		2	11	58
428.725	465.666		2	11	59
285.296	751.48		2	11	60
343.333	455.556		2	11	61
320.054	445.658		2	11	62
222.139	504.51		2	11	63
113.453	678.482		2	11	64
186.125	568.279		2	11	65
120.688	480.543		2	11	66
116.244	384.592		2	11	67
123.967	439.201		2	11	68
125.26	371.797		2	11	69
104.854	322.893		2	11	70
135.764	329.265		2	11	71
115.8	316.738		2	11	72
136.297	303.609		2	11	73
236.224	335.613		2	11	74
206.25	326.282		2	11	75
251.628	256.802		2	11	76
276.824	169.276		2	11	77
286.982	100.247		2	11	78
277.36	69.3935		2	11	79
278.761	90.5225		2	11	80
257.07	44.3065		2	11	81
263.807	34.7365		2	11	82
300.458	29.1075		2	11	83
360.682	23.6295		2	11	84
427.288	17.0505		2	11	85
468.865	18.9505		2	11	86
395.582	19.5715		2	11	87
393.437	12.8725		2	11	88
96.6689	2.31551		2	12	1
142.553	6.15551		2	12	2
203.562	8.35051		2	12	3
308.367	3.98951		2	12	4
272.399	8.38651		2	12	5
319.985	8.07951		2	12	6
336.787	10.3915		2	12	7
300.778	10.3555		2	12	8
250.316	11.8395		2	12	9
222.181	15.2535		2	12	10
126.278	13.8555		2	12	11
113.987	14.9585		2	12	12
131.945	15.1875		2	12	13
166.647	15.1625		2	12	14
301.989	18.7265		2	12	15
259.285	20.2835		2	12	16
345.403	23.1485		2	12	17
416.408	21.4075		2	12	18
393.817	27.1075		2	12	19
359.489	28.7635		2	12	20
357.359	30.1645		2	12	21
282.167	30.6835		2	12	22
223.562	32.6535		2	12	23
283.71	36.1595		2	12	24
276.968	37.1345		2	12	25
335.779	41.1985		2	12	26
358.394	42.2905		2	12	27
408.66	42.2205		2	12	28
454.299	41.3765		2	12	29
548.822	44.7705		2	12	30
555.437	54.8125		2	12	31
562.239	55.1355		2	12	32
516.169	88.0725		2	12	33
398.396	61.3295		2	12	34
280.324	112.307		2	12	35
171.149	106.977		2	12	36
170.056	136.063		2	12	37
226.046	332.894		2	12	38
189.881	273.249		2	12	39
224.473	379.212		2	12	40
326.433	389.958		2	12	41
388.978	295.951		2	12	42
398.31	362.459		2	12	43
405.842	189.734		2	12	44
336.215	148.863		2	12	45
322.88	115.931		2	12	46
254.829	131.848		2	12	47
296.132	141.068		2	12	48
180.674	170.865		2	12	49
152.325	181.153		2	12	50
123.973	178.219		2	12	51
124.499	173.211		2	12	52
153.885	191.906		2	12	53
207.1	228.602		2	12	54
263.916	272.647		2	12	55
310.418	320.899		2	12	56
323.337	328.668		2	12	57
363.851	295.527		2	12	58
405.063	243.555		2	12	59
455.326	200.393		2	12	60
503.236	170.009		2	12	61
506.682	152.561		2	12	62
480.766	148.429		2	12	63
399.694	144.614		2	12	64
57.2719	100.08		2	13	1
62.5019	138.368		2	13	2
70.6099	287.812		2	13	3
[truncated: 55,197 more rows]

## Sheet: Spo11het1
Spo11 het, 3 biological repeats
Red (IHO1)	Green (RAD51)		cell	axis fragment	pixel position along axis fragment
217.586	57.4247		1	1	1
252.147	62.4007		1	1	2
323.257	121.744		1	1	3
392.475	176.935		1	1	4
358.523	189.006		1	1	5
339.513	203.821		1	1	6
265.125	220.431		1	1	7
179.237	215.722		1	1	8
108.043	195.391		1	1	9
68.7822	169.162		1	1	10
72.9002	137.411		1	1	11
102.638	99.9107		1	1	12
126.8	74.5577		1	1	13
147.862	75.7977		1	1	14
173.83	122.856		1	1	15
145.49	75.4807		1	1	16
141.674	84.9097		1	1	17
153.746	103.131		1	1	18
174.188	136.736		1	1	19
189.59	163.583		1	1	20
198.273	171.025		1	1	21
186.898	138.312		1	1	22
177.942	87.1387		1	1	23
162.382	42.5917		1	1	24
162.375	23.4827		1	1	25
148.843	13.2717		1	1	26
155.079	15.0407		1	1	27
152.211	9.60472		1	1	28
141.633	16.4277		1	1	29
132.173	12.8807		1	1	30
124.448	13.0597		1	1	31
108.956	15.2247		1	1	32
105.404	10.3167		1	1	33
103.165	14.4007		1	1	34
112.081	12.1697		1	1	35
131.057	22.5807		1	1	36
149.342	16.0347		1	1	37
177.432	23.0287		1	1	38
175.004	26.9007		1	1	39
165.088	34.3677		1	1	40
144.268	60.0687		1	1	41
123.903	86.4927		1	1	42
105.816	113.772		1	1	43
91.1312	108.882		1	1	44
79.8492	88.9697		1	1	45
87.7552	75.5097		1	1	46
127.519	71.5937		1	1	47
161.943	82.8737		1	1	48
241.498	153.188		1	1	49
235.221	116.32		1	1	50
242.541	199.056		1	1	51
228.386	399.233		1	1	52
203.203	661.103		1	1	53
187.719	875.547		1	1	54
210.44	913.962		1	1	55
263.683	766.118		1	1	56
324.121	532.486		1	1	57
378.667	287.209		1	1	58
410.003	556.383		1	1	59
354.507	110.567		1	1	60
294.904	69.8057		1	1	61
215.049	53.8657		1	1	62
161.124	49.2087		1	1	63
142.415	44.1237		1	1	64
151.005	44.5357		1	1	65
177.827	45.4617		1	1	66
194.199	49.8177		1	1	67
224.299	50.5037		1	1	68
195.003	57.5537		1	1	69
170.621	83.4657		1	1	70
22.8202	13.8237		1	2	1
26.8732	12.8837		1	2	2
37.2052	17.7017		1	2	3
33.9432	18.4437		1	2	4
38.4482	17.9547		1	2	5
52.1362	17.5477		1	2	6
43.7402	14.2837		1	2	7
72.4522	18.5397		1	2	8
77.3552	21.9097		1	2	9
87.2042	20.0517		1	2	10
105.479	20.7377		1	2	11
134.925	20.6387		1	2	12
137.026	25.0117		1	2	13
139.003	29.6077		1	2	14
142.155	35.0677		1	2	15
171.993	37.8067		1	2	16
130.99	32.0357		1	2	17
143.097	41.0357		1	2	18
104.224	39.1147		1	2	19
122.26	65.2767		1	2	20
140.674	55.9537		1	2	21
134.095	62.5177		1	2	22
153.788	53.8577		1	2	23
127.411	76.8547		1	2	24
145.667	54.9927		1	2	25
108.559	59.5137		1	2	26
143.432	59.5667		1	2	27
80.5912	69.0417		1	2	28
92.4912	66.5877		1	2	29
80.7582	89.6327		1	2	30
68.1152	116.542		1	2	31
71.7422	125.553		1	2	32
61.2352	133.798		1	2	33
66.0902	201.77		1	2	34
58.5942	138.151		1	2	35
54.0122	221.81		1	2	36
60.9272	237.233		1	2	37
67.6022	198.032		1	2	38
62.5852	143.034		1	2	39
63.9182	123.679		1	2	40
79.6972	108.041		1	2	41
75.5172	200.507		1	2	42
74.7382	149.406		1	2	43
71.6992	296.552		1	2	44
80.2122	212.641		1	2	45
70.4362	317.112		1	2	46
74.3682	366.188		1	2	47
79.7102	414.713		1	2	48
73.1002	451.772		1	2	49
77.4202	556.475		1	2	50
89.4802	603.287		1	2	51
91.0102	683.821		1	2	52
104.456	645.44		1	2	53
100.527	629.652		1	2	54
113.721	810.917		1	2	55
123.457	655.471		1	2	56
162.007	700.487		1	2	57
155.333	607.713		1	2	58
205.765	588.076		1	2	59
274.145	541.586		1	2	60
316.745	457.072		1	2	61
255.827	403.03		1	2	62
311.54	283.431		1	2	63
283.221	252.833		1	2	64
260.013	344.776		1	2	65
261.099	663.017		1	2	66
244.839	595.696		1	2	67
225.876	957.617		1	2	68
220.452	1103.15		1	2	69
179.452	1111.27		1	2	70
149.608	855.775		1	2	71
144.822	510.524		1	2	72
204.066	370.184		1	2	73
229.431	173.632		1	2	74
373.71	379.273		1	2	75
331.755	181.225		1	2	76
412.929	255.402		1	2	77
368.962	280.676		1	2	78
390.348	262.353		1	2	79
243.638	318.142		1	2	80
187.728	321.276		1	2	81
227.868	352.139		1	2	82
103.164	288.558		1	2	83
102.763	297.488		1	2	84
113.543	352.364		1	2	85
121.255	249.65		1	2	86
119.082	599.143		1	2	87
133.264	476.907		1	2	88
166.257	683.655		1	2	89
226.233	807.226		1	2	90
233.43	798.116		1	2	91
290.359	596.931		1	2	92
333.788	703.631		1	2	93
342.422	314.479		1	2	94
335.804	237.271		1	2	95
326.845	170.118		1	2	96
245.559	167.26		1	2	97
191.598	164.953		1	2	98
137.228	263.188		1	2	99
167.933	287.091		1	2	100
141.792	523.981		1	2	101
148.671	718.85		1	2	102
168.58	855.391		1	2	103
200.389	832.805		1	2	104
221.924	726.021		1	2	105
201.174	682.834		1	2	106
182.525	660.934		1	2	107
203.007	607.328		1	2	108
151.453	493.009		1	2	109
238.936	388.286		1	2	110
173.859	254.182		1	2	111
307.561	1381.5		1	3	1
345.776	837.108		1	3	2
445.072	1428.18		1	3	3
408.009	404.256		1	3	4
390.865	190.015		1	3	5
411.628	176.03		1	3	6
319.737	159.611		1	3	7
286.535	147.651		1	3	8
251.499	140.636		1	3	9
272.761	106.163		1	3	10
302.579	117.588		1	3	11
296.423	93.6777		1	3	12
340.19	89.7127		1	3	13
387.013	85.9047		1	3	14
609.962	81.4807		1	3	15
446.646	73.3697		1	3	16
442.079	75.5287		1	3	17
404.509	87.6297		1	3	18
337.686	117.156		1	3	19
272.277	148.862		1	3	20
225.498	157.59		1	3	21
211.84	136.474		1	3	22
244.383	108.736		1	3	23
284.27	75.6467		1	3	24
287.096	69.4957		1	3	25
266.113	66.7227		1	3	26
231.027	80.6867		1	3	27
175.182	99.8287		1	3	28
124.599	124.936		1	3	29
117.521	152.177		1	3	30
141.032	163.989		1	3	31
191.965	173.595		1	3	32
232.495	157.405		1	3	33
258.535	126.153		1	3	34
281.582	96.7467		1	3	35
296.542	82.2557		1	3	36
334.41	74.9487		1	3	37
385.204	70.9487		1	3	38
404.67	76.1937		1	3	39
394.168	89.3277		1	3	40
359.543	103.881		1	3	41
324.956	113.508		1	3	42
307.674	121.954		1	3	43
333.815	222.032		1	3	44
355.576	419.677		1	3	45
381.059	664.729		1	3	46
394.022	774.187		1	3	47
385.058	710.44		1	3	48
343.392	570.238		1	3	49
312.095	563.374		1	3	50
252.712	742.77		1	3	51
202.807	935.637		1	3	52
171.845	969.37		1	3	53
412.632	482.074		1	3	54
172.094	614.081		1	3	55
210.512	438.643		1	3	56
261.798	271.772		1	3	57
352.688	193.044		1	3	58
439.644	153.169		1	3	59
508.324	128.876		1	3	60
520.342	119.01		1	3	61
140.209	166.214		1	4	1
151.281	118.62		1	4	2
164.502	88.4497		1	4	3
216.311	77.3007		1	4	4
314.004	73.6797		1	4	5
435.426	69.0287		1	4	6
525.032	66.9387		1	4	7
581.842	67.5677		1	4	8
644.641	71.2687		1	4	9
532.501	72.0207		1	4	10
456.22	72.3637		1	4	11
377.774	74.7507		1	4	12
386.923	75.0087		1	4	13
293.126	86.8417		1	4	14
300.252	99.2337		1	4	15
327.972	137.119		1	4	16
375.802	133.047		1	4	17
350.738	164.853		1	4	18
433.863	235.48		1	4	19
337.242	215.619		1	4	20
352.143	221.559		1	4	21
548.17	322.451		1	4	22
477.267	314.37		1	4	23
604.273	287.741		1	4	24
551.881	612.632		1	4	25
534.075	587.81		1	4	26
590.776	1002.76		1	4	27
458.951	1057.47		1	4	28
412.806	1156.21		1	4	29
337.809	1052.14		1	4	30
398.108	754.676		1	4	31
357.842	676.813		1	4	32
393.384	414.426		1	4	33
341.558	456.589		1	4	34
488.923	296.157		1	4	35
456.174	297.23		1	4	36
578.345	416.436		1	4	37
576.459	650.102		1	4	38
609.53	636.653		1	4	39
575.518	778.63		1	4	40
729.805	940.666		1	4	41
774.708	923.441		1	4	42
437.44	794.51		1	4	43
390.862	572.873		1	4	44
631.789	663.701		1	4	45
584.064	677.998		1	4	46
455.428	802.523		1	4	47
538.879	791.024		1	4	48
615.608	671.16		1	4	49
677.415	501.008		1	4	50
702.005	375.662		1	4	51
678.324	308.305		1	4	52
603.13	271.216		1	4	53
504.415	260.972		1	4	54
419.821	293.503		1	4	55
332.833	448.707		1	4	56
496.052	452.222		1	4	57
341.625	697.01		1	4	58
354.41	915.75		1	4	59
368.574	950.395		1	4	60
375.699	843.697		1	4	61
356.745	651.939		1	4	62
322.196	439.609		1	4	63
275.952	284.602		1	4	64
238.499	199.738		1	4	65
224.932	156.04		1	4	66
201.575	176.014		1	4	67
247.555	214.332		1	4	68
193.51	191.525		1	4	69
170.305	240.185		1	4	70
169.678	228.96		1	4	71
193.588	256.043		1	4	72
207.303	276.915		1	4	73
286.413	219.899		1	4	74
383.062	159.602		1	4	75
427.657	166.113		1	4	76
494.909	272.858		1	4	77
439.033	390.133		1	4	78
337.01	608.88		1	4	79
332.956	702.771		1	4	80
213.271	738.533		1	4	81
140.385	722.586		1	4	82
129.648	538.134		1	4	83
150.721	406.285		1	4	84
177.307	371.709		1	4	85
206.593	377.832		1	4	86
228.888	416.132		1	4	87
243.455	389.908		1	4	88
256.733	272.183		1	4	89
257.027	194.113		1	4	90
247.769	130.798		1	4	91
257.834	120.911		1	4	92
312.171	90.7607		1	4	93
351.228	93.2777		1	4	94
328.495	78.9707		1	4	95
377.074	95.0687		1	4	96
399.217	192.324		1	4	97
413.37	175.666		1	4	98
345.878	220.149		1	4	99
249.399	174.161		1	4	100
232.489	134.553		1	4	101
416.043	292.454		1	4	102
262.059	140.802		1	4	103
298.088	215.966		1	4	104
323.801	279.726		1	4	105
301.414	344.912		1	4	106
238.863	421.251		1	4	107
187.32	438.683		1	4	108
235.043	348.008		1	4	109
122.455	438.343		1	4	110
134.719	434.311		1	4	111
134.833	416.965		1	4	112
138.954	458.253		1	4	113
142.007	176.386		1	4	114
149.04	389.473		1	4	115
117.453	104.59		1	4	116
116.274	86.7157		1	4	117
129.343	83.6457		1	4	118
140.193	79.2987		1	4	119
140.46	75.9047		1	4	120
163.645	69.5817		1	4	121
153.09	68.0547		1	4	122
172.792	76.8017		1	4	123
183.05	69.0727		1	4	124
204.199	74.0187		1	4	125
233.545	69.7417		1	4	126
222.56	70.1337		1	4	127
249.811	75.9727		1	4	128
227.507	85.1337		1	4	129
224.601	86.7607		1	4	130
209.944	137.087		1	4	131
197.442	227.563		1	4	132
188.649	388.415		1	4	133
179.856	349.732		1	4	134
182.927	471.534		1	4	135
168.523	515.376		1	4	136
157.629	365.36		1	4	137
172.551	538.447		1	4	138
157.213	291.399		1	4	139
147.758	309.847		1	4	140
158.55	459.669		1	4	141
151.404	490.499		1	4	142
200.41	774.647		1	4	143
245.989	801.591		1	4	144
234.216	639.312		1	4	145
184.94	323.94		1	4	146
255.233	675.095		1	4	147
185.781	229.141		1	4	148
186.739	143.329		1	4	149
253.324	144.302		1	4	150
366.553	134.538		1	4	151
451.217	144.932		1	4	152
485.682	253.06		1	4	153
441.521	510.235		1	4	154
355.64	852.005		1	4	155
262.347	1079.03		1	4	156
204.937	73.2187		1	5	1
293.594	77.8397		1	5	2
318.247	84.9157		1	5	3
424.744	93.2117		1	5	4
409.045	105.137		1	5	5
455.426	165.148		1	5	6
440.049	177.514		1	5	7
434.24	285.929		1	5	8
338.296	338.011		1	5	9
279.635	507.064		1	5	10
234.769	647.708		1	5	11
201.699	716.854		1	5	12
187.228	754.094		1	5	13
156.133	998.747		1	5	14
175.502	980.293		1	5	15
182.156	1242.41		1	5	16
226.7	1064.2		1	5	17
243.721	1227.45		1	5	18
269.877	1005.91		1	5	19
335.143	640.019		1	5	20
395.2	348.848		1	5	21
413.579	532.226		1	5	22
421.678	239.433		1	5	23
438.715	315.241		1	5	24
398.14	229.255		1	5	25
426.507	219.34		1	5	26
302.566	205.866		1	5	27
258.763	149.21		1	5	28
171.822	158.886		1	5	29
130.511	260.322		1	5	30
114.763	402.312		1	5	31
157.936	336.978		1	5	32
162.243	630.118		1	5	33
175.852	845.42		1	5	34
175.009	870.317		1	5	35
215.661	806.768		1	5	36
242.409	424.693		1	5	37
209.751	576.44		1	5	38
207.494	249.626		1	5	39
187.604	161.645		1	5	40
176.488	214.963		1	5	41
156.632	114.749		1	5	42
139.892	99.2827		1	5	43
130.169	88.2127		1	5	44
143.148	81.6767		1	5	45
163.122	70.8807		1	5	46
160.337	62.0007		1	5	47
139.277	55.6697		1	5	48
129.315	54.5737		1	5	49
116.258	52.3837		1	5	50
124.979	50.9517		1	5	51
110.223	55.0427		1	5	52
119.497	50.4027		1	5	53
122.964	53.0167		1	5	54
136.976	56.1577		1	5	55
145.619	53.3207		1	5	56
181.681	52.9607		1	5	57
173.749	61.9677		1	5	58
194.146	62.2307		1	5	59
196.682	67.1137		1	5	60
181.208	70.8427		1	5	61
171.151	87.6537		1	5	62
173.792	113.847		1	5	63
219.577	160.442		1	5	64
176.61	170.223		1	5	65
177.369	228.518		1	5	66
282.508	259.188		1	5	67
283.591	209.948		1	5	68
180.117	168.378		1	5	69
234.151	85.7747		1	5	70
158.992	68.3817		1	5	71
228.669	58.8827		1	5	72
121.275	68.8247		1	5	73
152.8	53.4617		1	5	74
132.899	52.9897		1	5	75
127.611	52.1457		1	5	76
153.131	56.5437		1	5	77
107.776	60.3797		1	5	78
121.026	59.8517		1	5	79
106.879	72.8857		1	5	80
112.074	73.0837		1	5	81
124.1	73.9737		1	5	82
136.627	69.5907		1	5	83
163.265	59.0977		1	5	84
214.002	67.0687		1	5	85
254.632	60.1277		1	5	86
69.7852	40.1097		1	6	1
77.9882	32.0287		1	6	2
75.7142	30.2307		1	6	3
105.619	31.9817		1	6	4
187.899	35.8437		1	6	5
254.343	39.6017		1	6	6
222.442	48.1707		1	6	7
324.624	54.4807		1	6	8
320.435	61.8307		1	6	9
355.882	83.2367		1	6	10
387.825	132.865		1	6	11
339.665	343.989		1	6	12
376.123	359.804		1	6	13
348.532	473.739		1	6	14
368.573	622.981		1	6	15
384.417	622.411		1	6	16
341.457	397.658		1	6	17
330.204	295.633		1	6	18
320.743	162.612		1	6	19
281.917	93.5497		1	6	20
342.798	100.591		1	6	21
295.206	110.437		1	6	22
290.231	71.2577		1	6	23
320.68	79.3627		1	6	24
323.431	138.494		1	6	25
305.473	200.722		1	6	26
282.661	328.284		1	6	27
199.05	497.204		1	6	28
232.958	478.036		1	6	29
219.879	551.126		1	6	30
129.934	333.566		1	6	31
75.9792	176.393		1	6	32
106.565	316.899		1	6	33
58.4042	191.516		1	6	34
55.7062	134.457		1	6	35
41.3142	99.4637		1	6	36
37.1802	51.5447		1	6	37
32.1672	57.2037		1	6	38
36.5032	37.7747		1	6	39
31.0252	57.7767		1	6	40
36.7982	50.8867		1	6	41
30.3342	59.8247		1	6	42
28.7582	68.1327		1	6	43
29.9682	64.9367		1	6	44
27.5452	74.7757		1	6	45
24.5972	56.0067		1	6	46
28.0862	64.7557		1	6	47
75.3682	92.6347		1	7	1
122.521	83.4907		1	7	2
158.489	80.0907		1	7	3
156.218	82.2547		1	7	4
204.741	87.2607		1	7	5
246.914	84.4737		1	7	6
235.107	85.7287		1	7	7
226.561	82.7557		1	7	8
204.605	89.7487		1	7	9
243.183	125.555		1	7	10
201.275	156.535		1	7	11
256.519	203.602		1	7	12
400.22	205.331		1	7	13
388.299	232.1		1	7	14
461.025	258.481		1	7	15
438.154	327.067		1	7	16
514.195	334.334		1	7	17
340.761	540.16		1	7	18
300.184	521.563		1	7	19
274.931	403.164		1	7	20
265.003	245.983		1	7	21
238.052	125.359		1	7	22
200.961	73.1807		1	7	23
180.7	64.9187		1	7	24
197.924	70.8117		1	7	25
248.498	66.9317		1	7	26
303.118	63.3377		1	7	27
329.631	69.5537		1	7	28
310.445	98.1937		1	7	29
250.025	164.958		1	7	30
184.364	270.564		1	7	31
147.881	380.041		1	7	32
141.845	416.796		1	7	33
170.212	357.962		1	7	34
212.263	251.078		1	7	35
242.153	156.026		1	7	36
255.247	98.6967		1	7	37
235.402	308.674		1	7	38
201.136	129.804		1	7	39
169.393	140.78		1	7	40
124.82	312.955		1	7	41
114.224	549.398		1	7	42
131.322	779.785		1	7	43
180.434	822.337		1	7	44
217.529	173.044		1	7	45
213.971	176.696		1	7	46
220.975	262.47		1	7	47
204.27	116.517		1	7	48
178.807	92.7797		1	7	49
150.106	89.0557		1	7	50
125.685	85.1267		1	7	51
104.904	73.9557		1	7	52
86.4362	60.9807		1	7	53
77.8392	56.4817		1	7	54
76.2722	51.8017		1	7	55
79.9972	44.1037		1	7	56
81.8192	37.8817		1	7	57
72.3182	37.2807		1	7	58
62.5982	35.9127		1	7	59
93.7892	40.4687		1	7	60
60.0832	37.9077		1	7	61
56.5332	39.2307		1	7	62
82.5152	36.1077		1	7	63
83.9412	36.7507		1	7	64
104.504	37.8647		1	7	65
131.878	34.7757		1	7	66
162.764	33.9557		1	7	67
228.346	31.0277		1	7	68
192.167	32.3007		1	7	69
140.141	32.4327		1	7	70
121.359	36.1967		1	7	71
135.251	31.4097		1	7	72
120.746	36.2297		1	7	73
113.123	40.9457		1	7	74
103.36	40.6667		1	7	75
101.626	35.9997		1	7	76
135.008	41.8287		1	7	77
154.919	45.4387		1	7	78
193.429	50.3087		1	7	79
209.453	54.0507		1	7	80
203.871	59.0037		1	7	81
187.323	63.8147		1	7	82
137.602	69.8897		1	7	83
117.234	86.2257		1	7	84
109.444	78.2337		1	7	85
128.388	80.3087		1	7	86
137.08	121.648		1	7	87
177.135	183.24		1	7	88
199.145	201.637		1	7	89
229.996	225.429		1	7	90
237.707	261.964		1	7	91
235.061	261.262		1	7	92
217.223	287.021		1	7	93
200.19	428.027		1	7	94
170.322	689.846		1	7	95
140.075	963.781		1	7	96
124.615	1113.24		1	7	97
121.717	1073.18		1	7	98
134.477	917.216		1	7	99
166.251	761.847		1	7	100
225.204	688.188		1	7	101
314.725	642.872		1	7	102
406.712	556.309		1	7	103
469.844	414.087		1	7	104
466.096	264.767		1	7	105
411.221	192.46		1	7	106
214.974	186.573		1	7	107
126.821	182.34		1	7	108
134.433	155.339		1	7	109
82.5152	158.719		1	7	110
290.111	136.51		1	8	1
319.334	185.805		1	8	2
323.439	187.977		1	8	3
326.097	107.872		1	8	4
295.248	80.7297		1	8	5
298.455	120.271		1	8	6
235.442	50.8997		1	8	7
187.813	46.2627		1	8	8
157.605	47.8117		1	8	9
136.895	45.7987		1	8	10
102.621	48.3737		1	8	11
99.3052	45.3757		1	8	12
92.3432	45.9687		1	8	13
77.3212	45.6577		1	8	14
75.2422	44.6157		1	8	15
68.8832	43.7687		1	8	16
74.8232	44.9177		1	8	17
75.2492	42.6407		1	8	18
79.7772	45.6357		1	8	19
120.924	48.5477		1	8	20
138.54	47.0447		1	8	21
172.396	45.5627		1	8	22
186.726	47.7007		1	8	23
242.256	39.4497		1	8	24
275.388	40.9857		1	8	25
289.501	43.0797		1	8	26
323.023	44.7407		1	8	27
254.608	48.6347		1	8	28
272.299	52.7067		1	8	29
244.899	59.0607		1	8	30
146.75	54.6037		1	8	31
143.278	62.8847		1	8	32
132.415	62.7967		1	8	33
142.318	67.9287		1	8	34
147.912	72.9577		1	8	35
160.204	78.9327		1	8	36
128.588	107.896		1	8	37
155.44	93.8837		1	8	38
152.994	106.875		1	8	39
141.997	306.779		1	8	40
143.446	321.716		1	8	41
166.412	360.881		1	8	42
145.636	339.982		1	8	43
156.627	535.855		1	8	44
194.157	600.472		1	8	45
230.661	578.092		1	8	46
200.484	145.962		1	8	47
257.896	326.254		1	8	48
284.93	213.149		1	8	49
300.435	133.373		1	8	50
275.793	102.328		1	8	51
199.546	122.983		1	8	52
227.428	94.0067		1	8	53
141.257	107.226		1	8	54
117.095	127.317		1	8	55
123.427	120.656		1	8	56
99.2402	183.42		1	8	57
101.088	201.16		1	8	58
97.7362	273.404		1	8	59
105.09	362.241		1	8	60
149.852	243.723		1	8	61
179.964	282.488		1	8	62
294.099	115.824		1	8	63
301.45	170.034		1	8	64
388.211	157.386		1	8	65
429.2	145.651		1	8	66
340.942	111.682		1	8	67
349.768	130.369		1	8	68
287.972	149.137		1	8	69
214.59	100.131		1	8	70
153.166	111.484		1	8	71
191.335	94.3417		1	8	72
85.9882	0		1	9	1
47.7162	0		1	9	2
46.3262	0		1	9	3
37.3492	0		1	9	4
3.21618	0		1	9	5
0	0		1	9	6
0	0		1	9	7
2.08418	0		1	9	8
6.82218	0		1	9	9
11.3422	0		1	9	10
20.4892	0		1	9	11
33.2352	0		1	9	12
35.2142	0		1	9	13
28.7722	0		1	9	14
37.2282	0		1	9	15
24.2042	9.05372		1	9	16
38.4312	17.7227		1	9	17
83.0492	21.1097		1	9	18
96.8162	27.3257		1	9	19
100.402	32.4897		1	9	20
101.516	21.4257		1	9	21
113.145	63.6857		1	9	22
78.5672	171.343		1	9	23
81.2612	144.96		1	9	24
47.7592	201.353		1	9	25
62.1712	156.236		1	9	26
76.5292	151.743		1	9	27
94.3162	55.0257		1	9	28
102.809	44.3667		1	9	29
107.594	7.63972		1	9	30
74.8282	6.02572		1	9	31
69.5322	4.99872		1	9	32
29.5442	6.94772		1	9	33
46.9002	2.18772		1	9	34
15.3932	4.55172		1	9	35
10.2822	0		1	9	36
16.7002	1.51172		1	9	37
26.0952	1.69872		1	9	38
31.9032	1.36272		1	9	39
43.0622	5.04472		1	9	40
56.3012	6.49472		1	9	41
57.5532	8.52572		1	9	42
242.625	0		1	10	1
310.415	0		1	10	2
336.313	0		1	10	3
305.582	0		1	10	4
250.803	0		1	10	5
216.414	0		1	10	6
227.294	0		1	10	7
262.502	0		1	10	8
289.589	0		1	10	9
280.774	0		1	10	10
236.273	0		1	10	11
170.03	0		1	10	12
105.12	0		1	10	13
66.3892	0		1	10	14
63.7262	0		1	10	15
66.5322	0		1	10	16
121.003	0		1	10	17
116.741	0		1	10	18
164.39	0		1	10	19
162.666	0		1	10	20
184.42	0		1	10	21
239.39	0		1	10	22
229.007	0		1	10	23
240.08	0		1	10	24
248.78	0		1	10	25
225.997	0		1	10	26
187.047	0		1	10	27
152.352	0		1	10	28
119.175	0		1	10	29
97.5752	0		1	10	30
100.482	0		1	10	31
89.1772	5.96272		1	10	32
78.1342	5.67572		1	10	33
74.7792	17.4237		1	10	34
65.0332	28.3087		1	10	35
44.2062	50.7697		1	10	36
43.8782	76.0217		1	10	37
20.2402	85.6437		1	10	38
34.8542	70.8627		1	10	39
12.0862	82.1777		1	10	40
25.8082	48.2427		1	10	41
8.51518	103.975		1	10	42
20.2762	126.108		1	10	43
17.6132	259.52		1	10	44
15.4792	262.784		1	10	45
25.9482	352.006		1	10	46
40.0782	372.871		1	10	47
57.4212	361.561		1	10	48
94.3882	217.772		1	10	49
153.84	92.6997		1	10	50
167.489	54.1657		1	10	51
205.41	28.7517		1	10	52
201.515	22.5717		1	10	53
153.011	24.0907		1	10	54
142.129	25.2397		1	10	55
72.5462	31.3887		1	10	56
29.8442	67.0917		1	10	57
66.5972	36.8407		1	10	58
14.7362	135.15		1	10	59
12.0412	129.02		1	10	60
22.1052	157.384		1	10	61
20.7472	163.815		1	10	62
24.2412	109.486		1	10	63
28.7162	57.7857		1	10	64
43.1122	74.2117		1	10	65
80.0932	47.2207		1	10	66
157.458	33.3777		1	10	67
252.529	31.3267		1	10	68
323.445	26.5857		1	10	69
333.385	31.2417		1	10	70
287.783	35.3587		1	10	71
271.893	39.7817		1	10	72
196.248	45.7567		1	10	73
110.97	52.0017		1	10	74
80.4072	63.5567		1	10	75
59.1292	95.4047		1	10	76
50.6842	244.171		1	10	77
45.4542	281.878		1	10	78
54.0682	449.944		1	10	79
43.8762	554.419		1	10	80
45.9202	602.205		1	10	81
37.8322	455.55		1	10	82
30.6902	397.02		1	10	83
27.8702	277.861		1	10	84
22.0522	169.931		1	10	85
28.7902	155.289		1	10	86
51.2122	122.375		1	10	87
99.5402	198.56		1	10	88
110.843	205.597		1	10	89
120.15	223.027		1	10	90
154.001	303.763		1	10	91
160.615	379.466		1	10	92
138.715	399.154		1	10	93
84.2492	391.346		1	10	94
54.0632	373.835		1	10	95
58.2042	397.983		1	10	96
35.6222	424.742		1	10	97
57.6622	509.443		1	10	98
50.3282	367.019		1	10	99
51.4442	321.481		1	10	100
58.0872	253.903		1	10	101
49.3182	113.145		1	10	102
58.3122	79.1887		1	10	103
55.2062	100.949		1	10	104
82.9162	104.8		1	10	105
143.098	103.729		1	10	106
173.655	84.3927		1	10	107
204.71	93.8277		1	10	108
204.965	70.9687		1	10	109
221.282	53.0027		1	10	110
152.068	52.9257		1	10	111
161.55	51.6117		1	10	112
119.99	51.8837		1	10	113
123.194	48.3507		1	10	114
121.26	0.857697		2	1	1
234.426	0		2	1	2
405.644	0		2	1	3
566.227	0		2	1	4
668.56	0		2	1	5
699.816	0.0686972		2	1	6
628.432	6.5637		2	1	7
499.352	11.2587		2	1	8
375.127	8.8617		2	1	9
309.533	9.8277		2	1	10
319.514	13.0057		2	1	11
380.342	13.0847		2	1	12
411.968	23.6937		2	1	13
430.378	102.506		2	1	14
454.012	234.064		2	1	15
632.028	394.957		2	1	16
839.378	529.88		2	1	17
676.751	541.216		2	1	18
866.22	457.33		2	1	19
1055.39	292.627		2	1	20
1207.51	145.43		2	1	21
1240.26	51.8037		2	1	22
1135.28	22.2087		2	1	23
670.891	15.3787		2	1	24
533.795	7.6947		2	1	25
635.758	2.0277		2	1	26
532.908	0		2	1	27
384.162	0		2	1	28
582.046	0		2	1	29
542.448	0		2	1	30
533.933	0		2	1	31
260.928	0		2	1	32
392.879	0		2	1	33
582.258	0		2	1	34
672.166	0		2	1	35
801.533	0		2	1	36
1028.83	0		2	1	37
984.997	0		2	1	38
826.483	0		2	1	39
894.61	0		2	1	40
802.394	0		2	1	41
770.168	0		2	1	42
722.185	7.4987		2	1	43
684.225	11.2727		2	1	44
728.073	13.2007		2	1	45
671.428	60.8197		2	1	46
684.182	237.801		2	1	47
837.707	241.671		2	1	48
793.957	383.988		2	1	49
586.874	450.794		2	1	50
550.65	424.45		2	1	51
382.321	310.344		2	1	52
349.726	159.628		2	1	53
360.299	61.0427		2	1	54
381.51	19.8537		2	1	55
436.114	11.7927		2	1	56
356.808	0		2	2	1
405.875	0		2	2	2
396.813	0		2	2	3
347.435	0		2	2	4
265.454	0		2	2	5
214.626	7.5287		2	2	6
197.395	78.0977		2	2	7
187.569	131.605		2	2	8
285.136	111.538		2	2	9
246.795	216.421		2	2	10
238.848	163.105		2	2	11
236.615	208.023		2	2	12
217.815	76.7007		2	2	13
275.903	187.88		2	2	14
235.507	73.3787		2	2	15
192.044	0		2	2	16
174.595	0		2	2	17
190.674	0		2	2	18
194.948	0		2	2	19
208.097	0		2	2	20
391.835	0		2	2	21
212.659	0		2	2	22
857.752	69.6477		2	3	1
910	66.3167		2	3	2
915.86	67.0037		2	3	3
846.221	76.3237		2	3	4
727.368	89.8567		2	3	5
591.728	87.4877		2	3	6
489.234	81.8017		2	3	7
441.153	73.5387		2	3	8
423.564	76.0867		2	3	9
404.6	96.7937		2	3	10
380.05	105.049		2	3	11
347.403	103.428		2	3	12
304.932	103.37		2	3	13
273.286	157.455		2	3	14
265.081	266.405		2	3	15
258.858	364.137		2	3	16
262.792	392.595		2	3	17
273.304	321.992		2	3	18
287.649	201.905		2	3	19
308.948	101.335		2	3	20
372.465	51.1187		2	3	21
483.089	45.1967		2	3	22
585.053	36.9857		2	3	23
666.008	37.2937		2	3	24
692.71	39.6957		2	3	25
673.65	36.3817		2	3	26
644.036	37.1307		2	3	27
530.468	36.8897		2	3	28
701.694	30.6787		2	3	29
517.889	36.9977		2	3	30
396.973	34.2167		2	3	31
363.353	32.4687		2	3	32
419.003	36.7427		2	3	33
307.484	38.8257		2	3	34
295.875	39.9737		2	3	35
277.436	44.6117		2	3	36
308.23	45.0057		2	3	37
269.94	57.4027		2	3	38
337.085	52.6267		2	3	39
345.982	66.5517		2	3	40
379.704	72.2177		2	3	41
367.063	71.7007		2	3	42
398.67	92.7857		2	3	43
346.974	197.817		2	3	44
394.425	285.983		2	3	45
393.424	424.755		2	3	46
389.057	442.377		2	3	47
560.674	422.128		2	3	48
492.416	412.945		2	3	49
729.183	237.804		2	3	50
709.655	172.514		2	3	51
777.418	88.5407		2	3	52
771.446	82.8617		2	3	53
632.436	74.5877		2	3	54
672.69	69.6947		2	3	55
459.432	66.5767		2	3	56
465.235	66.8537		2	3	57
406.433	70.5137		2	3	58
399.682	69.6457		2	3	59
387.311	80.1227		2	3	60
399.625	161.855		2	3	61
447.431	220.121		2	3	62
522.601	365.65		2	3	63
548.885	348.298		2	3	64
623.105	358.664		2	3	65
574.357	248.51		2	3	66
567.6	204.999		2	3	67
518.615	158.273		2	3	68
473.321	171.209		2	3	69
479.613	274.138		2	3	70
540.788	375.434		2	3	71
606.498	400.448		2	3	72
688.976	383.988		2	3	73
675.027	250.414		2	3	74
643.696	180.175		2	3	75
552.341	90.2047		2	3	76
584.082	106.016		2	3	77
531.924	77.5257		2	3	78
576.341	106.618		2	3	79
836.53	44.9847		2	4	1
770.597	80.8957		2	4	2
692.496	88.1027		2	4	3
625.676	88.3467		2	4	4
611.525	75.6697		2	4	5
615.474	48.7997		2	4	6
608.498	27.0027		2	4	7
619.985	33.6267		2	4	8
617.999	15.8207		2	4	9
826.003	23.9007		2	4	10
695.416	19.0877		2	4	11
941.845	18.9107		2	4	12
793.942	22.6687		2	4	13
747.103	23.4677		2	4	14
766.537	27.1787		2	4	15
757.125	76.2087		2	4	16
582.826	54.1737		2	4	17
533.821	114.844		2	4	18
462.093	185.756		2	4	19
460.716	311.038		2	4	20
314.517	310.634		2	4	21
220.875	312.619		2	4	22
231.234	264.243		2	4	23
123.379	153.782		2	4	24
113.812	82.0927		2	4	25
115.686	60.0107		2	4	26
119.901	66.9607		2	4	27
164.933	87.2697		2	4	28
181.209	195.651		2	4	29
189.126	183.759		2	4	30
369.035	198.643		2	4	31
359.961	229.367		2	4	32
452.023	246.828		2	4	33
525.634	132.844		2	4	34
529.086	126.452		2	4	35
511.124	104.736		2	4	36
591.608	91.2777		2	4	37
420.072	45.9857		2	4	38
411.023	72.8287		2	4	39
378.902	129.991		2	4	40
320.849	198.13		2	4	41
254.451	243.947		2	4	42
200.527	284.089		2	4	43
150.808	287.817		2	4	44
151.303	259.184		2	4	45
181.178	180.522		2	4	46
163.196	124.385		2	4	47
246.035	56.9597		2	4	48
330.26	20.0927		2	4	49
394.185	10.7017		2	4	50
436.873	8.2607		2	4	51
454.94	4.9727		2	4	52
521.209	6.8817		2	4	53
609.341	3.9507		2	4	54
588.645	8.2137		2	4	55
541.53	2.3257		2	4	56
640.77	4.5667		2	4	57
636.237	6.7157		2	4	58
441.755	0.0556972		2	4	59
642.785	3.7957		2	4	60
549.77	22.3957		2	5	1
697.723	26.1517		2	5	2
781.837	22.4127		2	5	3
898.74	8.1827		2	5	4
757.191	7.8047		2	5	5
673.749	7.0087		2	5	6
588.687	4.7827		2	5	7
526.906	7.4337		2	5	8
547.804	10.1817		2	5	9
682.815	9.9417		2	5	10
650.195	5.6707		2	5	11
749.721	5.3447		2	5	12
819.836	10.2817		2	5	13
782.372	6.3117		2	5	14
762.742	11.2767		2	5	15
777.565	12.4167		2	5	16
704.55	14.4907		2	5	17
698.573	15.8847		2	5	18
731.984	20.5647		2	5	19
736.735	25.4597		2	5	20
768.991	39.6377		2	5	21
745.074	47.3377		2	5	22
680.203	69.7817		2	5	23
595.192	123.91		2	5	24
564.253	218.077		2	5	25
624.652	313.701		2	5	26
780.178	369.07		2	5	27
922.206	325.866		2	5	28
981.223	226.059		2	5	29
1046.8	152.281		2	5	30
1002.75	76.0887		2	5	31
927.447	37.2867		2	5	32
1030.6	93.4467		2	5	33
801.46	24.1997		2	5	34
771.658	23.0897		2	5	35
648.378	18.2307		2	5	36
599.964	15.9707		2	5	37
562.018	15.2547		2	5	38
540.702	15.5807		2	5	39
524.172	16.0637		2	5	40
748.419	16.3607		2	5	41
534.674	20.7697		2	5	42
451.82	17.6787		2	5	43
341.612	15.3127		2	5	44
262.08	17.8527		2	5	45
340.099	24.6457		2	5	46
254.027	59.6987		2	6	1
362.951	66.4217		2	6	2
481.541	55.3557		2	6	3
541.542	65.2457		2	6	4
506.772	51.5377		2	6	5
618.772	61.8437		2	6	6
469.207	48.8957		2	6	7
393.021	53.1667		2	6	8
344.672	53.5717		2	6	9
314.966	54.0907		2	6	10
256.747	41.1857		2	6	11
274.814	45.0507		2	6	12
294.359	53.5357		2	6	13
561.22	75.8167		2	6	14
439.957	76.3367		2	6	15
637.628	108.314		2	6	16
659.65	175.976		2	6	17
638.421	180.697		2	6	18
724.336	159.619		2	6	19
523.348	178.507		2	6	20
472.172	98.7857		2	6	21
411.648	58.7247		2	6	22
352.514	42.4517		2	6	23
361.377	47.8767		2	6	24
400.415	68.3017		2	6	25
427.351	132.901		2	6	26
425.153	229.205		2	6	27
410.312	297.046		2	6	28
378.242	292.289		2	6	29
543.732	272.829		2	6	30
529.831	212.413		2	6	31
550.081	182.388		2	6	32
536.21	101.919		2	6	33
653.442	57.0017		2	6	34
511.131	55.0597		2	6	35
525.895	44.0017		2	6	36
534.699	48.9197		2	6	37
514.637	53.0977		2	6	38
475.462	59.9787		2	6	39
452.901	55.7677		2	6	40
395.659	55.0947		2	6	41
358.865	144.94		2	6	42
222.878	246.413		2	6	43
151.131	365.799		2	6	44
136.505	408.772		2	6	45
152.821	402.922		2	6	46
153.008	441.306		2	6	47
212.6	241.085		2	6	48
303.857	223.261		2	6	49
592.786	445.046		2	6	50
482.023	342.823		2	6	51
655.801	369.57		2	6	52
654.891	420.223		2	6	53
638.952	335.174		2	6	54
546.616	257.263		2	6	55
474.415	444.907		2	6	56
364.739	201.326		2	6	57
300.076	158.808		2	6	58
279.81	131.53		2	6	59
293.522	133.403		2	6	60
314.233	172.947		2	6	61
329.938	222.655		2	6	62
299.978	224.809		2	6	63
270.926	223.127		2	6	64
255.542	253.495		2	6	65
261.803	291.962		2	6	66
362.084	316.854		2	6	67
328.216	392.909		2	6	68
408.083	380.444		2	6	69
420.456	324.664		2	6	70
376.43	191.372		2	6	71
429.808	332.382		2	6	72
253.961	39.7627		2	7	1
271.511	33.9387		2	7	2
298.444	31.4597		2	7	3
324.284	33.9247		2	7	4
375.902	38.0777		2	7	5
438.26	44.2687		2	7	6
537.944	48.1907		2	7	7
574.155	60.8727		2	7	8
582.035	78.2807		2	7	9
549.755	193.649		2	7	10
470.903	215.471		2	7	11
416.856	274.602		2	7	12
326.887	488.685		2	7	13
279.298	426.136		2	7	14
275.545	288.292		2	7	15
298.44	169.367		2	7	16
350.646	101.92		2	7	17
429.411	76.8947		2	7	18
556.495	211.389		2	7	19
532.553	69.3807		2	7	20
587.23	52.8667		2	7	21
565.187	52.5687		2	7	22
545.51	55.5867		2	7	23
620.194	62.9307		2	7	24
591.744	38.0397		2	7	25
557.947	34.1267		2	7	26
586.911	31.3567		2	7	27
651.53	46.3667		2	7	28
642.217	43.5907		2	7	29
582.81	72.8367		2	7	30
534.85	89.3957		2	7	31
508.665	65.8787		2	7	32
530.137	238.563		2	7	33
426.631	162.369		2	7	34
435.577	326.306		2	7	35
593.57	643.249		2	7	36
522.145	573.144		2	7	37
559.24	24.1477		2	8	1
664.53	21.8947		2	8	2
654.224	33.3227		2	8	3
719.133	35.8977		2	8	4
754.13	21.8747		2	8	5
724.12	28.6047		2	8	6
678.715	22.7127		2	8	7
736.129	23.9657		2	8	8
589.303	20.3047		2	8	9
606.838	19.8367		2	8	10
624.688	22.1137		2	8	11
508.806	23.4107		2	8	12
618.274	25.0847		2	8	13
554.472	27.3737		2	8	14
567.49	29.7537		2	8	15
627.498	34.2697		2	8	16
731.647	33.8187		2	8	17
780.265	60.7887		2	8	18
856.49	158.34		2	8	19
815.187	147.466		2	8	20
738.191	258.957		2	8	21
686.406	298.003		2	8	22
675.704	321.76		2	8	23
609.221	294.016		2	8	24
647.082	214.755		2	8	25
967.216	151.44		2	8	26
929.68	134.472		2	8	27
1151.37	79.2047		2	8	28
1299.77	67.1347		2	8	29
1345.24	46.2717		2	8	30
1307.6	47.2867		2	8	31
1035.48	44.3847		2	8	32
788.23	42.4397		2	8	33
719.836	41.5137		2	8	34
563.721	48.5647		2	8	35
525.081	45.7637		2	8	36
521.128	19.9487		2	9	1
558.503	25.3917		2	9	2
390.8	22.2427		2	9	3
509.711	24.3797		2	9	4
613.639	14.7097		2	9	5
724.802	12.6267		2	9	6
808.584	16.9487		2	9	7
930.043	17.7127		2	9	8
1043.61	18.4197		2	9	9
1005.88	25.0417		2	9	10
1049.75	55.5247		2	9	11
980.666	84.4627		2	9	12
955.664	121.777		2	9	13
970.203	153.686		2	9	14
1010.13	160.166		2	9	15
1045.01	142.843		2	9	16
1028.59	117.426		2	9	17
971.779	114.12		2	9	18
910.326	161.467		2	9	19
860.446	247.144		2	9	20
815.039	343.186		2	9	21
764.305	384.473		2	9	22
859.889	243.117		2	9	23
620.456	280.293		2	9	24
456.164	343.158		2	9	25
648.429	121.409		2	9	26
328.66	375.353		2	9	27
183.729	344.703		2	9	28
382.553	146.601		2	9	29
288.733	347.443		2	9	30
216.093	458.37		2	9	31
283.732	434.478		2	9	32
116.454	222.913		2	9	33
204.433	351.975		2	9	34
199.45	297.745		2	9	35
168.831	151.864		2	9	36
74.6889	28.1827		2	9	37
74.3439	28.3417		2	9	38
83.2159	27.3877		2	9	39
80.7519	25.3927		2	9	40
97.2899	18.6127		2	9	41
115.44	14.3657		2	9	42
127.367	16.1167		2	9	43
126.801	13.2047		2	9	44
118.104	12.0147		2	9	45
108.093	12.8637		2	9	46
124.248	22.6607		2	9	47
195.078	28.1377		2	10	1
177.283	30.3577		2	10	2
221.207	60.7767		2	10	3
173.565	23.3527		2	10	4
162.464	36.7137		2	10	5
167.589	93.3367		2	10	6
157.044	149.982		2	10	7
133.523	226.288		2	10	8
132.572	313.059		2	10	9
161.81	339.497		2	10	10
210.997	293.741		2	10	11
264.403	201.711		2	10	12
285.846	112.868		2	10	13
349.229	208.021		2	10	14
312.205	46.9117		2	10	15
252.529	22.1607		2	10	16
207.974	10.5277		2	10	17
202.766	8.7827		2	10	18
467.961	10.1087		2	10	19
296.488	7.0427		2	10	20
363.271	6.5917		2	10	21
417.431	4.0797		2	10	22
428.222	2.9337		2	10	23
500.434	5.4617		2	10	24
491.5	0.820697		2	10	25
438.38	4.0687		2	10	26
416.439	5.5347		2	10	27
381.649	1.5987		2	10	28
316.627	7.2207		2	10	29
248.973	33.9837		2	10	30
206.622	89.9367		2	10	31
206.078	153.434		2	10	32
242.321	191.443		2	10	33
274.003	180.379		2	10	34
309.269	125.388		2	10	35
359.123	49.6157		2	10	36
363.799	45.7307		2	10	37
380.433	17.7337		2	10	38
415.503	39.3917		2	10	39
319.196	13.7297		2	10	40
300.893	32.6427		2	10	41
274.39	11.8027		2	10	42
151.719	11.5007		2	10	43
129.613	12.3297		2	10	44
525.107	180.878		3	1	1
561.057	195.56		3	1	2
634.394	190.764		3	1	3
651.015	151.368		3	1	4
624.31	120.065		3	1	5
503.812	103.196		3	1	6
386.778	167.19		3	1	7
326.165	176.553		3	1	8
310.984	385.486		3	1	9
600.773	820.86		3	1	10
594.515	695.921		3	1	11
732.986	888.738		3	1	12
780.731	897.029		3	1	13
742.484	810.919		3	1	14
578.118	523.406		3	1	15
625.827	749.963		3	1	16
343.246	367.88		3	1	17
303.975	386.042		3	1	18
285.542	358.598		3	1	19
310.521	406.642		3	1	20
425.541	178.298		3	1	21
387.056	447.985		3	1	22
456.741	334.454		3	1	23
549.4	169.208		3	1	24
567.093	207.622		3	1	25
599.442	109.033		3	1	26
623.643	70.5588		3	1	27
765.83	58.7128		3	1	28
680.03	64.7868		3	1	29
785.974	53.5618		3	1	30
682.481	60.0788		3	1	31
916.391	53.3848		3	1	32
845.86	60.4048		3	1	33
894.054	66.6828		3	1	34
782.281	76.0998		3	1	35
599.703	72.6818		3	1	36
476.276	82.1868		3	1	37
339.485	82.5038		3	1	38
338.347	218.041		3	1	39
364.192	371.268		3	1	40
364.189	443.039		3	1	41
391.247	668.004		3	1	42
414.365	972.938		3	1	43
394.687	874.849		3	1	44
393.579	807.294		3	1	45
420.583	595.667		3	1	46
463.482	474.958		3	1	47
512.94	454.403		3	1	48
544.374	117.346		3	1	49
480.826	117.313		3	1	50
411.557	106.521		3	1	51
362.428	57.9028		3	1	52
351.152	55.6728		3	1	53
372.987	30.8238		3	1	54
384.398	33.0578		3	1	55
380.644	30.8338		3	1	56
407.677	29.9508		3	1	57
515.159	31.1328		3	1	58
549.285	30.5868		3	1	59
656.118	24.2938		3	1	60
683.553	28.9788		3	1	61
710.696	29.2738		3	1	62
739.288	38.9808		3	1	63
246.958	142.024		3	2	1
247.86	128.389		3	2	2
312.518	168.405		3	2	3
334.688	98.4058		3	2	4
384.06	90.3558		3	2	5
470.116	104.168		3	2	6
529.409	273.59		3	2	7
587.968	425.747		3	2	8
941.953	477.133		3	2	9
735.355	564.892		3	2	10
798.541	466.387		3	2	11
944.252	390.984		3	2	12
1016.78	211.449		3	2	13
1011.5	68.8408		3	2	14
1050.61	38.5638		3	2	15
1534.21	111.673		3	2	16
1104.68	33.6318		3	2	17
1123.99	33.3328		3	2	18
1078.12	55.0118		3	2	19
1052.05	83.0188		3	2	20
1083.58	105.568		3	2	21
1164.66	90.4188		3	2	22
1238.99	50.5178		3	2	23
1292.36	10.8088		3	2	24
1297.5	0.926831		3	2	25
1229	0		3	2	26
1627.18	24.5618		3	2	27
1081.18	0		3	2	28
1051.08	0		3	2	29
748.397	0		3	2	30
727.411	0		3	2	31
895.828	0		3	2	32
754.049	0		3	2	33
621.059	0		3	2	34
831.008	0		3	2	35
854.419	0		3	2	36
830.542	0		3	2	37
1284.05	0		3	2	38
1486.36	0		3	2	39
1299.87	0		3	2	40
1373.63	0		3	2	41
1219.83	0		3	2	42
1001.69	0		3	2	43
1159.72	0		3	2	44
658.207	0		3	2	45
541.316	2.47983		3	2	46
515.863	9.82583		3	2	47
550.6	25.9388		3	2	48
619.932	67.5388		3	2	49
689.518	137.892		3	2	50
718.236	204.527		3	2	51
759.934	192.953		3	2	52
851.364	127.191		3	2	53
736.765	175.31		3	2	54
758.712	105.318		3	2	55
873.702	55.7358		3	2	56
1186.86	75.9908		3	2	57
1313.39	44.9788		3	2	58
1450.98	25.2838		3	2	59
1439.32	16.5428		3	2	60
1289.29	7.62383		3	2	61
1253.37	20.9528		3	2	62
919.854	5.99283		3	2	63
651.673	6.42083		3	2	64
415.244	3.85183		3	2	65
268.812	5.20783		3	2	66
282.422	25.6098		3	2	67
134.253	28.3828		3	2	68
842.458	9.91783		3	3	1
1224.37	15.3428		3	3	2
1500.42	17.7348		3	3	3
1842.08	21.2818		3	3	4
1857.1	21.8838		3	3	5
1681.94	25.7418		3	3	6
1375.07	35.1348		3	3	7
1086.18	40.1798		3	3	8
901.346	82.4748		3	3	9
806.248	97.7128		3	3	10
712.126	156.705		3	3	11
735.607	194.123		3	3	12
1161.61	193.621		3	3	13
944.886	168.776		3	3	14
1032.17	113.269		3	3	15
1158.66	80.5598		3	3	16
1506.15	127.636		3	3	17
1291.88	63.1208		3	3	18
1358.31	64.9878		3	3	19
1291.43	88.4908		3	3	20
1146.39	178.772		3	3	21
969.682	354.831		3	3	22
822.344	568.248		3	3	23
1001.21	691.928		3	3	24
870.472	660.994		3	3	25
849.389	550.967		3	3	26
916.782	331.522		3	3	27
962.979	169.007		3	3	28
1319.9	305.864		3	3	29
996.684	81.9298		3	3	30
934.422	80.4638		3	3	31
869.298	84.3888		3	3	32
790.035	101.159		3	3	33
762.507	206.397		3	3	34
722.664	327.556		3	3	35
770.164	512.949		3	3	36
874.635	625.978		3	3	37
1056.26	632.978		3	3	38
1256.08	618.188		3	3	39
1386.17	583.205		3	3	40
1431.15	362.24		3	3	41
1333.8	270.048		3	3	42
1124.59	222.09		3	3	43
890.292	189.181		3	3	44
695.85	147.323		3	3	45
595.641	101.264		3	3	46
578.701	83.0198		3	3	47
598.801	73.4808		3	3	48
665.518	54.3298		3	3	49
835.28	49.3578		3	3	50
691.548	45.0388		3	3	51
716.84	41.9428		3	3	52
715.174	43.0438		3	3	53
700.945	47.0368		3	3	54
684.519	53.0278		3	3	55
934.209	46.7158		3	3	56
243.392	25.2608		3	4	1
214.071	29.9148		3	4	2
499.295	33.3668		3	4	3
221.499	63.7478		3	4	4
263.559	72.5368		3	4	5
294.841	68.7728		3	4	6
314.328	66.4018		3	4	7
349.072	107.786		3	4	8
317.007	89.6048		3	4	9
299.64	58.4808		3	4	10
259.704	64.2418		3	4	11
459.903	27.9588		3	4	12
217.213	34.9678		3	4	13
246.489	24.4318		3	4	14
358.633	8.20883		3	4	15
560.925	6.89783		3	4	16
558.768	7.28583		3	4	17
559.676	10.5048		3	4	18
503.131	17.0718		3	4	19
517.903	12.9618		3	4	20
339.197	25.7228		3	4	21
323.69	25.4888		3	4	22
356.287	28.4678		3	4	23
463.919	27.3088		3	4	24
578.412	25.1768		3	4	25
658.501	33.7938		3	4	26
621.679	143.464		3	4	27
641.057	75.6638		3	4	28
564.422	165.728		3	4	29
466.314	309.845		3	4	30
407.814	453.121		3	4	31
405.217	522.142		3	4	32
452.471	480.373		3	4	33
498.997	364.808		3	4	34
525.047	247.193		3	4	35
503.878	204.211		3	4	36
494.035	230.371		3	4	37
512.431	271.367		3	4	38
538.705	268.819		3	4	39
590.271	242.894		3	4	40
599.694	300.062		3	4	41
593.231	191.921		3	4	42
700.863	117.962		3	4	43
535.314	192.055		3	5	1
585.382	200.281		3	5	2
601.906	286.103		3	5	3
609.01	702.486		3	5	4
515.539	525.739		3	5	5
528.959	751.761		3	5	6
616.265	886.75		3	5	7
700.143	769.437		3	5	8
838.494	666.806		3	5	9
948.53	596.449		3	5	10
882.873	402.445		3	5	11
839.336	400.188		3	5	12
771.249	619.995		3	5	13
675.897	804.787		3	5	14
653.587	840.996		3	5	15
676.52	810.89		3	5	16
516.042	671.721		3	5	17
558.748	683.545		3	5	18
470.327	484.828		3	5	19
350.718	318.874		3	5	20
432.101	352.997		3	5	21
492.703	253.388		3	5	22
525.752	124.016		3	5	23
485.191	90.8118		3	5	24
661.436	128.493		3	6	1
808.467	141.41		3	6	2
814.292	131.686		3	6	3
843.71	118.738		3	6	4
1003.6	111.935		3	6	5
1028.82	106.724		3	6	6
925.053	93.3978		3	6	7
1018.59	105.479		3	6	8
1094.36	122.542		3	6	9
1016.53	177.123		3	6	10
1102.21	217.404		3	6	11
915.942	231.429		3	6	12
820.286	444.556		3	6	13
795.999	363.066		3	6	14
489.373	719.292		3	6	15
529.743	804.201		3	6	16
458.177	994.772		3	6	17
202.776	749.05		3	6	18
193.4	680.743		3	6	19
190.71	648.737		3	6	20
230.024	464.185		3	6	21
242.753	369.463		3	6	22
183.811	496.216		3	6	23
253.904	419.461		3	6	24
198.993	488.537		3	6	25
189.078	494.731		3	6	26
238.575	398.478		3	6	27
258.156	491.417		3	6	28
285.693	227.607		3	6	29
226.752	155.189		3	6	30
184.073	111.629		3	6	31
255.229	132.564		3	6	32
239.706	158.656		3	6	33
261.605	178.812		3	6	34
355.82	1.0739		4	1	1
491.832	23.9609		4	1	2
622.318	31.4889		4	1	3
701.673	33.0789		4	1	4
714.826	24.5449		4	1	5
676.337	13.5179		4	1	6
823.862	0		4	1	7
723.503	0		4	1	8
834.188	0		4	1	9
863.831	0		4	1	10
898.294	0		4	1	11
702.443	0		4	1	12
593.057	0		4	1	13
669.32	0		4	1	14
627.853	0		4	1	15
511.997	10.3729		4	1	16
631.892	17.9499		4	1	17
844.46	4.5889		4	1	18
867.046	6.6289		4	1	19
793.529	40.1039		4	1	20
633.41	59.5869		4	1	21
845.94	48.3259		4	1	22
458.915	99.7409		4	1	23
349.795	80.2699		4	1	24
445.005	103.021		4	1	25
406.32	228.537		4	1	26
394.912	200.065		4	1	27
363.545	274.185		4	1	28
307.423	173.645		4	1	29
153.798	162.571		4	1	30
128.661	30.5509		4	1	31
274.731	12.0019		4	1	32
265.611	26.2549		4	1	33
359.939	0		4	1	34
433.607	0		4	1	35
428.899	0		4	1	36
347.466	0		4	1	37
188.418	0		4	1	38
318.712	0		4	1	39
65.32	0		4	1	40
46.273	0		4	1	41
91.387	0		4	1	42
156.87	0		4	1	43
275.658	0		4	1	44
343.564	0		4	1	45
415.608	0		4	1	46
468.951	91.1429		4	1	47
434.474	48.3479		4	1	48
370.607	117.16		4	1	49
327.681	183.022		4	1	50
183.168	169.94		4	1	51
106.007	147.737		4	1	52
146.915	62.0669		4	1	53
59.21	34.1809		4	1	54
85.085	4.2769		4	1	55
101.64	0		4	1	56
167.921	8.4129		4	1	57
178.991	0		4	1	58
237.205	2.0079		4	1	59
263.075	0		4	1	60
322.136	26.9399		4	1	61
265.871	7.5129		4	1	62
297.345	30.3769		4	1	63
240.214	0		4	2	1
320.789	0		4	2	2
400.834	0		4	2	3
549.195	0		4	2	4
564.197	0		4	2	5
516.84	0		4	2	6
529.616	0		4	2	7
538.685	0		4	2	8
737.933	0		4	2	9
707.928	0		4	2	10
695.961	0		4	2	11
728.065	0		4	2	12
659.278	0		4	2	13
527.629	0		4	2	14
477.938	0		4	2	15
630.25	0		4	2	16
508.337	0		4	2	17
559.014	0		4	2	18
640.531	0		4	2	19
775.197	0		4	2	20
620.244	0		4	2	21
693.04	0		4	2	22
538.858	0		4	2	23
637.437	0		4	2	24
401.467	0		4	2	25
335.273	0		4	2	26
316.029	0		4	2	27
411.762	0		4	2	28
202.665	0		4	2	29
257.14	0		4	2	30
162.134	0		4	2	31
84.672	0		4	2	32
61.796	0		4	2	33
75.512	0		4	2	34
104.097	0		4	2	35
46.813	0		4	2	36
38.258	0		4	2	37
16.346	0		4	2	38
6.19297	0		4	2	39
23.093	0		4	2	40
28.773	0		4	2	41
106.45	0		4	2	42
84.424	0		4	2	43
90.899	0		4	2	44
100.203	0		4	2	45
79.705	0		4	2	46
27.982	0		4	2	47
30.812	0		4	2	48
0	0		4	2	49
0	0		4	2	50
0	0		4	2	51
63.523	0		4	2	52
49.353	0		4	2	53
245.634	0		4	2	54
262.827	0		4	2	55
330.429	0		4	2	56
394.219	0		4	2	57
305.736	0		4	2	58
242.023	0		4	2	59
420.889	0		4	2	60
209.164	0		4	2	61
178.231	0		4	2	62
201.125	0		4	2	63
92.184	0		4	2	64
6.37997	0		4	2	65
131.418	0		4	2	66
0	0		4	2	67
0	0		4	2	68
0	3.8789		4	2	69
0	0		4	2	70
0	0		4	2	71
2.86897	0		4	2	72
25.981	0		4	2	73
43.92	0		4	2	74
118.468	0		4	2	75
169.678	14.5379		4	2	76
223.581	18.1369		4	2	77
396.928	67.1319		4	2	78
353.707	185.555		4	2	79
349.358	215.486		4	2	80
364.484	218.851		4	2	81
234.533	196.237		4	2	82
77.617	144.563		4	2	83
19.907	157.123		4	2	84
0	14.2219		4	2	85
0	0		4	2	86
0	0		4	2	87
0	0		4	2	88
0	0		4	2	89
25.487	0		4	2	90
37.315	0		4	2	91
25.505	0		4	2	92
10.817	0		4	2	93
2.72697	0		4	2	94
29.671	0		4	2	95
118.971	0		4	2	96
84.537	0		4	2	97
115.211	0		4	2	98
130.302	0		4	2	99
107.815	0		4	2	100
115.21	0		4	2	101
125.491	9.3029		4	2	102
156.748	0		4	2	103
154.709	72.2689		4	2	104
201.937	135.314		4	2	105
240.512	101.028		4	2	106
291.377	116.936		4	2	107
276.97	50.4899		4	2	108
311.532	0		4	2	109
279.854	0		4	2	110
334.828	74.0979		4	2	111
253.864	0		4	2	112
144.337	0		4	2	113
119.524	0		4	2	114
222.439	0		4	2	115
203.119	0		4	2	116
207.321	0		4	2	117
225.835	0		4	2	118
285.429	75.1579		4	2	119
226.493	11.2479		4	2	120
266.451	112.458		4	2	121
289.915	133.819		4	2	122
489.793	140.166		4	2	123
461.059	153.133		4	2	124
521.342	41.0939		4	2	125
413.385	0		4	2	126
458.741	21.7239		4	2	127
412.505	0		4	2	128
253.066	0		4	2	129
263.222	0		4	2	130
281.435	0		4	2	131
0	0		4	3	1
0	0		4	3	2
0	0		4	3	3
12.169	0		4	3	4
57.104	0		4	3	5
179.609	0		4	3	6
363.482	0		4	3	7
615.265	0		4	3	8
733.051	0		4	3	9
796.634	0		4	3	10
768.997	0		4	3	11
689.688	25.4589		4	3	12
632.413	53.7689		4	3	13
594.301	68.3099		4	3	14
657.506	96.5929		4	3	15
523.907	188.878		4	3	16
471.188	352.673		4	3	17
240.183	624.151		4	3	18
292.597	758.619		4	3	19
269.839	676.372		4	3	20
291.896	390.577		4	3	21
321.835	173.262		4	3	22
386.303	94.1639		4	3	23
437.055	35.5919		4	3	24
409.521	44.4599		4	3	25
496.65	31.9179		4	3	26
553.144	46.4259		4	3	27
274.963	85.0209		4	3	28
464.513	56.3859		4	3	29
278.124	91.3069		4	3	30
248.019	131.639		4	3	31
290.775	164.96		4	3	32
225.298	220.155		4	3	33
240.799	269.733		4	3	34
215.755	298.346		4	3	35
236.561	213.925		4	3	36
216.054	78.0129		4	3	37
443.047	118.34		4	3	38
245.308	50.2089		4	3	39
429.507	16.2039		4	3	40
378.034	12.0989		4	3	41
437.369	7.9019		4	3	42
519.813	7.4639		4	3	43
499.849	4.8429		4	3	44
418.875	6.2729		4	3	45
451.231	10.3269		4	3	46
378.271	9.9569		4	3	47
274.071	9.9089		4	3	48
284.57	9.9939		4	3	49
350.214	0		4	4	1
479.654	0		4	4	2
402.059	0		4	4	3
517.118	0		4	4	4
476.739	0		4	4	5
475.141	0		4	4	6
373.28	0		4	4	7
357.469	0		4	4	8
238.348	10.4309		4	4	9
210.022	60.1509		4	4	10
329.736	145.497		4	4	11
343.585	325.656		4	4	12
443.366	404.418		4	4	13
489.419	407.608		4	4	14
454.875	345.486		4	4	15
591.837	188.038		4	4	16
393.333	189.723		4	4	17
537.034	24.7409		4	4	18
366.59	0		4	4	19
380.921	0		4	4	20
549.755	0		4	4	21
450.983	0		4	4	22
389.536	0		4	4	23
458.495	0		4	4	24
541.865	0		4	4	25
662.444	0		4	4	26
744.53	0		4	4	27
652.003	0		4	4	28
667.607	0		4	4	29
611.638	0		4	4	30
574.123	0		4	4	31
591.631	0		4	4	32
617.881	0		4	4	33
824.563	0		4	4	34
734.247	0		4	4	35
717.671	26.8229		4	4	36
897.414	32.0249		4	4	37
983.232	64.5209		4	4	38
1186.93	98.8519		4	4	39
1094.97	73.8239		4	4	40
898.601	80.9469		4	4	41
657.376	91.7409		4	4	42
333.064	0		4	5	1
333.108	0		4	5	2
259.063	5.1939		4	5	3
260.276	9.0869		4	5	4
188.27	13.1119		4	5	5
126.65	37.5899		4	5	6
111.99	48.3299		4	5	7
150.661	132.343		4	5	8
236.514	418.091		4	5	9
307.483	571.334		4	5	10
328.07	620.559		4	5	11
403.699	628.211		4	5	12
404.551	403.55		4	5	13
367.895	180.439		4	5	14
334.485	105.508		4	5	15
300.535	39.1089		4	5	16
309.173	34.2289		4	5	17
289.619	33.0589		4	5	18
305.128	28.1919		4	5	19
339.025	27.8409		4	5	20
350.629	35.3919		4	5	21
360.544	34.8259		4	5	22
367.425	38.3279		4	5	23
358.688	57.8579		4	5	24
332.463	83.9929		4	5	25
313.943	101.999		4	5	26
316.556	105.331		4	5	27
323.13	104.651		4	5	28
327.126	121.107		4	5	29
319.503	141.329		4	5	30
286.622	138.663		4	5	31
247.989	124.72		4	5	32
238.198	150.709		4	5	33
273.986	267.683		4	5	34
329.196	429.237		4	5	35
367.176	525.463		4	5	36
347.878	479.394		4	5	37
284.609	327.484		4	5	38
205.423	168.997		4	5	39
156.152	84.2089		4	5	40
146.431	69.6599		4	5	41
141.515	95.8479		4	5	42
145.284	148.758		4	5	43
695.514	32.7549		4	6	1
645.353	28.5229		4	6	2
420.91	25.2119		4	6	3
330.24	25.6049		4	6	4
493.05	29.2189		4	6	5
414.277	30.8059		4	6	6
456.652	36.4989		4	6	7
509.534	33.9069		4	6	8
549.79	60.6949		4	6	9
606.39	157.071		4	6	10
650.638	360.304		4	6	11
635.004	553.793		4	6	12
631.542	558.339		4	6	13
564.183	523.413		4	6	14
[truncated: 44,793 more rows]

## Sheet: TRIP13KO
Trip13KO, 2 biological repeats
Red (IHO1)	Green (RAD51)		cell	axis fragment	pixel position along axis fragment
90.6188	123.364		1	1	1
103.579	200.004		1	1	2
94.6188	328.804		1	1	3
75.8988	315.204		1	1	4
50.1388	578.724		1	1	5
51.7388	768.644		1	1	6
19.4188	833.444		1	1	7
9.01879	734.404		1	1	8
10.1388	492.644		1	1	9
20.2188	319.844		1	1	10
29.8188	221.604		1	1	11
50.2988	165.924		1	1	12
40.5388	137.444		1	1	13
66.1388	122.564		1	1	14
114.939	99.8436		1	1	15
191.099	40.0036		1	1	16
214.779	33.1236		1	1	17
288.219	44.8036		1	1	18
409.979	48.9636		1	1	19
561.179	41.9236		1	1	20
566.779	58.0836		1	1	21
622.139	52.0036		1	1	22
567.099	36.4836		1	1	23
419.419	55.6836		1	1	24
276.059	44.3236		1	1	25
121.499	51.0436		1	1	26
84.3788	59.0436		1	1	27
144.539	75.2036		1	1	28
214.939	74.4036		1	1	29
318.939	75.0436		1	1	30
380.059	79.5236		1	1	31
379.579	132.484		1	1	32
315.579	142.084		1	1	33
200.219	149.764		1	1	34
115.579	152.804		1	1	35
64.3788	323.204		1	1	36
85.6588	421.124		1	1	37
111.739	336.964		1	1	38
232.059	445.444		1	1	39
215.099	246.404		1	1	40
283.259	170.244		1	1	41
302.619	168.804		1	1	42
371.579	143.684		1	1	43
378.619	128.964		1	1	44
452.379	66.4036		1	1	45
492.859	60.6436		1	1	46
459.099	83.5236		1	1	47
450.459	77.1236		1	1	48
361.339	88.9636		1	1	49
243.419	75.3636		1	1	50
173.659	79.0436		1	1	51
135.099	92.4836		1	1	52
129.179	112.164		1	1	53
95.8988	152.644		1	1	54
58.6188	149.444		1	1	55
60.0588	195.364		1	1	56
130.459	406.564		1	1	57
123.259	786.884		1	1	58
87.8988	1324.32		1	1	59
103.099	1489.44		1	1	60
126.619	1701.6		1	1	61
129.819	1383.2		1	1	62
146.139	1010.24		1	1	63
189.819	741.124		1	1	64
267.579	473.284		1	1	65
296.699	332.324		1	1	66
311.259	248.164		1	1	67
171.259	141.764		1	1	68
112.859	90.2436		1	1	69
129.019	75.5236		1	1	70
65.8188	71.8436		1	1	71
50.1388	68.0036		1	1	72
70.4588	47.3636		1	1	73
138.459	44.4836		1	1	74
165.179	44.4836		1	1	75
183.099	32.0036		1	1	76
207.739	26.8836		1	1	77
156.219	38.4036		1	1	78
81.6588	29.2836		1	1	79
55.5788	30.8836		1	1	80
47.5788	30.5636		1	1	81
64.8588	28.1636		1	1	82
87.2588	42.2436		1	1	83
97.6588	36.0036		1	1	84
92.5388	40.3236		1	1	85
389.179	25.1236		1	2	1
314.619	6.56364		1	2	2
341.179	9.12364		1	2	3
378.619	14.5636		1	2	4
423.739	11.8436		1	2	5
396.859	17.2836		1	2	6
294.939	27.8436		1	2	7
165.339	22.8836		1	2	8
106.459	35.6836		1	2	9
109.499	33.1236		1	2	10
160.539	41.7636		1	2	11
231.899	22.5636		1	2	12
243.099	4.96364		1	2	13
221.019	23.5236		1	2	14
182.299	31.6836		1	2	15
165.339	19.2036		1	2	16
221.019	20.4836		1	2	17
292.539	19.3636		1	2	18
321.019	13.7636		1	2	19
359.579	14.8836		1	2	20
388.859	19.5236		1	2	21
334.779	32.9636		1	2	22
274.779	27.0436		1	2	23
237.499	22.4036		1	2	24
265.499	22.5636		1	2	25
348.059	19.3636		1	2	26
432.699	11.3636		1	2	27
460.379	26.5636		1	2	28
438.459	29.6036		1	2	29
274.299	16.8036		1	2	30
144.219	37.1236		1	2	31
101.659	18.4036		1	2	32
100.699	22.0836		1	2	33
92.3788	33.4436		1	2	34
86.4588	45.4436		1	2	35
81.4988	61.7636		1	2	36
84.6988	100.164		1	2	37
74.4588	138.244		1	2	38
73.9788	188.644		1	2	39
66.2988	266.404		1	2	40
83.2588	410.244		1	2	41
86.4588	587.524		1	2	42
66.6188	647.844		1	2	43
69.1788	558.404		1	2	44
88.3788	367.044		1	2	45
136.379	223.844		1	2	46
177.659	178.884		1	2	47
173.339	160.644		1	2	48
136.059	103.524		1	2	49
77.3388	66.0836		1	2	50
39.8988	46.5636		1	2	51
22.1388	54.5636		1	2	52
4.37879	43.8436		1	2	53
0	34.0836		1	2	54
0	43.0436		1	2	55
0	51.8436		1	2	56
0	34.8836		1	2	57
0.858788	18.8836		1	2	58
16.0588	10.8836		1	2	59
49.1788	13.7636		1	2	60
100.859	24.3236		1	2	61
155.099	31.5236		1	2	62
194.619	34.8836		1	2	63
185.979	25.9236		1	2	64
148.699	41.1236		1	2	65
113.979	70.2436		1	2	66
85.9788	56.1636		1	2	67
73.1788	43.5236		1	2	68
42.7788	21.9236		1	2	69
11.8988	4.00364		1	2	70
0	12.9636		1	2	71
0	2.72364		1	2	72
0	0		1	2	73
2.13879	0		1	2	74
33.9788	0		1	2	75
84.8588	0		1	2	76
126.779	0		1	2	77
145.819	2.40364		1	2	78
135.899	6.24364		1	2	79
97.1788	0		1	2	80
64.6988	0		1	2	81
38.6188	0		1	2	82
119.099	0.00363636		1	2	83
248.539	0		1	2	84
398.139	0		1	2	85
528.379	0		1	2	86
559.579	12.1636		1	2	87
720.859	0		1	2	88
628.859	10.8836		1	2	89
815.419	18.7236		1	2	90
658.459	2.08364		1	2	91
645.819	6.24364		1	2	92
557.339	21.9236		1	2	93
408.059	4.80364		1	2	94
296.859	1.12364		1	2	95
232.539	15.5236		1	2	96
301.659	1.44364		1	2	97
384.699	6.56364		1	2	98
483.259	0		1	2	99
528.379	0		1	2	100
528.059	0		1	2	101
428.219	9.12364		1	2	102
258.139	0		1	2	103
134.779	0		1	2	104
72.3788	1.12364		1	2	105
93.8188	8.00364		1	2	106
148.379	13.4436		1	2	107
217.019	4.00364		1	2	108
222.139	5.76364		1	2	109
222.299	0		1	2	110
260.219	14.7236		1	2	111
157.979	117.604		1	3	1
231.899	160.804		1	3	2
301.179	167.844		1	3	3
324.219	69.6036		1	3	4
363.899	54.2436		1	3	5
385.499	64.9636		1	3	6
431.739	58.7236		1	3	7
459.579	44.4836		1	3	8
676.859	57.1236		1	3	9
605.979	50.2436		1	3	10
700.539	78.5636		1	3	11
795.899	78.2436		1	3	12
827.899	83.5236		1	3	13
868.379	92.9636		1	3	14
734.299	87.0436		1	3	15
511.899	47.8436		1	3	16
379.739	67.6836		1	3	17
171.739	52.8036		1	3	18
142.459	77.9236		1	3	19
51.2588	92.0036		1	3	20
45.9788	133.604		1	3	21
46.7788	216.804		1	3	22
37.4988	261.284		1	3	23
31.4188	272.484		1	3	24
31.7388	266.244		1	3	25
32.3788	179.044		1	3	26
34.7788	159.044		1	3	27
48.5388	123.204		1	3	28
71.0988	123.044		1	3	29
79.2588	125.604		1	3	30
121.179	117.444		1	3	31
179.739	75.5236		1	3	32
213.979	78.0836		1	3	33
266.619	85.9236		1	3	34
258.619	101.604		1	3	35
365.499	88.3236		1	3	36
362.139	78.8836		1	3	37
426.619	97.1236		1	3	38
443.419	79.2036		1	3	39
475.899	71.3636		1	3	40
516.539	89.6036		1	3	41
527.579	81.6036		1	3	42
691.099	73.7636		1	3	43
867.099	93.4436		1	3	44
888.219	99.0436		1	3	45
803.739	120.324		1	3	46
605.339	199.524		1	3	47
522.779	187.364		1	3	48
304.059	412.484		1	3	49
265.019	570.724		1	3	50
240.059	627.364		1	3	51
194.459	550.884		1	3	52
195.899	594.404		1	3	53
152.219	314.084		1	3	54
206.459	190.884		1	3	55
279.739	174.244		1	3	56
323.419	156.964		1	3	57
317.179	148.164		1	3	58
299.419	126.084		1	3	59
293.339	108.324		1	3	60
270.139	123.844		1	3	61
416.699	111.044		1	3	62
412.699	110.084		1	3	63
500.059	140.484		1	3	64
595.899	189.924		1	3	65
621.019	171.044		1	3	66
613.179	186.724		1	3	67
593.659	148.964		1	3	68
585.179	158.244		1	3	69
619.419	121.764		1	3	70
600.699	105.124		1	3	71
685.979	105.284		1	3	72
683.899	83.0436		1	3	73
708.379	75.3636		1	3	74
649.179	68.6436		1	3	75
556.219	104.804		1	3	76
459.419	123.524		1	3	77
559.899	116.484		1	3	78
542.779	128.964		1	3	79
531.259	108.004		1	3	80
549.659	74.7236		1	3	81
626.779	52.6436		1	3	82
431.099	60.9636		1	3	83
262.939	55.2036		1	3	84
166.299	60.0036		1	3	85
60.0588	65.1236		1	3	86
71.7388	77.7636		1	3	87
47.2588	56.4836		1	3	88
54.2988	79.2036		1	3	89
56.3788	106.564		1	3	90
46.4588	114.564		1	3	91
53.3388	84.0036		1	3	92
110.459	96.6436		1	3	93
215.579	80.3236		1	3	94
332.379	64.1636		1	3	95
392.539	51.3636		1	3	96
373.819	77.2836		1	3	97
375.259	66.8836		1	3	98
329.179	73.2836		1	3	99
369.339	108.644		1	3	100
286.139	101.444		1	3	101
313.499	95.8436		1	3	102
330.139	102.244		1	3	103
288.699	116.004		1	3	104
252.059	90.0836		1	3	105
171.899	126.244		1	3	106
216.379	160.484		1	3	107
375.739	197.284		1	3	108
434.779	198.884		1	3	109
455.099	208.004		1	3	110
380.219	109.604		1	3	111
344.859	137.284		1	3	112
186.139	91.3636		1	3	113
118.939	78.5636		1	3	114
98.4588	90.8836		1	3	115
74.4588	110.404		1	3	116
74.4588	138.244		1	3	117
43.2588	137.764		1	3	118
75.8988	287.684		1	3	119
121.019	476.804		1	3	120
140.699	583.044		1	3	121
143.419	546.564		1	3	122
95.0988	274.564		1	3	123
80.6988	242.564		1	3	124
112.699	146.884		1	3	125
79.0988	130.564		1	3	126
166.139	110.884		1	3	127
262.139	89.4436		1	3	128
408.219	65.1236		1	3	129
400.059	75.5236		1	3	130
448.699	88.3236		1	3	131
438.459	101.284		1	3	132
288.379	80.4836		1	3	133
300.219	56.6436		1	3	134
356.379	62.4036		1	3	135
386.459	157.924		1	3	136
348.059	122.084		1	3	137
489.819	269.284		1	3	138
532.059	274.564		1	3	139
694.299	349.124		1	3	140
688.859	338.564		1	3	141
624.219	235.524		1	3	142
680.539	223.364		1	3	143
506.139	175.204		1	3	144
451.579	139.364		1	3	145
351.579	142.724		1	3	146
318.939	81.1236		1	3	147
243.739	102.244		1	3	148
157.979	75.6836		1	3	149
100.699	73.4436		1	3	150
148.379	87.8436		1	3	151
137.979	124.484		1	3	152
168.539	122.244		1	3	153
170.139	118.724		1	3	154
140.219	112.484		1	3	155
102.459	156.164		1	3	156
62.7788	167.524		1	3	157
74.9388	86.5636		1	3	158
106.299	152.644		1	3	159
110.779	118.084		1	3	160
160.539	92.9636		1	3	161
234.779	89.1236		1	3	162
292.859	90.7236		1	3	163
317.179	69.4436		1	3	164
339.579	77.9236		1	3	165
347.579	75.8436		1	3	166
303.739	80.9636		1	3	167
349.019	74.2436		1	3	168
314.779	81.7636		1	3	169
395.739	59.8436		1	3	170
196.379	107.044		1	3	171
261.659	144.324		1	3	172
866.459	206.564		1	4	1
775.899	281.444		1	4	2
697.499	431.684		1	4	3
666.299	446.884		1	4	4
507.899	491.364		1	4	5
496.379	496.804		1	4	6
620.699	456.804		1	4	7
552.539	370.564		1	4	8
678.939	312.164		1	4	9
819.419	471.204		1	4	10
1104.06	608.964		1	4	11
1132.86	972.964		1	4	12
1117.18	1039.68		1	4	13
942.459	1055.04		1	4	14
706.299	1089.6		1	4	15
714.299	502.884		1	4	16
486.139	380.804		1	4	17
542.299	275.044		1	4	18
652.059	285.924		1	4	19
729.179	267.204		1	4	20
844.059	230.884		1	4	21
885.659	215.524		1	4	22
785.979	248.484		1	4	23
640.859	248.164		1	4	24
728.219	247.524		1	4	25
562.779	280.484		1	4	26
502.619	258.564		1	4	27
403.419	219.684		1	4	28
318.779	172.324		1	4	29
294.619	163.684		1	4	30
229.659	164.644		1	4	31
201.179	140.644		1	4	32
172.059	153.284		1	4	33
159.899	152.804		1	4	34
144.539	183.364		1	4	35
101.019	210.404		1	4	36
89.0188	285.924		1	4	37
87.2588	324.964		1	4	38
101.499	311.684		1	4	39
110.459	240.804		1	4	40
115.739	207.364		1	4	41
138.939	172.324		1	4	42
188.059	175.044		1	4	43
230.299	164.004		1	4	44
269.659	140.644		1	4	45
295.899	142.564		1	4	46
259.259	129.124		1	4	47
201.019	135.844		1	4	48
166.459	135.844		1	4	49
198.299	120.324		1	4	50
381.019	136.164		1	4	51
683.099	156.804		1	4	52
953.499	169.284		1	4	53
1064.54	204.964		1	4	54
944.059	258.244		1	4	55
706.299	259.524		1	4	56
714.139	262.084		1	4	57
321.659	251.204		1	4	58
291.099	182.404		1	4	59
366.939	136.164		1	4	60
420.059	153.444		1	4	61
493.979	104.164		1	4	62
469.659	126.564		1	4	63
397.499	97.4436		1	4	64
310.139	93.7636		1	4	65
270.779	92.3236		1	4	66
192.699	111.844		1	4	67
162.459	98.4036		1	4	68
137.659	87.5236		1	4	69
121.819	98.8836		1	4	70
118.779	92.9636		1	4	71
137.499	118.244		1	4	72
177.339	151.044		1	4	73
292.059	231.204		1	4	74
446.619	284.324		1	4	75
464.379	276.644		1	4	76
575.579	334.084		1	4	77
499.579	219.524		1	4	78
473.659	290.564		1	4	79
393.499	247.684		1	4	80
210.459	138.724		1	4	81
186.459	154.884		1	4	82
238.619	162.084		1	4	83
249.499	175.844		1	4	84
253.179	201.764		1	4	85
221.819	289.444		1	4	86
267.099	370.564		1	4	87
188.059	578.244		1	4	88
259.579	867.844		1	4	89
459.739	887.044		1	4	90
686.139	932.644		1	4	91
686.299	882.724		1	4	92
813.019	464.004		1	4	93
773.019	375.044		1	4	94
469.339	581.924		1	4	95
500.699	419.524		1	4	96
209.339	423.204		1	4	97
126.619	311.684		1	4	98
126.619	206.084		1	4	99
112.059	240.644		1	4	100
108.539	116.644		1	4	101
115.259	117.924		1	4	102
109.979	117.764		1	4	103
155.899	102.564		1	4	104
166.459	115.044		1	4	105
243.899	95.2036		1	4	106
363.739	92.6436		1	4	107
301.659	115.044		1	4	108
421.819	131.044		1	4	109
376.219	117.124		1	4	110
441.019	111.524		1	4	111
388.859	123.364		1	4	112
359.419	144.164		1	4	113
501.499	138.244		1	4	114
445.819	99.3636		1	4	115
417.979	101.284		1	4	116
349.339	126.724		1	4	117
267.899	124.324		1	4	118
274.459	93.7636		1	4	119
270.139	99.5236		1	4	120
274.459	136.004		1	4	121
285.819	140.004		1	4	122
256.059	101.444		1	4	123
220.219	116.964		1	4	124
162.779	129.284		1	4	125
132.539	106.884		1	4	126
110.619	148.804		1	4	127
111.739	157.764		1	4	128
171.419	133.604		1	4	129
222.939	101.924		1	4	130
276.539	113.924		1	4	131
395.579	88.6436		1	4	132
440.059	83.6836		1	4	133
524.379	104.324		1	4	134
567.419	106.244		1	4	135
588.699	97.9236		1	4	136
598.779	89.4436		1	4	137
591.259	101.284		1	4	138
537.339	106.564		1	4	139
402.779	119.364		1	4	140
311.419	133.764		1	4	141
286.299	120.644		1	4	142
213.819	135.044		1	4	143
233.659	137.284		1	4	144
239.419	135.844		1	4	145
230.939	152.804		1	4	146
238.459	133.124		1	4	147
180.539	193.124		1	4	148
165.819	260.644		1	4	149
165.659	230.724		1	4	150
223.899	430.084		1	4	151
289.499	500.004		1	4	152
369.339	520.164		1	4	153
423.099	296.644		1	4	154
479.099	194.244		1	4	155
497.179	173.124		1	4	156
519.419	184.804		1	4	157
505.659	147.684		1	4	158
461.979	116.164		1	4	159
534.619	122.404		1	4	160
448.059	81.2836		1	4	161
431.899	107.044		1	4	162
441.659	103.844		1	4	163
437.339	98.0836		1	4	164
470.139	93.6036		1	4	165
537.979	108.004		1	4	166
618.299	110.564		1	4	167
648.219	109.124		1	4	168
691.739	117.604		1	4	169
754.779	129.924		1	4	170
1249.02	128.804		1	4	171
1141.82	117.764		1	4	172
1264.38	155.204		1	4	173
1179.74	131.844		1	4	174
899.419	152.804		1	4	175
526.939	158.404		1	4	176
292.539	158.564		1	4	177
208.539	137.284		1	4	178
226.459	182.404		1	4	179
250.459	190.404		1	4	180
303.419	248.644		1	4	181
404.539	439.844		1	4	182
526.619	641.764		1	4	183
664.539	730.564		1	4	184
682.459	668.484		1	4	185
621.819	472.324		1	4	186
547.099	292.964		1	4	187
453.819	268.004		1	4	188
431.899	243.844		1	4	189
493.179	233.124		1	4	190
610.619	161.124		1	4	191
677.179	129.124		1	4	192
678.939	129.284		1	4	193
558.139	148.004		1	4	194
389.019	171.844		1	4	195
248.859	169.124		1	4	196
205.819	156.644		1	4	197
284.379	323.204		1	4	198
160.059	392.804		1	4	199
166.299	573.764		1	4	200
165.659	683.204		1	4	201
161.179	645.444		1	4	202
183.259	489.924		1	4	203
261.659	270.404		1	4	204
382.939	204.164		1	4	205
497.659	217.604		1	4	206
575.419	232.964		1	4	207
556.859	228.164		1	4	208
445.819	240.164		1	4	209
293.979	292.484		1	4	210
160.219	309.444		1	4	211
97.9788	279.844		1	4	212
82.7788	246.084		1	4	213
88.0588	236.484		1	4	214
93.0188	251.204		1	4	215
87.5788	298.724		1	4	216
79.8988	441.924		1	4	217
80.5388	653.764		1	4	218
90.6188	770.244		1	4	219
89.8188	643.204		1	4	220
76.6988	411.204		1	4	221
69.1788	237.764		1	4	222
66.2988	193.764		1	4	223
64.3788	197.444		1	4	224
77.6588	150.564		1	4	225
78.9388	131.844		1	4	226
65.0188	100.644		1	4	227
44.2188	118.404		1	4	228
45.6588	126.884		1	4	229
41.1788	154.084		1	4	230
96.3788	760.324		1	5	1
181.019	904.644		1	5	2
268.379	639.684		1	5	3
326.139	532.964		1	5	4
496.859	340.644		1	5	5
593.819	170.404		1	5	6
536.539	150.404		1	5	7
500.219	120.644		1	5	8
403.259	108.164		1	5	9
299.259	62.4036		1	5	10
247.579	53.6036		1	5	11
175.739	56.0036		1	5	12
138.939	61.9236		1	5	13
108.699	46.4036		1	5	14
129.499	53.4436		1	5	15
124.219	54.7236		1	5	16
200.379	79.6836		1	5	17
222.139	83.5236		1	5	18
284.379	71.2036		1	5	19
287.419	109.284		1	5	20
280.699	110.244		1	5	21
210.619	275.204		1	5	22
99.0988	478.884		1	5	23
98.7788	505.124		1	5	24
52.2188	508.164		1	5	25
62.9388	417.764		1	5	26
112.059	233.444		1	5	27
123.259	208.484		1	5	28
172.219	70.5636		1	5	29
218.299	95.8436		1	5	30
236.699	76.6436		1	5	31
262.779	68.4836		1	5	32
289.339	51.2036		1	5	33
293.819	51.0436		1	5	34
284.699	47.0436		1	5	35
264.379	75.8436		1	5	36
198.939	51.0436		1	5	37
214.939	42.8836		1	5	38
179.739	37.9236		1	5	39
194.779	42.8836		1	5	40
167.099	24.4836		1	5	41
144.379	32.4836		1	5	42
127.739	40.6436		1	5	43
97.8188	31.0436		1	5	44
58.6188	29.9236		1	5	45
41.0188	30.5636		1	5	46
46.4588	43.6836		1	5	47
42.7788	43.5236		1	5	48
37.8188	52.8036		1	5	49
48.5388	40.9636		1	5	50
44.0588	42.7236		1	5	51
69.3388	48.3236		1	5	52
162.939	33.4436		1	5	53
235.739	42.5636		1	5	54
340.379	48.0036		1	5	55
424.219	63.5236		1	5	56
502.779	64.6436		1	5	57
523.259	88.1636		1	5	58
346.459	66.4036		1	5	59
296.699	97.2836		1	5	60
174.779	82.2436		1	5	61
158.619	119.044		1	5	62
173.819	119.044		1	5	63
174.939	153.444		1	5	64
171.899	91.6836		1	5	65
188.059	89.6036		1	5	66
201.499	75.8436		1	5	67
249.019	65.7636		1	5	68
193.019	75.2036		1	5	69
175.899	52.9636		1	5	70
168.859	77.6036		1	5	71
86.2988	86.7236		1	5	72
47.2588	89.7636		1	5	73
46.6188	114.084		1	5	74
47.8988	187.044		1	5	75
64.5388	339.844		1	5	76
84.3788	632.964		1	5	77
130.139	865.284		1	5	78
204.859	733.284		1	5	79
315.579	812.644		1	5	80
475.579	559.364		1	5	81
561.659	283.044		1	5	82
629.179	176.164		1	5	83
660.859	141.764		1	5	84
722.139	107.684		1	5	85
651.739	77.1236		1	5	86
544.699	84.8036		1	5	87
506.939	64.3236		1	5	88
358.779	56.1636		1	5	89
276.539	51.6836		1	5	90
200.379	48.8036		1	5	91
201.499	42.7236		1	5	92
169.819	70.7236		1	5	93
164.379	55.6836		1	5	94
210.299	51.0436		1	5	95
212.379	36.0036		1	5	96
204.219	48.8036		1	5	97
210.619	63.2036		1	5	98
187.899	65.6036		1	5	99
204.539	73.1236		1	5	100
205.659	102.884		1	5	101
216.699	179.044		1	5	102
316.859	163.364		1	5	103
273.179	253.444		1	5	104
378.459	328.484		1	5	105
374.779	220.324		1	5	106
449.659	228.164		1	5	107
491.579	117.444		1	5	108
596.379	113.284		1	5	109
651.099	121.124		1	5	110
710.779	76.6436		1	5	111
784.699	73.1236		1	5	112
736.859	73.2836		1	5	113
611.739	60.1636		1	5	114
537.499	59.5236		1	5	115
473.499	79.6836		1	5	116
593.019	70.5636		1	5	117
709.019	72.9636		1	5	118
925.339	84.6436		1	5	119
961.179	82.2436		1	5	120
880.699	76.3236		1	5	121
639.099	67.2036		1	5	122
446.459	55.6836		1	5	123
409.179	57.1236		1	5	124
361.019	38.2436		1	5	125
466.779	46.0836		1	5	126
745.979	49.6036		1	5	127
1019.74	100.964		1	5	128
1208.06	91.2036		1	5	129
1110.94	85.7636		1	5	130
1072.54	101.284		1	5	131
891.259	85.7636		1	5	132
793.979	70.8836		1	5	133
1061.5	68.3236		1	5	134
953.019	68.8036		1	5	135
1129.66	53.2836		1	5	136
1171.9	59.6836		1	5	137
1420.7	84.3236		1	5	138
1205.5	96.8036		1	5	139
1072.86	92.4836		1	5	140
930.779	108.964		1	5	141
835.899	180.964		1	5	142
880.539	275.524		1	5	143
750.779	355.044		1	5	144
640.539	318.404		1	5	145
799.899	316.964		1	5	146
895.099	259.844		1	5	147
891.419	183.204		1	5	148
1105.34	202.404		1	5	149
1197.66	213.444		1	5	150
1289.66	295.844		1	5	151
1282.46	368.484		1	5	152
22.9388	113.124		1	6	1
33.1788	93.6036		1	6	2
29.9788	95.0436		1	6	3
31.0988	123.364		1	6	4
48.8588	134.244		1	6	5
49.0188	243.684		1	6	6
56.6988	431.044		1	6	7
67.7388	612.644		1	6	8
86.7788	660.804		1	6	9
144.859	520.004		1	6	10
346.139	761.604		1	6	11
321.979	510.084		1	6	12
588.699	550.724		1	6	13
620.859	539.524		1	6	14
724.059	510.244		1	6	15
756.699	457.284		1	6	16
670.299	214.884		1	6	17
515.259	209.284		1	6	18
365.499	106.884		1	6	19
306.299	106.724		1	6	20
332.539	120.484		1	6	21
299.259	102.884		1	6	22
388.859	90.7236		1	6	23
518.139	78.5636		1	6	24
548.059	54.4036		1	6	25
522.459	76.1636		1	6	26
368.859	90.7236		1	6	27
259.739	93.1236		1	6	28
223.739	130.564		1	6	29
173.339	116.164		1	6	30
186.779	113.284		1	6	31
241.339	114.724		1	6	32
235.099	96.4836		1	6	33
221.979	87.6836		1	6	34
168.539	85.4436		1	6	35
166.779	72.4836		1	6	36
224.539	64.9636		1	6	37
233.499	68.8036		1	6	38
230.779	92.8036		1	6	39
205.659	77.9236		1	6	40
185.499	112.484		1	6	41
171.739	152.644		1	6	42
153.499	198.244		1	6	43
132.219	198.244		1	6	44
103.739	172.324		1	6	45
75.5788	153.924		1	6	46
37.6588	112.964		1	6	47
27.5788	84.1636		1	6	48
15.5788	73.7636		1	6	49
12.8588	60.6436		1	6	50
19.5788	61.6036		1	6	51
469.499	82.0836		1	7	1
707.579	86.0836		1	7	2
1105.98	79.2036		1	7	3
1014.94	72.6436		1	7	4
1113.02	76.1636		1	7	5
1116.7	86.5636		1	7	6
976.219	95.6836		1	7	7
777.819	106.084		1	7	8
650.779	121.284		1	7	9
598.139	110.884		1	7	10
473.979	105.764		1	7	11
435.419	109.124		1	7	12
477.659	128.644		1	7	13
518.939	131.844		1	7	14
543.259	135.364		1	7	15
586.779	149.604		1	7	16
460.059	154.244		1	7	17
501.019	141.284		1	7	18
453.339	142.404		1	7	19
316.059	393.284		1	7	20
284.379	450.404		1	7	21
320.379	502.724		1	7	22
335.419	608.644		1	7	23
325.979	394.564		1	7	24
361.339	458.724		1	7	25
381.819	277.764		1	7	26
423.419	170.724		1	7	27
462.939	142.884		1	7	28
483.419	132.964		1	7	29
520.859	123.684		1	7	30
509.819	126.564		1	7	31
460.219	127.844		1	7	32
448.539	131.844		1	7	33
399.899	124.644		1	7	34
428.699	152.164		1	7	35
469.979	164.164		1	7	36
470.139	173.604		1	7	37
427.899	221.444		1	7	38
473.979	215.684		1	7	39
384.539	554.084		1	7	40
404.539	707.684		1	7	41
488.379	777.444		1	7	42
585.659	635.204		1	7	43
630.459	294.244		1	7	44
614.779	321.924		1	7	45
465.179	245.124		1	7	46
622.299	281.284		1	7	47
442.779	244.324		1	7	48
579.579	239.844		1	7	49
800.539	310.404		1	7	50
1039.9	606.244		1	7	51
1030.62	612.644		1	7	52
974.459	850.404		1	7	53
664.859	1132.64		1	7	54
556.219	1135.68		1	7	55
292.219	943.204		1	7	56
323.419	1126.4		1	7	57
258.139	729.604		1	7	58
343.739	562.724		1	7	59
355.579	513.604		1	7	60
468.859	354.404		1	7	61
532.059	261.284		1	7	62
501.659	212.164		1	7	63
432.539	178.564		1	7	64
422.299	152.324		1	7	65
407.259	138.244		1	7	66
284.699	121.924		1	7	67
288.539	107.204		1	7	68
306.459	89.4436		1	7	69
482.299	93.1236		1	7	70
568.859	100.324		1	7	71
636.859	108.164		1	7	72
637.499	122.084		1	7	73
537.019	107.204		1	7	74
643.419	104.644		1	7	75
527.259	120.644		1	7	76
348.219	135.044		1	7	77
422.139	123.844		1	7	78
204.059	109.764		1	7	79
182.459	114.884		1	7	80
169.819	109.924		1	7	81
189.499	109.284		1	7	82
221.659	128.324		1	7	83
233.019	121.604		1	7	84
221.659	119.684		1	7	85
249.339	136.004		1	7	86
348.859	149.924		1	7	87
566.139	164.004		1	7	88
726.139	216.964		1	7	89
873.339	376.004		1	7	90
862.939	544.324		1	7	91
905.499	818.724		1	7	92
706.779	863.044		1	7	93
649.339	791.044		1	7	94
674.619	548.324		1	7	95
684.859	286.404		1	7	96
684.699	195.844		1	7	97
570.139	164.484		1	7	98
373.019	152.324		1	7	99
264.219	120.324		1	7	100
189.819	103.844		1	7	101
140.379	94.4036		1	7	102
126.779	95.2036		1	7	103
307.099	46.5636		1	8	1
469.659	48.8036		1	8	2
661.979	33.9236		1	8	3
770.139	44.3236		1	8	4
814.939	52.4836		1	8	5
925.659	55.8436		1	8	6
844.219	63.6836		1	8	7
785.179	67.0436		1	8	8
822.619	69.4436		1	8	9
842.779	87.5236		1	8	10
794.459	95.0436		1	8	11
806.139	124.484		1	8	12
1006.3	163.364		1	8	13
1004.86	134.404		1	8	14
1110.94	185.764		1	8	15
1132.06	181.764		1	8	16
1004.7	202.404		1	8	17
758.619	315.524		1	8	18
741.339	819.844		1	8	19
533.659	905.604		1	8	20
393.979	1271.04		1	8	21
387.259	1321.6		1	8	22
273.499	1320.96		1	8	23
250.459	793.604		1	8	24
243.419	734.564		1	8	25
263.099	389.924		1	8	26
265.339	179.364		1	8	27
272.219	177.284		1	8	28
247.099	196.164		1	8	29
230.139	165.604		1	8	30
247.099	136.964		1	8	31
287.899	127.524		1	8	32
385.659	143.844		1	8	33
422.459	146.564		1	8	34
432.379	123.524		1	8	35
439.579	81.7636		1	8	36
526.139	71.0436		1	8	37
557.179	79.6836		1	8	38
610.619	78.7236		1	8	39
644.059	67.6836		1	8	40
578.779	73.6036		1	8	41
487.739	49.7636		1	8	42
406.139	42.2436		1	8	43
314.939	48.4836		1	8	44
252.219	47.5236		1	8	45
223.739	38.8836		1	8	46
176.059	50.8836		1	8	47
165.339	53.9236		1	8	48
114.779	41.2836		1	8	49
109.659	59.8436		1	8	50
115.099	74.4036		1	8	51
125.979	96.1636		1	8	52
144.539	100.164		1	8	53
227.739	115.524		1	8	54
255.099	140.484		1	8	55
269.179	204.644		1	8	56
243.739	337.604		1	8	57
238.939	386.084		1	8	58
235.579	447.044		1	8	59
268.219	567.204		1	8	60
312.539	532.804		1	8	61
402.779	464.004		1	8	62
441.819	301.924		1	8	63
476.859	210.244		1	8	64
503.419	180.804		1	8	65
452.059	130.244		1	8	66
434.779	94.8836		1	8	67
376.699	94.8836		1	8	68
353.659	85.9236		1	8	69
337.179	75.6836		1	8	70
342.459	78.7236		1	8	71
349.819	69.9236		1	8	72
357.659	67.8436		1	8	73
374.779	58.5636		1	8	74
375.259	57.1236		1	8	75
369.019	57.9236		1	8	76
483.099	61.2836		1	8	77
530.459	60.3236		1	8	78
631.739	36.1636		1	8	79
812.219	47.0436		1	8	80
845.979	59.5236		1	8	81
905.979	80.0036		1	8	82
846.939	78.4036		1	8	83
776.539	45.2836		1	8	84
728.219	71.5236		1	8	85
645.019	71.2036		1	8	86
738.619	67.0436		1	8	87
599.899	79.5236		1	8	88
568.379	76.3236		1	8	89
599.739	68.1636		1	8	90
1125.98	188.644		1	9	1
1436.54	157.124		1	9	2
1402.62	185.444		1	9	3
1336.06	171.364		1	9	4
1287.42	179.844		1	9	5
1228.86	195.524		1	9	6
1127.74	199.524		1	9	7
966.299	213.924		1	9	8
774.779	234.084		1	9	9
589.659	236.004		1	9	10
454.939	229.444		1	9	11
355.259	262.244		1	9	12
314.619	324.964		1	9	13
349.979	431.684		1	9	14
396.059	692.324		1	9	15
467.099	890.884		1	9	16
548.379	918.564		1	9	17
676.219	725.444		1	9	18
803.899	802.724		1	9	19
962.459	421.284		1	9	20
1208.06	240.164		1	9	21
1367.42	198.244		1	9	22
1313.82	208.964		1	9	23
1178.46	182.564		1	9	24
967.259	163.684		1	9	25
857.339	150.884		1	9	26
916.379	175.364		1	9	27
1087.1	195.364		1	9	28
1194.62	198.084		1	9	29
1101.98	198.244		1	9	30
1086.94	263.524		1	9	31
987.419	390.404		1	9	32
859.899	549.764		1	9	33
711.739	660.004		1	9	34
582.939	600.804		1	9	35
510.619	417.284		1	9	36
505.499	260.804		1	9	37
751.579	219.204		1	9	38
828.059	169.124		1	9	39
1247.26	184.964		1	9	40
1091.1	164.004		1	9	41
1177.66	141.604		1	9	42
1004.06	117.764		1	9	43
707.579	113.764		1	9	44
678.459	95.5236		1	9	45
386.459	185.284		1	10	1
416.059	211.684		1	10	2
378.299	195.684		1	10	3
295.099	206.244		1	10	4
241.499	179.844		1	10	5
188.699	191.204		1	10	6
151.899	204.324		1	10	7
95.5788	194.404		1	10	8
76.3788	230.884		1	10	9
73.3388	299.524		1	10	10
64.8588	381.604		1	10	11
61.3388	453.444		1	10	12
64.0588	533.444		1	10	13
67.8988	581.444		1	10	14
79.2588	726.244		1	10	15
78.6188	942.084		1	10	16
97.0188	970.724		1	10	17
78.7788	766.724		1	10	18
100.219	857.444		1	10	19
112.219	682.084		1	10	20
114.619	420.004		1	10	21
116.059	237.764		1	10	22
136.539	196.644		1	10	23
148.859	222.884		1	10	24
150.459	205.284		1	10	25
172.059	253.444		1	10	26
148.699	189.924		1	10	27
212.539	402.564		1	10	28
125.019	279.044		1	10	29
188.219	469.284		1	10	30
110.779	509.764		1	10	31
141.819	305.444		1	10	32
130.139	232.964		1	10	33
71.5788	397.764		1	10	34
87.2588	257.924		1	10	35
84.6988	242.244		1	10	36
111.259	237.924		1	10	37
201.979	264.484		1	10	38
359.739	268.644		1	10	39
518.459	323.524		1	10	40
547.259	330.244		1	10	41
669.499	459.844		1	10	42
702.139	518.084		1	10	43
683.099	473.604		1	10	44
621.819	440.804		1	10	45
512.379	450.084		1	10	46
419.099	271.364		1	10	47
427.579	316.164		1	10	48
254.139	178.404		1	10	49
173.979	187.364		1	10	50
166.939	178.244		1	10	51
190.619	149.764		1	10	52
290.939	123.684		1	10	53
526.939	142.084		1	10	54
611.579	153.764		1	10	55
718.139	125.124		1	10	56
695.099	134.084		1	10	57
559.259	120.964		1	10	58
373.499	130.724		1	10	59
255.739	126.564		1	10	60
242.299	121.444		1	10	61
226.779	125.604		1	10	62
231.739	128.324		1	10	63
204.379	123.684		1	10	64
165.499	140.164		1	10	65
132.859	125.444		1	10	66
117.659	137.924		1	10	67
104.059	133.764		1	10	68
138.299	152.164		1	10	69
171.099	156.004		1	10	70
187.419	129.924		1	10	71
270.299	148.644		1	10	72
346.459	130.244		1	10	73
453.819	124.964		1	10	74
523.259	129.764		1	10	75
555.099	126.564		1	10	76
524.859	128.004		1	10	77
508.059	142.404		1	10	78
500.699	162.244		1	10	79
494.939	174.404		1	10	80
531.739	196.164		1	10	81
588.539	200.324		1	10	82
672.699	187.524		1	10	83
723.579	296.164		1	10	84
646.139	372.004		1	10	85
486.139	370.724		1	10	86
579.899	370.564		1	10	87
451.259	379.044		1	10	88
300.379	252.484		1	10	89
234.619	233.124		1	10	90
210.619	188.004		1	10	91
231.099	211.364		1	10	92
232.379	167.524		1	10	93
261.019	167.844		1	10	94
307.739	172.004		1	10	95
410.459	177.604		1	10	96
484.859	243.684		1	10	97
527.899	293.604		1	10	98
617.979	324.324		1	10	99
770.139	505.124		1	10	100
854.459	403.364		1	10	101
792.539	274.884		1	10	102
865.179	325.764		1	10	103
855.099	286.084		1	10	104
625.019	185.924		1	10	105
498.779	160.004		1	10	106
490.139	155.204		1	10	107
556.699	119.044		1	10	108
693.659	113.124		1	10	109
725.819	127.364		1	10	110
667.099	101.124		1	10	111
520.859	104.964		1	10	112
514.779	117.124		1	10	113
497.339	113.124		1	10	114
645.979	116.004		1	10	115
739.579	112.964		1	10	116
770.139	114.564		1	10	117
819.259	143.364		1	10	118
652.059	137.124		1	10	119
664.859	132.164		1	10	120
547.739	142.884		1	10	121
568.059	161.284		1	10	122
680.859	178.724		1	10	123
746.779	157.764		1	10	124
597.019	138.404		1	10	125
530.139	152.004		1	10	126
385.339	137.444		1	10	127
326.939	132.324		1	10	128
328.859	112.004		1	10	129
440.539	137.284		1	10	130
565.499	132.324		1	10	131
648.859	135.044		1	10	132
752.539	156.484		1	10	133
743.099	152.484		1	10	134
664.859	214.084		1	10	135
207.419	185.764		1	11	1
179.419	220.964		1	11	2
230.139	273.604		1	11	3
241.659	348.484		1	11	4
237.019	420.644		1	11	5
274.939	709.924		1	11	6
307.739	1033.92		1	11	7
282.619	1143.84		1	11	8
224.379	965.764		1	11	9
214.779	658.724		1	11	10
277.499	401.604		1	11	11
422.619	328.484		1	11	12
541.339	318.404		1	11	13
577.659	300.004		1	11	14
589.819	215.844		1	11	15
592.379	159.204		1	11	16
367.899	139.684		1	11	17
438.299	130.084		1	11	18
353.499	126.244		1	11	19
278.139	113.764		1	11	20
200.219	120.644		1	11	21
135.739	131.684		1	11	22
101.499	128.004		1	11	23
185.979	308.644		1	12	1
205.659	546.564		1	12	2
214.459	761.764		1	12	3
215.419	953.124		1	12	4
333.499	948.004		1	12	5
571.899	821.764		1	12	6
822.939	519.524		1	12	7
1113.18	326.884		1	12	8
1269.5	243.844		1	12	9
1398.14	230.884		1	12	10
1496.22	239.684		1	12	11
1650.78	241.764		1	12	12
1588.54	244.324		1	12	13
1529.66	198.884		1	12	14
1392.22	203.844		1	12	15
1220.86	193.764		1	12	16
940.539	164.324		1	12	17
717.659	138.564		1	12	18
460.699	116.804		1	12	19
322.139	112.004		1	12	20
250.139	117.284		1	12	21
201.979	97.2836		1	12	22
181.499	101.764		1	12	23
154.299	104.164		1	12	24
165.019	103.204		1	12	25
179.259	110.084		1	12	26
174.459	97.7636		1	12	27
153.339	95.0436		1	12	28
439.203	123.811		2	1	1
509.283	92.9311		2	1	2
640.963	61.0911		2	1	3
723.683	51.1711		2	1	4
830.243	55.3311		2	1	5
744.643	19.9711		2	1	6
613.283	20.6111		2	1	7
601.603	31.1711		2	1	8
501.923	26.3711		2	1	9
541.443	21.8911		2	1	10
607.683	23.1711		2	1	11
634.883	10.8511		2	1	12
664.643	10.0511		2	1	13
573.123	10.6911		2	1	14
593.283	15.1711		2	1	15
443.203	40.1311		2	1	16
336.643	39.6511		2	1	17
218.243	30.6911		2	1	18
244.323	40.9311		2	1	19
167.203	44.9311		2	1	20
183.843	56.4511		2	1	21
224.963	58.2111		2	1	22
311.843	44.7711		2	1	23
419.203	65.7311		2	1	24
551.523	84.1311		2	1	25
606.563	71.6511		2	1	26
619.523	79.8111		2	1	27
641.923	96.4511		2	1	28
612.483	111.491		2	1	29
616.163	111.171		2	1	30
547.523	131.651		2	1	31
514.883	129.571		2	1	32
472.323	169.251		2	1	33
486.403	178.691		2	1	34
554.723	193.411		2	1	35
591.843	225.571		2	1	36
640.643	254.051		2	1	37
646.403	307.811		2	1	38
437.283	347.811		2	1	39
512.483	395.491		2	1	40
415.523	634.371		2	1	41
343.523	826.051		2	1	42
452.963	1044.13		2	1	43
602.883	1104.13		2	1	44
608.643	1368.61		2	1	45
652.163	1609.73		2	1	46
669.603	3177.41		2	1	47
576.483	3466.05		2	1	48
567.043	3350.69		2	1	49
660.803	3269.09		2	1	50
836.323	3097.41		2	1	51
900.003	2725.89		2	1	52
946.723	2432.45		2	1	53
905.443	1325.41		2	1	54
832.483	521.571		2	1	55
780.003	378.531		2	1	56
707.683	364.771		2	1	57
692.643	282.051		2	1	58
544.963	158.371		2	1	59
654.083	202.851		2	1	60
406.403	145.891		2	1	61
329.923	128.611		2	1	62
331.683	122.371		2	1	63
391.843	77.8911		2	1	64
456.003	84.4511		2	1	65
611.363	105.731		2	1	66
660.003	107.491		2	1	67
672.163	139.811		2	1	68
683.843	193.731		2	1	69
604.483	233.251		2	1	70
584.323	398.371		2	1	71
376.963	646.371		2	1	72
390.883	691.651		2	1	73
350.563	610.851		2	1	74
394.243	389.571		2	1	75
391.203	435.011		2	1	76
559.683	208.611		2	1	77
601.283	184.451		2	1	78
606.563	193.091		2	1	79
687.363	261.251		2	1	80
538.243	188.451		2	1	81
506.403	181.731		2	1	82
433.283	59.9711		2	1	83
508.803	119.491		2	1	84
704.323	71.4911		2	1	85
833.763	70.0511		2	1	86
1022.72	64.2911		2	1	87
1072.16	65.7311		2	1	88
953.763	76.7711		2	1	89
613.123	72.6111		2	1	90
700.643	126.691		2	1	91
478.403	159.331		2	1	92
539.043	224.611		2	1	93
682.723	175.171		2	1	94
819.523	142.051		2	1	95
856.163	92.4511		2	1	96
795.523	97.0911		2	1	97
736.643	101.731		2	1	98
665.123	80.6111		2	1	99
603.363	95.6511		2	1	100
561.923	213.251		2	1	101
525.443	500.451		2	1	102
508.803	727.331		2	1	103
488.963	756.451		2	1	104
451.043	622.531		2	1	105
440.643	449.251		2	1	106
397.763	258.211		2	1	107
345.123	131.171		2	1	108
354.883	92.4511		2	1	109
332.323	77.8911		2	1	110
400.803	51.3311		2	1	111
562.083	35.9711		2	1	112
566.403	36.9311		2	1	113
692.003	41.4111		2	1	114
665.123	23.9711		2	1	115
404.483	31.4911		2	1	116
433.283	8.45114		2	1	117
321.923	33.0911		2	1	118
435.523	20.9311		2	1	119
445.923	27.6511		2	1	120
511.043	10.8511		2	1	121
615.043	24.2911		2	1	122
780.483	28.9311		2	1	123
732.003	34.8511		2	1	124
919.363	44.6111		2	1	125
775.683	35.9711		2	1	126
624.323	35.6511		2	1	127
789.283	41.5711		2	1	128
516.003	51.6511		2	1	129
412.163	32.7711		2	1	130
436.963	36.1311		2	1	131
431.363	30.0511		2	1	132
504.643	24.2911		2	1	133
688.323	32.9311		2	1	134
627.683	53.0911		2	1	135
613.763	43.9711		2	1	136
504.163	43.3311		2	1	137
376.803	56.1311		2	1	138
404.003	55.8111		2	1	139
259.843	37.0911		2	1	140
208.163	41.8911		2	1	141
509.123	160.611		2	2	1
555.523	158.051		2	2	2
562.563	144.771		2	2	3
557.763	124.451		2	2	4
577.283	121.731		2	2	5
582.723	115.651		2	2	6
524.163	108.131		2	2	7
439.203	108.451		2	2	8
363.523	98.0511		2	2	9
304.003	110.371		2	2	10
312.483	104.931		2	2	11
326.723	142.211		2	2	12
307.043	129.571		2	2	13
296.803	173.411		2	2	14
313.443	179.171		2	2	15
263.523	294.691		2	2	16
294.243	328.131		2	2	17
204.483	365.891		2	2	18
258.243	484.131		2	2	19
253.443	654.691		2	2	20
201.603	429.891		2	2	21
212.003	448.931		2	2	22
218.563	364.451		2	2	23
247.843	250.531		2	2	24
229.923	202.211		2	2	25
255.363	203.331		2	2	26
302.723	246.851		2	2	27
325.123	354.211		2	2	28
344.963	524.931		2	2	29
354.083	535.971		2	2	30
387.203	800.771		2	2	31
304.643	960.931		2	2	32
329.603	1015.01		2	2	33
300.803	1004.77		2	2	34
284.003	573.411		2	2	35
420.803	777.251		2	2	36
433.923	278.691		2	2	37
561.763	180.451		2	2	38
660.963	204.291		2	2	39
708.963	223.011		2	2	40
664.483	231.811		2	2	41
576.643	322.211		2	2	42
476.003	372.451		2	2	43
423.843	306.691		2	2	44
440.323	361.411		2	2	45
514.083	280.771		2	2	46
596.323	353.571		2	2	47
665.923	201.251		2	2	48
647.043	167.811		2	2	49
519.843	147.171		2	2	50
586.243	143.971		2	2	51
443.043	127.971		2	2	52
353.603	107.651		2	2	53
385.123	111.491		2	2	54
531.683	80.6111		2	2	55
729.123	84.2911		2	2	56
943.203	103.011		2	2	57
1137.44	103.491		2	2	58
1155.84	95.4911		2	2	59
1051.68	99.6511		2	2	60
835.683	89.4111		2	2	61
599.683	94.6911		2	2	62
425.283	91.9711		2	2	63
319.363	102.531		2	2	64
292.163	106.051		2	2	65
278.243	115.651		2	2	66
269.923	137.731		2	2	67
292.003	176.771		2	2	68
334.723	258.371		2	2	69
453.763	356.611		2	2	70
493.603	354.051		2	2	71
612.483	370.691		2	2	72
683.523	275.331		2	2	73
741.443	194.051		2	2	74
860.163	156.451		2	2	75
893.123	143.971		2	2	76
1020.64	122.211		2	2	77
1050.72	106.691		2	2	78
1060.16	99.9711		2	2	79
1087.04	116.611		2	2	80
1027.68	126.851		2	2	81
933.603	115.011		2	2	82
836.643	153.891		2	2	83
787.523	172.771		2	2	84
723.043	183.651		2	2	85
688.323	139.011		2	2	86
756.963	159.331		2	2	87
694.403	113.891		2	2	88
775.523	99.6511		2	2	89
919.523	106.371		2	2	90
1254.08	110.851		2	2	91
1554.24	137.251		2	2	92
1666.24	126.691		2	2	93
1724.8	144.291		2	2	94
1405.44	118.531		2	2	95
1456.48	116.771		2	2	96
1148.16	123.811		2	2	97
793.283	112.611		2	2	98
646.083	85.4111		2	2	99
610.723	86.6911		2	2	100
596.163	91.6511		2	2	101
587.363	90.3711		2	2	102
639.683	71.4911		2	2	103
592.483	105.571		2	2	104
549.603	97.2511		2	2	105
472.003	110.851		2	2	106
491.043	85.8911		2	2	107
384.963	107.491		2	2	108
340.163	99.4911		2	2	109
151.843	113.731		2	3	1
173.923	112.131		2	3	2
277.123	197.251		2	3	3
282.243	210.851		2	3	4
343.843	631.331		2	3	5
364.803	906.531		2	3	6
320.643	1406.05		2	3	7
336.003	1463.65		2	3	8
331.363	1331.81		2	3	9
303.523	902.851		2	3	10
285.443	484.291		2	3	11
317.443	237.731		2	3	12
378.403	176.291		2	3	13
496.003	194.691		2	3	14
634.723	172.611		2	3	15
759.363	150.051		2	3	16
856.163	197.891		2	3	17
973.923	171.011		2	3	18
1028.32	247.011		2	3	19
1020.32	316.771		2	3	20
1055.84	258.691		2	3	21
911.843	297.891		2	3	22
1049.12	159.331		2	3	23
864.963	134.691		2	3	24
882.723	105.091		2	3	25
991.203	98.6911		2	3	26
987.203	98.5311		2	3	27
804.643	93.4111		2	3	28
676.963	93.4111		2	3	29
456.163	127.971		2	3	30
330.723	130.851		2	3	31
299.523	126.051		2	3	32
213.123	128.771		2	3	33
201.123	111.491		2	3	34
238.883	126.211		2	4	1
218.083	129.411		2	4	2
235.203	127.331		2	4	3
257.123	149.571		2	4	4
273.283	203.011		2	4	5
319.043	397.891		2	4	6
375.363	782.371		2	4	7
392.643	799.651		2	4	8
450.723	816.451		2	4	9
471.363	568.451		2	4	10
476.163	276.611		2	4	11
505.283	209.251		2	4	12
485.923	100.131		2	4	13
417.123	104.771		2	4	14
393.123	82.8511		2	4	15
358.403	69.5711		2	4	16
322.563	58.3711		2	4	17
282.243	48.6111		2	4	18
261.763	51.8111		2	4	19
277.603	50.5311		2	4	20
219.363	53.4111		2	4	21
187.203	36.6111		2	4	22
191.043	43.9711		2	4	23
243.843	56.6111		2	4	24
375.363	43.1711		2	4	25
494.883	60.2911		2	4	26
545.443	48.9311		2	4	27
732.003	48.2911		2	4	28
727.523	52.4511		2	4	29
713.763	46.0511		2	4	30
544.803	30.3711		2	4	31
604.803	34.2111		2	4	32
336.163	52.9311		2	4	33
319.843	45.0911		2	4	34
279.843	48.9311		2	4	35
276.643	31.9711		2	4	36
243.043	12.1311		2	4	37
219.843	20.6111		2	4	38
141.443	38.5311		2	4	39
797.443	414.211		2	5	1
762.563	502.211		2	5	2
709.443	512.771		2	5	3
693.443	430.211		2	5	4
680.163	246.691		2	5	5
613.763	206.371		2	5	6
520.483	190.371		2	5	7
422.403	187.331		2	5	8
359.843	189.891		2	5	9
405.123	162.051		2	5	10
313.123	138.371		2	5	11
338.403	118.051		2	5	12
432.963	119.971		2	5	13
544.323	118.211		2	5	14
639.523	122.531		2	5	15
640.003	127.971		2	5	16
581.923	120.931		2	5	17
505.443	154.691		2	5	18
519.523	184.131		2	5	19
589.123	233.411		2	5	20
707.203	227.491		2	5	21
719.683	209.411		2	5	22
648.163	198.691		2	5	23
521.763	143.971		2	5	24
440.323	126.691		2	5	25
388.643	121.091		2	5	26
379.043	146.371		2	5	27
340.483	144.931		2	5	28
292.643	149.891		2	5	29
237.123	147.651		2	5	30
219.523	152.611		2	5	31
254.403	180.771		2	5	32
299.363	227.971		2	5	33
369.923	263.011		2	5	34
373.123	324.451		2	5	35
365.763	434.691		2	5	36
367.203	739.811		2	5	37
331.363	1038.69		2	5	38
313.603	1203.81		2	5	39
335.203	1229.73		2	5	40
298.883	987.491		2	5	41
368.803	601.091		2	5	42
552.803	454.531		2	5	43
598.403	235.491		2	5	44
653.123	185.731		2	5	45
598.563	179.971		2	5	46
766.563	163.171		2	5	47
885.603	145.891		2	5	48
868.963	118.531		2	5	49
856.003	115.651		2	5	50
1053.76	141.411		2	5	51
911.843	136.291		2	5	52
851.363	132.291		2	5	53
784.003	137.091		2	5	54
667.523	172.131		2	5	55
529.603	185.571		2	5	56
405.923	203.651		2	5	57
297.283	214.851		2	5	58
284.483	197.091		2	5	59
231.523	189.411		2	5	60
201.763	144.771		2	5	61
223.363	131.971		2	5	62
201.603	118.211		2	5	63
210.883	138.851		2	5	64
200.163	121.251		2	5	65
184.163	144.931		2	5	66
189.443	179.331		2	5	67
192.163	198.051		2	5	68
197.443	320.291		2	5	69
213.283	601.411		2	5	70
221.443	872.771		2	5	71
226.723	991.491		2	5	72
263.683	1016.61		2	5	73
355.843	884.771		2	5	74
461.123	787.651		2	5	75
523.683	647.651		2	5	76
572.483	574.051		2	5	77
604.163	362.531		2	5	78
566.403	211.331		2	5	79
567.683	174.851		2	5	80
541.443	167.331		2	5	81
503.843	171.811		2	5	82
504.483	169.251		2	5	83
260.003	116.931		2	6	1
394.403	104.771		2	6	2
607.843	119.491		2	6	3
765.923	110.851		2	6	4
884.963	120.451		2	6	5
870.083	127.811		2	6	6
696.163	120.771		2	6	7
557.123	116.291		2	6	8
353.123	134.851		2	6	9
268.963	143.811		2	6	10
211.683	133.571		2	6	11
197.123	324.131		2	6	12
188.483	222.371		2	6	13
178.403	409.251		2	6	14
162.403	592.451		2	6	15
165.923	630.851		2	6	16
183.203	627.171		2	6	17
204.003	520.771		2	6	18
247.203	457.891		2	6	19
264.963	520.611		2	6	20
281.603	536.611		2	6	21
279.203	698.531		2	6	22
267.683	774.531		2	6	23
263.043	821.251		2	6	24
349.443	686.211		2	6	25
447.363	589.731		2	6	26
496.163	701.251		2	6	27
627.043	746.851		2	6	28
582.563	890.371		2	6	29
594.403	767.171		2	6	30
552.483	556.771		2	6	31
392.963	434.531		2	6	32
301.603	286.051		2	6	33
345.603	235.011		2	6	34
447.523	250.691		2	6	35
416.003	208.771		2	6	36
588.963	190.851		2	6	37
700.003	154.051		2	6	38
803.203	141.891		2	6	39
903.203	122.531		2	6	40
893.443	117.731		2	6	41
918.403	122.531		2	6	42
875.683	122.531		2	6	43
803.843	115.331		2	6	44
895.683	121.731		2	6	45
1074.4	127.651		2	6	46
1263.84	135.011		2	6	47
1223.36	123.171		2	6	48
1266.88	118.531		2	6	49
972.803	122.371		2	6	50
724.963	115.171		2	6	51
439.523	119.011		2	6	52
360.323	118.531		2	6	53
396.323	126.691		2	6	54
469.443	157.411		2	6	55
507.523	205.891		2	6	56
546.243	260.451		2	6	57
584.163	281.731		2	6	58
609.603	270.371		2	6	59
651.043	274.691		2	6	60
642.563	389.731		2	6	61
573.763	542.691		2	6	62
490.403	703.811		2	6	63
449.123	721.251		2	6	64
301.763	683.171		2	6	65
360.963	552.451		2	6	66
461.923	353.571		2	6	67
618.563	379.491		2	6	68
630.723	185.731		2	6	69
678.083	263.331		2	6	70
622.083	194.851		2	6	71
620.163	300.931		2	6	72
580.803	363.171		2	6	73
706.563	398.851		2	6	74
961.763	374.691		2	6	75
1079.04	291.331		2	6	76
1187.52	192.291		2	6	77
1243.84	116.931		2	6	78
1446.56	141.411		2	6	79
1304.16	114.371		2	6	80
1251.36	102.211		2	6	81
1156	70.2111		2	6	82
935.683	74.8511		2	6	83
748.643	66.2111		2	6	84
689.123	49.5711		2	6	85
588.963	62.6911		2	6	86
524.003	57.2511		2	6	87
513.763	39.6511		2	6	88
438.083	60.7711		2	6	89
433.283	44.1311		2	6	90
488.323	35.8111		2	6	91
524.163	43.1711		2	6	92
553.763	56.2911		2	6	93
532.323	38.5311		2	6	94
703.523	59.9711		2	6	95
577.923	61.8911		2	6	96
595.043	70.3711		2	6	97
621.123	62.6911		2	6	98
750.243	81.4111		2	6	99
726.883	71.4911		2	6	100
732.483	86.6911		2	6	101
731.203	111.651		2	6	102
706.883	119.811		2	6	103
636.323	92.6111		2	6	104
551.683	77.4111		2	6	105
507.683	62.3711		2	6	106
534.243	37.5711		2	6	107
660.483	48.2911		2	6	108
773.283	54.0511		2	6	109
833.763	42.0511		2	6	110
852.323	33.2511		2	6	111
798.083	64.7711		2	6	112
700.163	69.5711		2	6	113
787.523	59.0111		2	6	114
567.683	104.451		2	6	115
538.723	181.411		2	6	116
643.843	285.731		2	6	117
844.483	330.531		2	6	118
1019.36	412.931		2	6	119
1077.44	431.171		2	6	120
1131.84	222.211		2	6	121
850.563	386.051		2	6	122
554.243	214.691		2	6	123
400.643	91.9711		2	6	124
289.603	146.371		2	6	125
288.323	102.531		2	6	126
312.643	124.771		2	6	127
400.483	142.531		2	6	128
564.963	152.291		2	6	129
683.203	142.851		2	6	130
914.083	150.211		2	6	131
956.643	128.771		2	6	132
1088.32	101.731		2	6	133
964.003	60.7711		2	6	134
765.923	82.6911		2	6	135
757.283	42.6911		2	6	136
551.363	40.1311		2	6	137
404.323	49.8911		2	6	138
330.403	92.4511		2	6	139
339.043	86.8511		2	6	140
478.723	95.8111		2	6	141
596.323	115.011		2	6	142
703.363	144.931		2	6	143
739.043	174.371		2	6	144
306.723	102.211		2	7	1
293.443	102.211		2	7	2
277.443	88.9311		2	7	3
317.123	86.2111		2	7	4
333.283	83.4911		2	7	5
367.683	75.6511		2	7	6
412.803	112.291		2	7	7
458.083	102.371		2	7	8
503.363	104.771		2	7	9
535.523	75.9711		2	7	10
596.003	96.2911		2	7	11
592.163	78.6911		2	7	12
540.483	96.9311		2	7	13
485.443	91.9711		2	7	14
602.083	112.931		2	7	15
389.443	93.5711		2	7	16
417.443	108.291		2	7	17
293.283	111.491		2	7	18
245.443	131.651		2	7	19
225.603	134.211		2	7	20
200.643	164.771		2	7	21
187.843	259.651		2	7	22
203.043	327.171		2	7	23
242.883	479.491		2	7	24
273.283	623.491		2	7	25
334.403	851.971		2	7	26
337.123	895.491		2	7	27
316.643	1042.69		2	7	28
286.403	1458.05		2	7	29
257.923	1296.13		2	7	30
251.043	1383.33		2	7	31
291.043	1198.53		2	7	32
295.523	1156.29		2	7	33
287.523	839.171		2	7	34
277.123	494.211		2	7	35
265.443	405.571		2	7	36
320.643	465.571		2	7	37
380.803	217.731		2	7	38
483.363	206.371		2	7	39
552.163	199.491		2	7	40
547.363	220.611		2	7	41
546.723	356.931		2	7	42
410.243	322.531		2	7	43
338.883	443.331		2	7	44
259.203	439.331		2	7	45
201.603	568.131		2	7	46
196.963	780.771		2	7	47
185.123	822.371		2	7	48
174.563	1023.17		2	7	49
203.683	1119.81		2	7	50
270.723	815.971		2	7	51
284.003	943.491		2	7	52
321.123	493.411		2	7	53
324.163	407.491		2	7	54
341.123	225.731		2	7	55
332.643	206.691		2	7	56
320.003	167.171		2	7	57
432.643	156.611		2	7	58
444.963	122.211		2	7	59
523.043	107.811		2	7	60
493.763	119.171		2	7	61
444.163	111.011		2	7	62
350.083	114.211		2	7	63
323.043	100.611		2	7	64
295.523	103.491		2	7	65
399.363	107.011		2	7	66
428.323	96.4511		2	7	67
505.283	110.851		2	7	68
659.363	101.091		2	7	69
717.763	125.091		2	7	70
784.003	233.731		2	7	71
789.603	315.811		2	7	72
807.843	347.331		2	7	73
624.963	381.091		2	7	74
420.483	271.171		2	7	75
303.683	200.131		2	7	76
189.763	94.3711		2	7	77
217.283	157.571		2	7	78
160.803	123.811		2	7	79
149.283	99.8111		2	7	80
153.763	146.051		2	7	81
130.243	118.531		2	7	82
119.363	237.091		2	7	83
115.043	309.411		2	7	84
129.923	323.171		2	7	85
144.003	269.571		2	7	86
149.123	114.371		2	7	87
153.123	137.091		2	7	88
152.003	99.0111		2	7	89
146.243	97.7311		2	7	90
139.683	98.0511		2	7	91
153.283	71.1711		2	7	92
146.883	81.0911		2	7	93
145.763	84.9311		2	7	94
171.523	98.0511		2	7	95
246.723	111.491		2	7	96
340.483	98.2111		2	7	97
530.403	71.0111		2	7	98
742.723	57.4111		2	7	99
850.723	73.2511		2	7	100
855.683	65.4111		2	7	101
673.283	72.1311		2	7	102
734.563	82.8511		2	7	103
468.003	64.9311		2	7	104
385.283	69.2511		2	7	105
360.163	97.2511		2	7	106
311.043	113.251		2	7	107
274.883	171.971		2	7	108
268.323	399.971		2	7	109
270.403	389.411		2	7	110
225.923	535.171		2	7	111
239.683	538.691		2	7	112
253.923	524.771		2	7	113
241.763	386.851		2	7	114
283.043	232.291		2	7	115
271.363	208.611		2	7	116
359.523	122.211		2	7	117
378.403	101.091		2	7	118
455.363	110.691		2	7	119
533.443	76.1311		2	7	120
640.643	69.8911		2	7	121
719.203	41.5711		2	7	122
793.923	69.8911		2	7	123
814.083	67.1711		2	7	124
686.083	66.6911		2	7	125
651.203	57.4111		2	7	126
594.723	55.6511		2	7	127
632.963	50.6911		2	7	128
660.643	55.1711		2	7	129
713.443	56.1311		2	7	130
647.043	66.6911		2	7	131
568.803	78.6911		2	7	132
419.523	58.5311		2	7	133
355.683	66.5311		2	7	134
373.763	70.0511		2	7	135
460.963	61.0911		2	7	136
594.243	64.2911		2	7	137
624.643	65.8911		2	7	138
631.843	53.4111		2	7	139
561.283	60.4511		2	7	140
539.523	51.9711		2	7	141
528.803	49.5711		2	7	142
458.883	57.0911		2	7	143
405.763	57.4111		2	7	144
340.643	69.2511		2	7	145
224.163	72.9311		2	7	146
222.403	85.2511		2	7	147
165.443	435.491		2	8	1
181.443	615.011		2	8	2
189.443	833.411		2	8	3
184.163	934.531		2	8	4
202.883	824.291		2	8	5
230.883	624.451		2	8	6
308.163	488.451		2	8	7
445.283	324.771		2	8	8
460.323	228.451		2	8	9
460.483	198.051		2	8	10
333.603	164.931		2	8	11
224.003	154.691		2	8	12
194.883	136.451		2	8	13
197.283	133.251		2	8	14
199.523	132.611		2	8	15
209.603	136.931		2	8	16
221.443	223.491		2	8	17
276.643	232.451		2	8	18
266.723	379.331		2	8	19
241.123	514.691		2	8	20
216.163	595.331		2	8	21
224.163	519.011		2	8	22
341.283	477.091		2	8	23
290.723	396.771		2	8	24
358.563	290.691		2	8	25
410.563	246.851		2	8	26
410.403	154.051		2	8	27
393.603	146.051		2	8	28
554.723	128.611		2	8	29
469.443	137.411		2	8	30
606.883	138.211		2	8	31
676.803	147.651		2	8	32
736.963	123.331		2	8	33
729.123	131.331		2	8	34
644.803	121.891		2	8	35
547.203	123.971		2	8	36
458.563	111.011		2	8	37
375.363	114.531		2	8	38
376.003	87.4911		2	8	39
531.523	109.091		2	8	40
801.923	143.331		2	8	41
1098.72	172.771		2	8	42
1208.96	176.771		2	8	43
1096.8	131.171		2	8	44
835.683	121.251		2	8	45
540.163	125.891		2	8	46
391.683	186.691		2	8	47
384.163	263.011		2	8	48
421.923	297.731		2	8	49
398.883	266.531		2	8	50
346.083	183.171		2	8	51
290.883	140.291		2	8	52
358.243	170.051		2	8	53
247.523	86.0511		2	8	54
244.003	103.971		2	8	55
252.483	109.411		2	8	56
262.723	91.0111		2	8	57
265.603	92.7711		2	8	58
267.363	107.811		2	8	59
314.723	124.451		2	8	60
314.563	200.451		2	8	61
321.123	207.811		2	8	62
368.963	180.771		2	8	63
428.323	135.171		2	8	64
485.763	119.651		2	8	65
517.763	87.9711		2	8	66
516.323	126.051		2	8	67
480.483	156.451		2	8	68
424.003	269.731		2	8	69
384.483	382.371		2	8	70
388.963	431.171		2	8	71
965.123	366.051		2	9	1
1103.36	400.611		2	9	2
1278.4	359.011		2	9	3
1428.32	287.971		2	9	4
1571.04	258.211		2	9	5
[truncated: 26,814 more rows]
